# Supplementary material for: Fecal DNA metabarcoding helps characterize the Canada jay’s diet and confirms its reliance on stored food for winter survival and breeding
Source: PLoS One. 2024 Apr 24;19(4):e0300583. doi: 10.1371/journal.pone.0300583 (PMC11042713; doi:10.1371/journal.pone.0300583)
Supplement: S2 Table — Diet items were designated as “likely cached”, “likely fresh”, or “either possible” based on natural history information available for each food item. We further classified diet items based on whether they were consumed by adults or nestlings, and based on the method used to collect the diet item. (XLSX) [file pone.0300583.s002.xlsx]

## Sheet: Sheet1
	"Winter" Adult Stomachs			Nestling Fecal Sacs & Stomachs			Nestling Fecal Sacs			Nestling Stomachs
	Number	Percent		Number	Percent		Number	Percent		Number	Percent
A. Number of Fecal Sacs/Stomachs Analyzed	20			30			20			10
B. Total Number of items identified	194			212			147			65
C. Number of Arthropod Items Identified	95	0.489691	(C/B)	169	0.79717	(C/B)	109	0.741497	(C/B)	60	0.923077	(C/B)
D. Number of Plant Items Identified	70	0.360825	(D/B)	39	0.183962	(D/B)	35	0.24	(D/B)	4	0.0615385	(D/B)
E. Number of Vertebrate Items Identified	29	0.149485	(E/B)	4	0.0188679	(E/B)	3	0.0204082	(E/B)	1	0.0153846	(E/B)
A. Total Number of items identified	194			212			147			65
B. Subset of Total where items were judged to be "Likely cached", "Likely fresh", or "Either possible"	87	0.45	(B/A)	125	0.59	(B/A)	109	0.741497	(B/A)	16	0.246154	(B/A)
C. Number of items in Subset judged to be "Likely fresh"	5	0.06	(C/B)	47	0.39	(C/B)	43	0.394495	(C/B)	4	0.25	(C/B)
D. Number of items in Subset judged to be "Likely Cached"	34	0.39	(D/B)	35	0.28	(D/B)	31	0.284404	(D/B)	4	0.25	(D/B)
A. Total Number of "Arthropods" identified	95			169			109			60
B. Subset of Total "Arthropods" where items were judged to be Likely cached, Likely fresh, or "Either Possible"	2	0.0210526	(B/A)	88	0.52071	(B/A)	77	0.706422	(B/A)	11	0.183333	(B/A)
C. Number of items in "Arthropod" Subset judged to be "Likely fresh"	0	0	(C/B)	44	0.5	(C/B)	41	0.532468	(C/B)	3	0.272727	(C/B)
D. Number of items in "Arthropod" Subset judged to be "Likely Cached"	2	1	(D/B)	13	0.15	(D/B)	11	0.142857	(D/B)	2	0.181818	(D/B)
A. Total Number of "Plants" identified	70			39			35			4
B. Subset of Total "Plants" where items were judged to be Likely cached, Likely fresh, or "Either Possible"	56	0.8	(B/A)	33	0.846154	(B/A)	29	0.828571	(B/A)	4	1	(B/A)
C. Number of items in "Plant" Subset judged to be "Likely fresh"	5	0.0892857	(C/B)	3	0.0909091	(C/B)	2	0.0689655	(C/B)	1	0.25	(C/B)
D. Number of items in "Plant" Subset judged to be "Likely Cached"	32	0.571429	(D/B)	22	0.666667	(D/B)	20	0.689655	(D/B)	2	0.5	(D/B)
A. Total Number of Vertebrates identified	29			4			3			1
B. Subset of Total "Vertebrates" where items were judged to be Likely cached, Likely fresh, or "Either Possible"	29	1	(B/A)	4	1	(B/A)	3	1	(B/A)	1	1	(B/A)
C. Number of items in "Vertebrate" Subset judged to be "Likely fresh"	0	0	(C/B)	0	0	(C/B)	0	0	(C/B)	0	0	(C/B)
D. Number of items in "Vertebrate" Subset judged to be "Likely Cached"	0	0	(D/B)	0	0	(D/B)	0	0	(D/B)	0	0	(D/B)
