# Supplementary material for: Fecal DNA metabarcoding helps characterize the Canada jay’s diet and confirms its reliance on stored food for winter survival and breeding
Source: PLoS One. 2024 Apr 24;19(4):e0300583. doi: 10.1371/journal.pone.0300583 (PMC11042713; doi:10.1371/journal.pone.0300583)
Supplement: S1 File — Custom dataset containing sequence data sets from the BOLD system and used to assess if a barcode. Gap exists for BLAST identifications. (TSV) [file pone.0300583.s003.tsv]

Spodolepis (Gen)_COI	Agroeca(GEN)_COI	Agrotis(GEN)_COI	Alopecosa(GEN)_COI	Amaurobiidae_COI	Anaplectoides(GEN)_COI	Araneidae_COI	Bdellidae_not_enough_low_level_ids_COI	Carabidae_COI	Cerambycidae_COI	Cladara(GEN)_COI	Cleridae_COI	Curculionidae_COI	Deltote(GEN)_COI	Depressariidae_COI	Dictynidae_COI	Dytiscidae_COI	Egira(GEN)_COI	Elateridae_COI	Erebidae_COI	Eupithecia(GEN)_COI	Gelechiidae_COI	Gnaphosa(GEN)_COI	Hemipachnobia(GEN)_COI	Hesperiidae_COI	Linyphiidae_COI	Lithophane(GEN)_COI	Momphidae_COI	Nabidae_COI	Noctuidae_COI	Oedemeridae_COI	Parajulidae_Not_enough_information_COI	Pentatomidae_COI	Philodromidae_COI	Phoridae_COI	Piratula(GEN)_COI	Pisauridae_COI	Pyralidae_COI	Ranidae_COI	Sciaridae_COI	Soricidae_COI	Syrphidae_COI	Tabanidae_COI	Tetragnathidae_COI	Thomisidae_COI	Tipulidae_COI	Tortricidae_COI	Trochosa(GEN)_COI	Amaryllidaceae_rbcL	Betulaceae_rbcL
BBLPB101-10	ABCNS054-06	ABOLB825-15	ABCNS047-06	ABCNS062-06	ABOLB525-15	ALBSP286-10	ARCIN013-14	AANIC018-10	AGIRI085-17	ALLEP21413	AGAKG038-17	BBCCN425-10	BLPBB693-07	ABOLA596-14	AEDNA002-12	AEDNA524-12	CGLCA016-10	ABCNS032-06	ABCNA001-06	ABKWR073-07	ABKWR005-07	AEDNA095-12	LNAUT3617-15	ABKWR002-07	ABCNS044-06	ABOLB295-15	ABKWR019-07	AGAKL2448-17	ABCNA888-08	AMRSG002-16	JSBIC071-14	AGAKM022-17	AEDNA008-12	AEDNA455-12	ABCNS050-06	ABCNS043-06	ABKWR063-07	ABAAP049-08	AEDNA289-12	ABBID080-09	AGAKB003-17	ARTNO012-17	AEDNA006-12	ABCNS053-06	AGAKJ001-17	ABKWR007-07	ABCNS052-06	FMED024-12	BBYUK2744-18
CNBFA178-15	ABCNS082-06	AGIRI044-17	ABCNS078-06	ABCNS066-06	ABOLC028-16	ALBSP287-10	ARCIN017-14	AANIC019-10	AGIRI090-17	BARSK12116	AGAKH095-17	CNBAA359-12	BLPBB779-07	ABOLA597-14	AEDNA004-12	AEDNA525-12	CGLCA020-10	AGAKC011-17	ABCNA002-06	ABOLA387-14	ABKWR012-07	AEDNA117-12	LNAUT3618-15	ABOLA429-14	AEDNA005-12	ABOLB296-15	ABLOM001-07	AGAKT418-17	ABCNA889-08	AMRSG016-16	OPPBI004-17	AGAKO056-17	AEDNA040-12	AEDNA712-12	AGAKA224-17	ABCNS067-06	ABOLA286-14	ABAAP058-08	AEDNA290-12	ABBID082-09	AGAKB004-17	ASDIP031-15	AEDNA011-12	ABCNS072-06	AGAKJ002-17	ABKWR010-07	AGAKB015-17	FMED032-14	BBYUK2745-18
CNBFA179-15	ALBSP025-10	ANIAF1421-11	ABCNS079-06	ALBSP012-10	ALLEP398-13	ARBCM050-13	ARCN011-10	AANIC020-10	AGIRI093-17	BBLPD45210	AGAKK2073-17	CNBAA360-12	BLPCE844-08	ABOLA598-14	AEDNA010-12	AEDNA526-12	CGLCA021-10	AGAKC012-17	ABCNA003-06	ABOLA398-14	ABKWR017-07	AEDNA143-12	LNAUT3638-15	ABOLA479-14	AEDNA013-12	ABOLB297-15	ABLOM002-07	ASAHE038-12	ABCNA890-08	AMRSG022-16		AGIRI127-17	AEDNA078-12	AGAKB283-17	ARBCM790-14	AGB024-11	ABOLA287-14	ABAAP059-08	AEDNA350-12	ABBID085-09	AGAKB005-17	ASDIP032-15	AEDNA019-12	ABCNS073-06	AGAKJ003-17	ABKWR034-07	AGAKB016-17	FMED033-14	BBYUK2746-18
CNBFA180-15	ALBSP026-10	ANIAF1424-11	AEDNA109-12	ALBSP013-10	BBLEC272-09	ARBCM052-13	CHACA1047-10	AANIC021-10	AMRSG008-16	CNCHB203314	AGAKK385-17	CNBAA367-12	BLPCF426-08	ABOLA606-14	AEDNA012-12	AEDNA527-12	CGLCA023-10	AGAKC013-17	ABCNA004-06	ABOLA399-14	ABKWR021-07	ALBSP011-10	LNCB967-10	ABOLA895-15	AEDNA015-12	ABOLB298-15	ABLOM003-07	ASAHE100-12	ABKWR052-07	AMRSG078-16		AGIRI128-17	AEDNA118-12	AGAKC205-17	ARBCM791-14	ARONT259-09	ABOLA367-14	ABAAP060-08	AEDNA352-12	ABBID093-09	AGAKB006-17	ASDIP033-15	AEDNA020-12	AEDNA001-12	AGAKJ004-17	ABKWR045-07	AGAKB017-17	FMED034-14	BBYUK2747-18
CNBFJ055-15	ALBSP027-10	ANIAF1426-11	ALBSP004-10	ALBSP014-10	BBLEC422-09	ARBCM054-13	CHACA1072-10	AANIC023-10	AMRSG019-16	CNCHB203414	AGAKK455-17	CNBAA368-12	BLPCF467-08	BLTIB014-08	AEDNA027-12	AEDNA529-12	CGLCA053-10	AGAKM023-17	ABCNA005-06	ABOLA413-14	ABKWR024-07	ALBSP035-10	RDLQF460-06	ABOLB020-15	AEDNA031-12	ABOLB299-15	ABLOM004-07	ASAHE110-12	ABKWR055-07	AUSMC155-14		AGIRI129-17	AEDNA124-12	AGAKC234-17	ARONT028-09	ARONT340-09	ABOLA814-15	ABAAP063-08	AEDNA354-12	ABCMA002-06	AGAKB007-17	ASDIP034-15	AEDNA021-12	AEDNA003-12	AGAKJ005-17	ABKWR049-07	AGAKB018-17	FMED035-14	BBYUK2748-18
CNKOL187-14	ALBSP058-10	ANIAF1428-11	ALBSP005-10	ALBSP016-10	BBLEC790-09	ARBCM056-13	CHACA1183-10	AANIC025-10	AMRSG043-16	CNFNB14114	AGAKK456-17	CNBAI541-13	BLPCG248-08	CGUKD833-09	AEDNA028-12	AEDNA531-12	CGLCA058-10	AGAKM024-17	ABCNA007-06	ABOLA414-14	ABKWR025-07	ALBSP066-10	RDLQG138-06	ABOLB021-15	AEDNA032-12	AHLEP034-10	ABLOM005-07	ASAHE152-12	ABKWR056-07	BBCCA1465-12		AGIRI130-17	AGAKC646-17	AGAKC388-17	ARONT208-09	ARONT342-09	ABOLA815-15	ABAAP065-08	AEDNA716-12	ABCMA003-06	AGAKB008-17	ASDIP035-15	AEDNA022-12	AEDNA033-12	AGAKJ006-17	ABKWR075-07	AGAKH039-17	FMED036-14	BBYUK2749-18
CNYOA075-15	ALBSP059-10	ANIAF1429-11	ALBSP006-10	ALBSP017-10	BBLEC855-09	ARONT312-09	CHACA1184-10	AANIC027-10	AMRSG045-16	CNFNC16114	AGAKL2332-17	CNBAI546-13	BLPDL793-10	CNFDL281-14	AEDNA029-12	AEDNA541-12	CGLCA134-10	AGAKN029-17	ABCNA008-06	ABOLA420-14	ABKWR027-07	ALBSP067-10	RDNMH948-09	ABOLB022-15	AEDNA037-12	ALLEP053-13	ABLOM006-07	ASAHE156-12	ABKWR057-07	BBCCA1751-12		AGIRI131-17	AGAKC647-17	AGAKC441-17	ARONT513-10	ARONT343-09	ABOLA817-15	ABAAP066-08	AEDNA920-12	ABCMA011-06	AGAKC016-17	ASDIP036-15	AEDNA023-12	AEDNA034-12	AGAKJ007-17	ABKWR077-07	AGAKH371-17	FMED037-14	BBYUK2750-18
CNYOI134-15	ALBSP081-10	ANIAF1430-11	ALBSP007-10	ALBSP018-10	BBLPB408-10	ARONT830-18	CHACA129-08	AANIC030-10	ASALC013-12	CNGMA139813	AGAKL2356-17	CNBRL134-14	BLPDM1272-10	CNGBB572-13	AEDNA035-12	AEDNA542-12	CGLCA135-10	AGRID002-10	ABCNA009-06	ABOLA422-14	ABKWR030-07	ALBSP068-10	RDNMH949-09	ABOLB023-15	AEDNA038-12	ALLEP162-13	ABLOM007-07	ASAHE161-12	ABKWR058-07	BBCCA2426-12		AGIRI132-17	AGAKE012-17	AGAKE424-17	ARONT523-10	ARONT387-09	ABOLA825-15	ABAAP067-08	AEDNA926-12	ABCMA016-06	AGAKC017-17	ASDIP037-15	AEDNA026-12	AGAKT2487-17	AGAKJ008-17	ABKWR084-07	ALBSP069-10	FMED038-14	BBYUK2751-18
CNYOI627-15	ALBSP082-10	ANICB329-06	ALBSP008-10	ALBSP051-10	BBLPB661-10	ARONW033-11	CHACA135-08	AANIC031-10	ASALC176-12	CNGMA140113	AGAKL2379-17	CNBRL739-14	CGUKA577-09	CNLMK022-14	AEDNA036-12	AEDNA543-12	CNCLB490-14	AGRID003-10	ABCNA010-06	ABOLA443-14	ABKWR031-07	ALBSP159-10	RDNMH950-09	ABOLB031-15	AEDNA062-12	ALLEP234-13	ABLOM008-07	ASAHE170-12	ABKWR061-07	BBCCA2427-12		AGIRI134-17	AGAKE013-17	AGAKE429-17	ARONW014-11	ARONT388-09	ABOLA826-15	ABAAP069-08	AGAKA032-17	ABCMA065-06	AGAKC018-17	ASDIP038-15	AEDNA042-12	AGAKT2488-17	AGAKJ009-17	ABKWR098-07	ALBSP070-10	GBVA3113-11	BBYUK2752-18
CNYOJ1852-15	ALBSP093-10	ANICL008-10	ALBSP009-10	ALBSP052-10	BBLPB662-10	ARONW040-11	CHACA136-08	AANIC035-10	ASALC177-12	CNGMA140313	AGAKL2380-17	CNEIJ020-13	CGUKC284-09	CNPEN1075-14	AEDNA945-12	AEDNA544-12	CNCLB491-14	AGRID004-10	ABCNA011-06	ABOLA445-14	ABKWR032-07	ALBSP201-10	TMNBB390-06	ABOLB048-15	AEDNA079-12	ALLEP287-13	ABLOM009-07	ASGCB061-13	ABKWR062-07	BBCCA2428-12		AGIRI138-17	AGAKH038-17	AGAKF548-17	ARONW015-11	ARONT389-09	ABOLA907-15	ABAAP071-08	AGAKA066-17	ABCMA239-06	AGAKC019-17	ASDIP291-15	AEDNA043-12	AGB029-11	AGAKJ010-17	ABKWR099-07	ALBSP092-10	GBVA3135-11	BBYUK2753-18
GWNC182-07	ALBSP310-12	ANICL135-10	ALBSP010-10	ALBSP219-10	BBLPB704-10	ARONW050-11	CHACA137-08	AANIC036-10	ASALC192-12	CNGMA140513	AGAKM212-17	CNEIJ023-13	CGUKD307-09	DEEUR002-11	AGAKI1863-17	AEDNA545-12	CNCLB492-14	AGRID005-10	ABCNA012-06	ABOLA446-14	ABOLA310-14	ALBSP296-10	TMNBB391-06	ABOLB049-15	AEDNA082-12	ALLEP325-13	ABLOM010-07	ASGCB062-13	ABKWR065-07	BBCCA2429-12		AGIRI147-17	AGAKH040-17	AGAKG184-17	ARONW068-11	ARONT493-10	ABOLA908-15	ABAAP072-08	AGAKA076-17	ABCMA381-06	AGAKC020-17	ASDIP292-15	AEDNA044-12	ALBSP001-10	AGAKK150-17	ABKWR152-07	ALBSP123-10	GBVA3136-11	BBYUK2755-18
GWNJ078-07	ALBSP316-12	ANICL136-10	ARBCM929-14	ALBSP326-12	BBLPB856-10	ARONW051-11	CHACA148-08	AANIC038-10	ASALC197-12	CNGMA140813	AGAKN766-17	CNFDA363-14	CGUKD809-09	DEEUR005-11	AGAKQ2406-17	AEDNA546-12	CNCLB494-14	AGRID006-10	ABCNA016-06	ABOLA447-14	ABOLA318-14	ALBSP308-12		ABOLB050-15	AEDNA098-12	ALLEP359-13	ABLOM011-07	ASGCB065-13	ABKWR079-07	BBCCA2431-12		AGIRI177-17	AGAKH369-17	AGAKG276-17	ARONW070-11	ARONT494-10	ABOLA911-15	ABAAP073-08	AGAKA166-17	ABCMA415-06	AGAKC021-17	ASDIP294-15	AEDNA045-12	ALBSP002-10	AGAKK151-17	ABKWR157-07	ALBSP124-10	GBVA3139-11	BBYUK2757-18
GWNJ079-07	ALBSP325-12	ANICL137-10	ARBCM938-14	ALBSP330-12	BBLPB869-10	ARONW071-11	CHACA371-08	AANIC039-10	ASALC198-12	CNGMA140913	ASALC005-12	CNFDA365-14	FBLMT909-09	DEEUR007-11	AGB023-11	AEDNA549-12	CNCLB499-14	AGRID007-10	ABCNA017-06	ABOLA457-14	ABOLA323-14	ARBCM1569-14		ABOLB051-15	AEDNA111-12	CGUKA153-09	ABLOM012-07	ASGCB066-13	ABKWR083-07	BBCCA2432-12		AGIRI178-17	AGAKI1860-17	AGAKG288-17	ARONW1041-15	ARONT495-10	ABOLB013-15	ABAAP074-08	AGAKA193-17	ABCMA416-06	AGAKC023-17	ASDIP295-15	AEDNA046-12	ALBSP019-10	AGAKK152-17	ABKWR158-07	ALBSP125-10	GBVA3142-11	BBYUK2758-18
GWNR242-07	ALBSP328-12	ANICL138-10	ARBCM940-14	ALBSP331-12	BBLPC026-09	ARONW080-11	CHACA542-09	AANIC040-10	ASALC224-12	CNGMA141113	ASALC306-13	CNFDD564-14	FBLMU064-09	DEEUR009-11	ARBCM062-13	AEDNA550-12	CNGIE024-12	AGRID008-10	ABCNA019-06	ABOLA466-14	ABOLA327-14	ARBCM1570-14		ABOLB054-15	AEDNA115-12	CGUKA155-09	ABLOM013-07	ASGCB067-13	ABKWR086-07	BBCCA2433-12		AGIRI179-17	AGAKI1864-17	AGAKG317-17	ARONW1733-15	ARONT496-10	ABOLB363-15	ABAAP076-08	AGAKB125-17	ABCMA431-06	AGAKC024-17	ASDIP296-15	AEDNA054-12	ALBSP020-10	AGAKK153-17	ABOLA291-14	ALBSP126-10	GBVA3145-11	BBYUK2759-18
GWNR243-07	ALBSP332-12	ANICL139-10	ARBCM942-14	ALBSP333-12	BBLPC099-09	ARONW090-11	CHACA567-09	AANIC044-10	ASALC265-12	CNGMA141513	ASALC468-13	CNFDL653-14	FBLMU387-09	DEEUR071-11	ARBCM064-13	AEDNA551-12	CNGII563-13	AGRID009-10	ABCNA022-06	ABOLA467-14	ABOLA330-14	ARBCM1571-14		ABOLD005-16	AEDNA140-12	CGUKA209-09	ABLOM014-07	ASGCB068-13	ABKWR087-07	BBCCA2437-12		AGIRI180-17	AGAKJ216-17	AGAKG349-17	ARONW1831-15	ARONT497-10	ABOLB373-15	ABAAP077-08	AGAKB151-17	ABCMA432-06	AGAKC025-17	ASDIP297-15	AEDNA055-12	ALBSP021-10	AGAKK154-17	ABOLA292-14	ALBSP127-10	GBVA3152-11	BBYUK2760-18
GWNS156-07	ALBSP336-12	ANICL140-10	ARBCM943-14	ALBSP334-12	BBLPC113-09	ARONW091-11	CHACA569-09	AANIC046-10	ASALC268-12	CNGMA141613	ASALC471-13	CNFDL657-14	FBLMV197-09	DEEUR072-11	ARBCM066-13	ASALC420-13	CNGLF1779-13	AGRID010-10	ABCNA023-06	ABOLA492-14	ABOLA334-14	ARONT410-09		ABOLD027-16	AEDNA146-12	CGUKA313-09	ABLOM015-07	ASGCB069-13	ABKWR093-07	BBCCA2441-12		AGIRI181-17	AGAKJ217-17	AGAKG353-17	ARONW1846-15	ARONT820-10	ABOLB380-15	ABAAP078-08	AGAKB199-17	ABCMA433-06	AGAKC027-17	ASDIP298-15	AEDNA056-12	ALBSP022-10	AGAKK155-17	ABOLA301-14	ALBSP128-10	GBVA3154-11	BBYUK2761-18
GWNS157-07	ALBSP347-12	ANICL141-10	ARBCM944-14	ALBSP335-12	BBLPC155-09	ARONW117-11	CHACA570-09	AANIC047-10	ASALC270-12	CNGMA142213	ASALC472-13	CNFDL659-14	FBLMV199-09	DEEUR073-11	ARBCM068-13	ASALC572-13	CNPAM003-13	AGRID011-10	ABCNA024-06	ABOLA493-14	ABOLA335-14	ARONW148-11		ABOLD029-16	AEDNA147-12	CGUKA327-09	ABLOM016-07	ASGCB070-13	ABKWR095-07	BBCCA2443-12		AGIRI184-17	AGAKJ218-17	AGAKG399-17	ARONW717-15	ARONT824-18	AGIMP025-13	ABAAP079-08	AGAKB301-17	ABCMA460-06	AGAKC032-17	ASDIP299-15	AEDNA057-12	ALBSP023-10	AGAKK156-17	ABOLA306-14	ALBSP129-10	GBVA3190-11	BBYUK2762-18
GWNS158-07	ALBSP348-12	ANICL142-10	ARBCM946-14	ALBSP338-12	BBLPC241-09	ARONW118-11	CHACA571-09	AANIC048-10	ASALC294-13	CNGMA142313	ASALC648-13	CNFNM275-14	FBLMW112-10	DEEUR076-11	ARBCM069-13	AWWBC001-09	CNPAN005-13	AGRID012-10	ABCNA026-06	ABOLA494-14	ABOLA354-14	ARONW473-14		ABOLD044-16	AEDNA149-12	CGUKA612-09	ABLOM017-07	ASGCB071-13	ABKWR096-07	BBCCA2444-12		AGIRI185-17	AGAKK370-17	AGAKH1103-17	ARONW782-15	ARONW047-11	AGIMP026-13	ABAAP080-08	AGAKB304-17	ABCMA501-06	AGAKC033-17	ASDIP300-15	AEDNA058-12	ALBSP024-10	AGAKK157-17	ABOLA324-14	ALBSP130-10	GBVB1844-11	BBYUK2763-18
GWNS159-07	ARONT463-10	ANICL143-10	ARCIN036-14	ALBSP339-12	BBLPC244-09	ARONW119-11	CHACA572-09	AANIC049-10	ASALC296-13	CNGMA142513	ASCMT156-11	CNGCA316-15	FBLMZ156-12	FBLMS307-09	ARBCM070-13	AWWBC002-09	DUNLP151-08	AGRID018-10	ABCNA027-06	ABOLA495-14	ABOLA357-14	ARSO428-09		ABOLD053-16	AEDNA306-12	CGUKA616-09	ABLOM018-07	ASGCB073-13	ABKWR100-07	BBCCA2445-12		AGIRI186-17	AGAKK371-17	AGAKH1601-17	ASAAR084-12	ARONW1057-15	AGIRI004-17	ABAAP081-08	AGAKB359-17	ABCMA513-06	AGAKC034-17	ASDIP301-15	AEDNA064-12	ALBSP061-10	AGAKK158-17	ABOLA325-14	ALBSP131-10	GBVB1855-11	BBYUK565-12
JMMMB542-13	ARONT466-10	ANICL144-10	ARCIN037-14	ALBSP340-12	BBLPC598-09	ARONW127-11	CHACA573-09	AANIC050-10	ASALC297-13	CNGMA142613	ASCMT184-11	CNGCB561-15	GBLAA1388-15	FBLMT781-09	ARBCM071-13	AWWBC004-09	DUNLP152-08	AGRID019-10	ABCNA028-06	ABOLA500-14	ABOLA369-14	ASAAR346-13		ABOLD065-16	AEDNA377-12	CGUKA706-09	ABLOM019-07	ASGCB075-13	ABKWR103-07	BBCCA2446-12		AGIRI187-17	AGAKK372-17	AGAKH1710-17	BBCAN848-10	ARONW1074-15	AGIRI012-17	ABAAP082-08	AGAKB362-17	ABCMA514-06	AGAKC037-17	ASDIP304-15	AEDNA065-12	ALBSP062-10	AGAKK159-17	ABOLA328-14	ALBSP132-10	GBVB1856-11	BBYUK566-12
LALPA1058-11	ARONT468-10	ANICL145-10	ARCIN149-14	ALBSP342-12	BBLPC620-09	ARONW128-11	CHACA970-10	AANIC073-10	ASALC300-13	CNGMA142713	AUSCL2139-12	CNGCB565-15	GBLAA1423-15	FBLMU699-09	ARBCM075-13	AWWBC005-09	DUNLP153-08	AGRID020-10	ABCNA029-06	ABOLA898-15	ABOLA377-14	BBCNP3211-14		ABOLD072-16	AGAKA225-17	CGUKA873-09	ABLOM020-07	ASGCB078-13	ABKWR104-07	BBCCA2447-12		AGIRI188-17	AGAKK400-17	AGAKH621-17	BBCNP1517-14	ARONW1080-15	AGIRI013-17	ABAAP086-08	AGAKB383-17	ABCMA520-06	AGAKC038-17	ASDIP305-15	AEDNA066-12	ALBSP063-10	AGAKK160-17	ABOLA329-14	ALBSP133-10	GBVB1857-11	BBYUK567-12
LALPA1075-11	ARONT800-10	ANICL146-10	ARCIN150-14	ALBSP343-12	BBLPC645-09	ARONW138-11	CHACB018-10	AANIC074-10	ASALC424-13	CNGMA142813	AUSCL2174-12	CNGCC558-15	GBLAA1534-15	FBLMW165-10	ARBCM1229-14	AWWBC006-09	DUNLP154-08	AGRID021-10	ABCNA031-06	ABOLA913-15	ABOLA379-14	BBCNP3325-14		ABOLD075-16	AGAKH1753-17	CGUKB658-09	ABLOM021-07	ASGCB079-13	ABKWR105-07	BBCCA2448-12		AGIRI190-17	AGAKL231-17	AGAKH806-17	BBCNP421-13	ARONW1100-15	AGIRI060-17	ABAAP093-08	AGAKB390-17	ABCMA528-06	AGAKC047-17	ASDIP306-15	AEDNA067-12	ALBSP064-10	AGAKK161-17	ABOLA348-14	ALBSP134-10	GBVB1926-11	BBYUK568-12
LALPA1077-11	ARONW223-11	ANICL147-10	ARCIN151-14	ALBSP344-12	BBLPC656-09	ARONW139-11	CHACB092-10	AANIC075-10	ASALC463-13	CNGMA143013	AUSMA049-14	CNGCC570-15	GBLAA1557-15	FBLMW167-10	ARBCM1230-14	AWWBC007-09	DUNLP360-08	AGRID023-10	ABCNA032-06	ABOLA927-15	ABOLA624-14	BBCNP3366-14		ABOLD081-16	AGAKH367-17	CGUKC036-09	ABLOM022-07	ASGCB081-13	ABKWR106-07	BBCCA2449-12		AGIRI191-17	AGAKL232-17	AGAKH836-17	BCBSP1005-14	ARONW1102-15	AGIRI070-17	ABAAP100-08	AGAKB395-17	ABCMA573-07	AGAKD117-17	ASDIP307-15	AEDNA068-12	ALBSP065-10	AGAKK162-17	ABOLA349-14	ALBSP135-10	GBVB1928-11	BBYUK569-12
LALPA1089-11	ASAAR028-12	ANICL148-10	ARCIN152-14	ALBSP346-12	BBLPC897-09	ARONW1392-15	CHACB1022-10	AANIC078-10	ASALC466-13	CNGMA143113	AUSMB257-14	CNGCC573-15	GBLAA1713-15	FBLMZ570-12	ARBCM1235-14	AWWBC009-09	GBGL15089-14	AGRID024-10	ABCNA034-06	ABOLB277-15	ABOLA653-14	BBCNP3367-14		ABOLD092-16	AGAKH368-17	CGUKD472-09	ABLOM023-07	ASHMT104-11	ABKWR108-07	BBCCA2450-12		AGIRI192-17	AGAKN883-17	AGAKI1096-17	BCBSP1011-14	ARONW1107-15	AGIRI072-17	ABAAP101-08	AGAKB430-17	ABCMA612-07	AGAKD119-17	ASDIP308-15	AEDNA074-12	ALBSP074-10	AGAKK163-17	ABOLA353-14	ALBSP136-10	GBVB1931-11	BBYUK570-12
LBCA282-05	ASAAR041-12	ANICL149-10	ARCIN153-14	ALBSP352-12	BBLPE363-09	ARONW140-11	CHACB111-10	AANIC079-10	ASALC473-13	CNGMA143313	AUSME374-14	CNGCC575-15	GBLAA1938-15	HEAPR3715-12	ARBCM1236-14	AWWBC010-09	GBLAA1001-14	AGRID025-10	ABCNA035-06	ABOLB278-15	ABOLA654-14	BBCNP3381-14		ABOLD414-16	AGAKH372-17	CGUKD825-09	ABLOM024-07	ASHMT317-11	ABKWR109-07	BBCCA2451-12		AGIRI193-17	AGAKO019-17	AGAKI1805-17	BCBSP335-14	ARONW1110-15	AGIRI077-17	ABAAP102-08	AGAKB494-17	ABCMA616-07	AGAKD122-17	ASDIP309-15	AEDNA075-12	ALBSP080-10	AGAKK164-17	ABOLA361-14	ALBSP137-10	GBVB1933-11	BBYUK571-12
LBCB363-05	ASAAR191-12	ANICL150-10	ARCIN154-14	ARBCM024-13	CGUKA344-09	ARONW1403-15	CHACB136-10	AANIC081-10	ASALC475-13	CNGMA143413	AUSME375-14	CNGCC577-15	GBLAA897-14	LASTS311-14	ARBCM1237-14	AWWBC011-09	GBLAA1271-15	AGRID026-10	ABCNA037-06	ABOLB656-15	ABOLA660-14	BBCNP3382-14		ABOLD426-16	AGAKI1861-17	CNBRD002-14	ABLOM025-07	BARSC069-16	ABKWR110-07	BBCCA2452-12		AGIRI194-17	AGAKO566-17	AGAKI879-17	BCBSP343-14	ARONW1133-15	ALLEP009-13	ABAAP103-08	AGAKB553-17	ABCMA635-07	AGAKE141-17	ASDIP310-15	AEDNA080-12	ALBSP160-10	AGAKK165-17	ABOLA362-14	ALBSP161-10	GBVB1937-11	BBYUK572-12
LBCG320-08	ASAAR223-12	ANICL151-10	ARCIN155-14	ARBCM025-13	CGUKB110-09	ARONW141-11	CHACB242-10	AANIC082-10	ASALC576-13	CNGMA143713	BARSA136-15	CNGCC583-15	GBLAA898-14	LASTS364-14	ARBCM1238-14	AWWBC014-09	GBLAB356-13	AGRID027-10	ABCNA039-06	ALLEP021-13	ABOLA788-15	BBCNP587-13		ABOLD624-17	AGAKK2147-17	CNBRN534-14	ABLOM026-07	BARSM307-17	ABKWR112-07	BBCCA2458-12		AGIRI195-17	AGAKP435-17	AGAKJ531-17	BCBSP709-14	ARONW1134-15	ALLEP028-13	ABAAP104-08	AGAKB571-17	ABCMA667-07	AGAKE146-17	ASDIP564-15	AEDNA081-12	ALBSP192-10	AGAKK166-17	ABOLA363-14	ALBSP300-12	GBVB1938-11	BBYUK573-12
LBCG322-08	ASAAR225-12	ANICL152-10	ARCIN156-14	ARBCM026-13	CGUKB256-09	ARONW142-11	CHACB243-10	AANIC084-10	ASALC619-13	CNGMA143813	BARSB206-16	CNGCD642-15	GBLAA899-14	LEATE260-13	ARBCM1239-14	AWWBC015-09	GMGMH1426-14	AGRID028-10	ABCNA040-06	ALLEP037-13	ABOLA792-15	BBCNP750-14		ABOLD627-17	AGAKK2148-17	CNBRO004-14	ABLOM027-07	BARSM711-17	ABKWR114-07	BBCCA2459-12		AGIRI196-17	AGAKQ2394-17	AGAKJ981-17	BCBSP710-14	ARONW1143-15	ANIAB735-11	ABAAP105-08	AGAKB652-17	ABCMA759-07	AGAKE153-17	ASDIP565-15	AEDNA083-12	ALBSP193-10	AGAKK167-17	ABOLA364-14	ALBSP301-12	GBVB1939-11	BBYUK574-12
LBCG323-08	ASAAR311-13	ANICL153-10	ARCIN157-14	ARBCM027-13	CGUKD319-09	ARONW152-11	CHACB270-10	AANIC085-10	ASALC646-13	CNGMA143913	BARSC412-16	CNGCD643-15	GBLAA900-14	LEATE270-13	ARBCM1240-14	AWWBC017-09	GMLC1271-12	AGRID029-10	ABCNA041-06	ALLEP059-13	ABOLA793-15	BBUSE1063-11		ABOLD628-17	AGAKK2149-17	CNCLA5033-13	ABLOM028-07	BBHCM069-10	ABKWR116-07	BBCCA2461-12		AGIRI197-17	AGAKQ2395-17	AGAKK1104-17	BCBSP711-14	ARONW1163-15	ANIC393-06	ABAAP106-08	AGAKB653-17	ABCMA767-07	AGAKE157-17	ASDIP566-15	AEDNA084-12	ALBSP194-10	AGAKK168-17	ABOLA366-14	ALBSP329-12	GBVB1941-11	BBYUK575-12
LBCG324-08	ASAAR432-14	ANICL154-10	ARCIN158-14	ARBCM028-13	CNFNT127-14	ARONW158-11	CHACB383-10	AANIC087-10	ASALC658-13	CNGMA144013	BARSD304-16	CNGCE787-15	GBLAB1737-14	LEATE274-13	ARBCM1241-14	AWWBC018-09	GMLC1286-12	AGRID030-10	ABCNA042-06	ALLEP069-13	ABOLA795-15	BBUSE1071-11		ABOLD629-17	AGAKL2777-17	CNCLB132-14	ABLOM029-07	BBHCM200-10	ABKWR119-07	BBCCA2462-12		AGIRI198-17	AGAKQ2398-17	AGAKK1164-17	BCBSP718-14	ARONW1169-15	ANIC403-06	ABAAP108-08	AGAKC071-17	ABCMA781-07	AGAKE169-17	ASDIP567-15	AEDNA085-12	ALBSP195-10	AGAKK169-17	ABOLA368-14	ALBSP341-12	GBVB1946-11	BBYUK576-12
LBCH5176-10	ASAAR439-14	ANICL155-10	ARCIN159-14	ARBCM029-13	CNPEP065-14	ARONW1617-15	CHACB422-10	AANIC088-10	ASCMT164-11	CNGMA144113	BARSD344-16	CNGCE789-15	GBLAB304-13	LEATJ146-15	ARBCM1243-14	AWWBC019-09	GMLC1292-12	AGRID031-10	ABCNA043-06	ALLEP149-13	ABOLA796-15	BBUSE1074-11		ABOLD630-17	AGAKL2779-17	CNCLB1325-14	ABLOM030-07	BBHCM345-10	ABKWR122-07	BBCCA2463-12		AGIRI199-17	AGAKQ2399-17	AGAKK1212-17	BCBSP724-14	ARONW1198-15	ANIC404-06	ABAAP109-08	AGAKC073-17	ABCMA782-07	AGAKE176-17	ASDIP568-15	AEDNA086-12	ALBSP221-10	AGAKK170-17	ABOLA372-14	ARONT027-09	GBVB1949-11	BBYUK577-12
LMDH017-11	ASAAR453-14	ANICL156-10	ARCIN174-15	ARBCM030-13	CNRME1821-12	ARONW1662-15	CHACB423-10	AANIC089-10	ASCMT168-11	CNGMA144213	BARSE581-16	CNGLF276-13	GBLAB708-13	LEFIA048-10	ARBCM1244-14	AWWBC020-09	GMLC1301-12	AGRID032-10	ABCNA044-06	ALLEP177-13	ABOLA808-15	BBUSE1075-11		ABOLD631-17	AGAKL2780-17	CNCLB1326-14	ABLOM031-07	BBHCM481-10	ABKWR123-07	BBCCA2467-12		AGIRI200-17	AGAKQ2400-17	AGAKK1253-17	BCBSP725-14	ARONW1207-15	ANIC409-06	ABAAP110-08	AGAKC077-17	ABCMA807-07	AGAKE179-17	ASDIP569-15	AEDNA087-12	ALBSP222-10	AGAKK171-17	ABOLA380-14	ARONT063-09	GBVB1961-11	BBYUK579-12
LMDH031-11	BBCAN015-09	ANICL157-10	ARCIN175-15	ARBCM032-13	CNRVE039-15	ARONW168-11	CHACB424-10	AANIC090-10	ASCMT171-11	CNGMA144313	BARSF286-16	CNGLF279-13	GBLAB709-13	LEFIA1363-10	ARBCM1245-14	AWWBC021-09	GMLC1302-12	AGRID033-10	ABCNA046-06	ALLEP202-13	ABOLA812-15	BBUSE1076-11		ABOLD652-17	AGAKM277-17	CNCLB133-14	ABLOM032-07	BBHCM514-10	ABKWR124-07	BBCCA2468-12		AGIRI201-17	AGAKQ2402-17	AGAKK1285-17	BCBSP727-14	ARONW1224-15	ANIC423-06	ABAAP111-08	AGAKC090-17	ABCMA849-07	AGAKE187-17	ASDIP570-15	AEDNA338-12	ALBSP227-10	AGAKK172-17	ABOLA572-14	ARONT064-09	GBVB1967-11	BBYUK580-12
LMDH052-11	BBCAN042-09	ANICL158-10	ARCIN178-15	ARBCM033-13	CNRVE1869-15	ARONW401-14	CHACB425-10	AANIC091-10	ASCMT175-11	CNGMA144413	BARSF287-16	CNGLF290-13	GBLAC615-13	LEFIA159-10	ARBCM1246-14	AWWBC022-09	GMLC1303-12	AGRID034-10	ABCNA047-06	ALLEP217-13	ABOLA813-15	BBUSE1079-11		ABOLD653-17	AGAKN884-17	CNCLB134-14	ABLOM033-07	BBHCM515-10	ABKWR125-07	BBCCA2469-12		AGIRI202-17	AGAKQ2403-17	AGAKK1307-17	BCBSP729-14	ARONW1305-15	ANIC491-06	ABAAP112-08	AGAKC091-17	ABCMA850-07	AGAKF090-17	ASDIP571-15	AGAKE011-17	ALBSP228-10	AGAKK173-17	ABOLA578-14	ARONT089-09	GBVB1968-11	BBYUK581-12
LOWC272-05	BBCAN113-09	ANICL159-10	ARCIN180-15	ARBCM034-13	CNTNE005-14	ARONW404-14	CHACB494-10	AANIC092-10	ASCMT177-11	CNGMA144613	BARSG512-16	CNGMA1813-13	GBLAC619-13	LEFIA160-10	ARBCM1247-14	AWWBC023-09	GMLC1310-12	AGRID035-10	ABCNA048-06	ALLEP220-13	ABOLA821-15	BBUSE1082-11		ACGIN104-11	AGAKN886-17	CNCLB1350-14	ABLOM034-07	BBHCM516-10	ABKWR126-07	BBCCA2470-12		ASAHE024-12	AGAKQ2404-17	AGAKK1422-17	BCBSP731-14	ARONW1342-15	ANIC497-06	ABAAP113-08	AGAKC096-17	ABCMA851-07	AGAKF099-17	ASDIP573-15	AGAKH034-17	ALBSP229-10	AGAKK174-17	ABOLA579-14	ARONT193-09	GBVB1969-11	BBYUK582-12
TMNBC820-07	BBCAN256-09	ANICL160-10	ARCIN181-15	ARBCM035-13	CNWBG3125-13	ARONW406-14	CHACB495-10	AANIC173-10	ASCMT179-11	CNGMA144713	BARSH380-15	CNGMA1814-13	GBLAD128-14	LEFIA161-10	ARBCM1248-14	AWWBC025-09	GMLC1358-12	AGRID036-10	ABCNA049-06	ALLEP259-13	ABOLA822-15	BBUSE1083-11		ACGIN105-11	AGAKQ2393-17	CNCLB135-14	ABLOM035-07	BBHCM517-10	ABKWR131-07	BBCCA2471-12		ASAHE053-12	AGAKR193-17	AGAKK1483-17	BCBSP736-14	ARONW1347-15	ANIC526-06	ABAAP115-08	AGAKC107-17	ABCMA852-07	AGAKF128-17	ASDIP574-15	AGAKH036-17	ALBSP230-10	AGAKK175-17	ABOLA580-14	ARONT315-09	GBVB1970-11	BBYUK583-12
TMNBC821-07	BBCAN265-09	ANICL161-10	ARONW019-11	ARBCM036-13	CNWBG3128-13	ARONW409-14	CHACB496-10	AANIC176-10	ASCMT182-11	CNGMA144813	BARSI107-16	CNGMA1816-13	GBLAD229-14	LEFIA162-10	ARBCM1249-14	AWWBC027-09	GMLC1365-12	AGRID037-10	ABCNA051-06	ALLEP262-13	ABOLA833-15	BBUSE1084-11		ACGIN106-11	AGAKQ2396-17	CNCLB137-14	ABLOM036-07	BBHCM518-10	ABKWR133-07	BBCCA2472-12		ASAHE054-12	AGAKT2490-17	AGAKK1548-17	BCBSP739-14	ARONW1354-15	ANIC532-06	ABAAP116-08	AGAKC111-17	ABCMA861-07	AGAKF157-17	ASDIP575-15	AGAKI1862-17	ALBSP231-10	AGAKK176-17	ABOLA583-14	ARONT319-09	GBVB1972-11	BBYUK584-12
TMNBC822-07	BBCNP019-13	ANICL162-10	ARONW021-11	ARBCM041-13	CONTA1185-14	ARONW591-14	CHACB497-10	AANIC177-10	ASCMT183-11	CNGMA144913	BARSJ411-16	CNGMA1819-13	GBLAD255-14	LEFIA163-10	ARBCM1251-14	AWWBC028-09	GMLC1366-12	AGRID039-10	ABCNA052-06	ALLEP303-13	ABOLA836-15	BBUSE1086-11		ACGIN107-11	AGAKQ2397-17	CNCLB1383-14	ABLOM037-07	BBHCM563-10	ABKWR134-07	BBCCA2475-12		ASAHE084-12	AGB027-11	AGAKK1737-17	BCBSP740-14	ARONW1394-15	ANIC539-06	ABAAP117-08	AGAKC118-17	ABIOW043-08	AGAKF164-17	ASDIP576-15	AGAKL2778-17	ALBSP262-10	AGAKK177-17	ABOLA584-14	ARONT471-10	GBVB1974-11	BBYUK585-12
TMNBC823-07	BBCNP020-13	ANICL163-10	ARONW024-11	ARBCM042-13	GBLAD169-14	ARONW592-14	CHACB555-10	AANIC179-10	ASCMT216-11	CNGMA145013	BARSK062-16	CNGMA1821-13	GBLAD808-14	LEFIA164-10	ARBCM1252-14	AWWBC030-09	GMLC1378-12	AGRID040-10	ABCNA053-06	ALLEP331-13	ABOLA839-15	BBUSE1087-11		ACGIN108-11	AGAKQ2401-17	CNCLB1384-14	ABLOM038-07	BBHCN142-10	ABKWR135-07	BBCCA2476-12		ASAHE106-12	ALBSP034-10	AGAKK1893-17	BCBSP741-14	ARONW1401-15	ANIC540-06	ABAAP122-08	AGAKC119-17	ABIOW044-08	AGAKG049-17	ASDIP577-15	AGAKO018-17	ALBSP297-10	AGAKL036-17	ABOLA592-14	ARONT472-10	GBVB1975-11	BPNP055-08
TMNBC824-07	BBCNP021-13	ANICL164-10	ARONW588-14	ARBCM1208-14	GMOCL278-15	ARONW593-14	CHACB615-10	AANIC180-10	ASCMT217-11	CNGMA145113	BARSL057-16	CNGMC2136-13	GBLAF299-14	LEFIA165-10	ARBCM1253-14	AWWBC031-09	GMLC1379-12	AGRID042-10	ABCNA054-06	ALLEP339-13	ABOLA852-15	BBUSE1089-11		ACGIN109-11	AGAKR198-17	CNCLB1385-14	ABLOM039-07	BBHCN150-10	ABKWR140-07	BBCCA2478-12		ASAHE107-12	ALBSP049-10	AGAKK683-17	BCBSP742-14	ARONW1419-15	ANIC541-06	ABAAP125-08	AGAKC154-17	ABIOW052-08	AGAKG051-17	ASDIP732-15	AGAKQ2817-17	ALBSP313-12	AGAKL037-17	ABOLA608-14	ARONT473-10	GBVB1976-11	BPNP069-08
TTMNB741-06	BBCNP022-13	ANICL165-10	ARSO223-08	ARBCM1210-14	GWORA2541-09	ARONW594-14	CHACB824-10	AANIC182-10	ASCMT218-11	CNGMA145213	BARSL389-16	CNGMC2138-13	GBLAF300-14	LEFIE347-10	ARBCM1254-14	AWWBC032-09	GMLC1382-12	AGRID043-10	ABCNA056-06	ALLEP346-13	ABOLA853-15	BBUSE1091-11		ACGIN110-11	AGAKT2489-17	CNCLB1386-14	ABLOM040-07	BBHCN159-10	ABKWR141-07	BBCCA2480-12		ASHMT341-11	ALBSP050-10	AGAKK752-17	BCBSP743-14	ARONW1424-15	ANIC546-06	ABAAP128-08	AGAKC170-17	ABIOW054-08	AGAKG052-17	ASDIP734-15	AGAKQ2819-17	ALBSP318-12	AGAKL038-17	ABOLA609-14	ARONT474-10	GBVB1979-11	FBPL208-12
TTMNB742-06	BBCNP023-13	ANICL166-10	BBCAN377-09	ARBCM1211-14	GWORK390-09	ARONW595-14	CHACB825-10	AANIC183-10	ASCMT220-11	CNGMA145313	BARSM1084-17	CNJAJ012-12	GBLAF303-14	LEFIF850-10	ARBCM1255-14	AWWBC034-09	GMLC1388-12	AGRID044-10	ABCNA057-06	ALLEP499-14	ABOLA855-15	BBUSE1099-11		ACGIN111-11	AGAKT2491-17	CNCLB1387-14	ABLOM041-08	BBHCN185-10	ABKWR142-07	BBCCA2481-12		AUSBC1973-12	ALBSP095-10	AGAKK812-17	BCBSP744-14	ARONW1624-15	ANIC556-06	ABAAP133-08	AGAKC173-17	ABIOW088-08	AGAKG053-17	ASDIP735-15	AGAKR053-17	ALBSP350-12	AGAKL039-17	ABOLA610-14	ARONT475-10	GBVB1980-11	FBPL209-12
TTMNB743-06	BBCNP024-13	ANICL167-10	BBCAN527-09	ARBCM1505-14	GWORK453-09	ARONW596-14	CHACC050-10	AANIC185-10	ASCMT227-11	CNGMA145413	BARSM1103-17	CNKLA865-14	GBLAF803-14	LEFIK554-10	ARBCM1256-14	AWWBC035-09	GMLC1404-12	AGRID045-10	ABCNA058-06	ANICT1573-11	ABOLA936-15	BBUSE1100-11		ACGIN112-11	ALBSP032-10	CNCLB1418-14	ABLOM042-08	BBHCN247-10	ABKWR143-07	BBCCA2482-12		AUSBC1974-12	ALBSP098-10	AGAKK840-17	BCBSP746-14	ARONW1632-15	ANIC557-06	ABAAP135-08	AGAKC181-17	ABIOW092-08	AGAKG055-17	ASDIP736-15	AGAKT003-17	ALBSP351-12	AGAKL041-17	ABOLA614-14	ARONT476-10	GBVB1981-11	FBPL210-12
TTMNB744-06	BBCNP065-13	AUSCA2655-12	BBCAN630-09	ARBCM1506-14	GWORL340-09	ARONW597-14	CHACC052-10	AANIC186-10	ASCMT229-11	CNGMA145513	BARSM1333-17	CNKOA202-14	GBLAF804-14	LGSMD514-05	ARBCM1257-14	AWWBC036-09	GMLC1418-12	AGRID046-10	ABCNA059-06	ANICT1574-11	ABOLA938-15	BBUSE1102-11		ACGIN113-11	ALBSP038-10	CNCLB1419-14	ABLOM043-08	BBHCN541-10	ABNCC019-07	BBCCA2484-12		AUSBC1977-12	ALBSP202-10	AGAKL1210-17	BCBSP747-14	ARONW1633-15	ANIC613-06	ABAAP136-08	AGAKC184-17	ABIOW100-08	AGAKG056-17	ASDIP737-15	AGB019-11	ARBCM1544-14	AGAKL042-17	ABOLA615-14	ARONT636-10	GBVB1984-11	FBPL211-12
TTMNB745-06	BBCNP066-13	AUSCA2665-12	BBCAN658-09	ARBCM1507-14	GWORO839-09	ARONW598-14	CHACC055-10	AANIC187-10	AUSBC276-12	CNGMA145613	BARSM416-17	CNKOA203-14	GBLAF805-14	LGSMG667-07	ARBCM1258-14	AWWBC037-09	GMLC1420-12	AGRID047-10	ABCNA060-06	ANICT1575-11	ABOLA942-15	BBUSE1107-11		ACGIN114-11	ALBSP039-10	CNCLB1420-14	ABLOM044-08	BBHCN614-10	ABNCC033-07	BBCCA2485-12		AUSMB009-14	ALBSP203-10	AGAKL1275-17	BCBSP749-14	ARONW1635-15	ANIC652-06	ABAAP137-08	AGAKC188-17	ABIOW108-08	AGAKG057-17	ASDIP738-15	ALBSP033-10	ARBCM1979-14	AGAKL043-17	ABOLA620-14	ARONT652-10	GBVB1987-11	FBPL212-12
TTMNB747-06	BBCNP067-13	AWCLB096-10	BBCAN760-09	ARBCM1509-14	GWOSZ266-11	ARONW599-14	CHACC056-10	AANIC188-10	AUSCL2263-12	CNGMA145713	BARSM421-17	CNLMA429-14	GBLAF806-14	LGSMG668-07	ARBCM1259-14	AWWBC039-09	GMLC153-09	AGRID048-10	ABCNA062-06	BBLEC101-09	ABOLA946-15	BBUSE1109-11		ACGIN115-11	ALBSP042-10	CNCLB1421-14	ABLOM045-08	BBHCN615-10	ABNCC461-07	BBCCA2490-12		AUSMB046-14	ALBSP220-10	AGAKL1370-17	BCBSP751-14	ARONW1636-15	ANIC657-06	ABAAP154-08	AGAKC193-17	ABIOW114-08	AGAKG063-17	ASDIP740-15	ALBSP178-10	ARBCM1980-14	AGAKL045-17	ABOLA636-14	ARONT694-10	GBVB1988-11	FBPL213-12
UAMIC3138-15	BBCNP072-13	AWCLB471-10	BBCAN764-09	ARBCM1510-14	LALPA1256-11	ARONW600-14	CHACC057-10	ABKWR053-07	AUSCL2264-12	CNGMA145813	BARSM471-17	CNMIA235-14	GBLAF807-14	LMDH019-11	ARBCM1260-14	AWWBC041-09	GMLC155-09	AGRID051-10	ABCNA065-06	BBLEC232-09	ABOLB093-15	BBUSE1110-11		ACGIN116-11	ALBSP044-10	CNCLB1422-14	ABLOM046-08	BBHCN644-10	ABNCC465-07	BBCCA2491-12		AUSMD001-14	ALBSP253-10	AGAKL1399-17	BCBSP752-14	ARONW1643-15	ANIC663-06	ABAAP155-08	AGAKC212-17	ABIOW115-08	AGAKG068-17	ASDIP741-15	ALBSP324-12	ARBCM1981-14	AGAKL047-17	ABOLA637-14	ARONT695-10	GBVB1989-11	FBPL214-12
	BBCNP1247-14	AWCLB472-10	BBCNP2509-14	ARBCM1511-14	LALPA720-10	ARONW601-14	CHACC106-10	ABKWR059-07	AUSCL2268-12	CNGMA145913	BARSM510-17	CNMIC1621-14	GBLGC287-12	LMDH020-11	ARBCM1261-14	AWWBC042-09	GMLC156-09	AGRID052-10	ABCNA066-06	BBLEC394-09	ABOLB184-15	BBUSE1111-11		ACGIN117-11	ALBSP047-10	CNCLB1423-14	ABLOM047-08	BBHCN647-10	ABNCC562-07	BBCCA2492-12		BARSA111-15	ALBSP263-10	AGAKL1442-17	BCBSP754-14	ARONW1647-15	ANIC676-06	ABAAP156-08	AGAKC215-17	ABIOW119-08	AGAKG070-17	ASDIP742-15	ALBSP327-12	ARBCM1982-14	AGAKL048-17	ABOLA642-14	ARONT696-10	GBVB2007-11	FBPL215-12
	BBCNP191-13	AWCLB478-11	BBCNP296-13	ARBCM1535-14	LALPA764-10	ARONW602-14	CHACC191-10	ABKWR076-07	AUSCL2270-12	CNGMA146013	BARSM652-17	CNPKL311-14	GBLGC288-12	LMDH042-11	ARBCM1314-14	AWWBC043-09	GMLC157-09	ASALC016-12	ABCNA067-06	BBLEC651-09	ABOLB193-15	BBUSE1115-11		ACGIN118-11	ALBSP048-10	CNCLB1424-14	ABLOM048-08	BBHCN772-10	ABOLA009-14	BBCCA2493-12		BARSA125-15	ARBCM158-13	AGAKL1563-17	BCBSP755-14	ARONW190-11	ANIC701-06	ABAAP164-08	AGAKC219-17	ABIOW120-08	AGAKG071-17	ASDIP743-15	ARBCM3201-17	ARBCM1983-14	AGAKL049-17	ABOLA643-14	ARONT697-10	GBVB2011-11	FBPL216-12
	BBCNP448-13	AWCLB479-11	BBCNP301-13	ARBCM1545-14	LALPA801-10	ARONW604-14	CHACC192-10	ABKWR088-07	AUSMA014-14	CNGMA146213	BARSM835-17	CNYOD498-15	GBLGC289-12	LMDH059-11	ARBCM1315-14	AWWBC044-09	GMLC158-09	ASALC024-12	ABCNA068-06	BBLEC780-09	ABOLB341-15	BBUSE1121-11		ACGIN119-11	ALBSP075-10	CNCLB1425-14	ABLOM049-08	BBHCN773-10	ABOLA034-14	BBCCA2494-12		BARSI017-16	ARBCM159-13	AGAKL1595-17	BCBSP756-14	ARONW191-11	ANIC706-06	ABAAP165-08	AGAKC222-17	ABMC322-05	AGAKG072-17	ASDIP744-15	ARCIN160-14	ARBCM1984-14	AGAKL050-17	ABOLA644-14	ARONT733-10	GBVB2015-11	FBPL217-12
	BBCNP452-13	AWCLB480-11	BBCNP303-13	ARBCM1546-14	LALPA803-10	ARONW608-14	CHACC247-10	ABKWR089-07	AZSDS002-18	CNGMA146313	BBCCA2473-12	CNYOH863-15	GBLGC290-12	LON362-08	ARBCM1330-14	AWWBC045-09	GMLC175-11	ASALC027-12	ABCNA069-06	BBLEC781-09	AFMIC048-12	BBUSE1126-11		ACGIN120-11	ALBSP078-10	CNCLB1426-14	ABLOM050-08	BBHCN795-10	ABOLA035-14	BBCCA2495-12		BARSL393-16	ARBCM161-13	AGAKL1634-17	BCBSP757-14	ARONW192-11	ANIC707-06	ABAAP166-08	AGAKC223-17	ABMC323-05	AGAKG075-17	ASDIP745-15	ARONT056-09	ARBCM1985-14	AGAKL051-17	ABOLA655-14	ARONT748-10	GBVB2016-11	FBPL218-12
	BBUSE309-11	AWCLB483-11	BBCNP307-13	ARBCM1547-14	LALPA804-10	ARONW609-14	CHACC260-10	ABKWR090-07	AZSDS003-18	CNGMA146413	BBCCA2483-12	CNYOJ1186-15	GBLGC291-12	LOWCE054-06	ARBCM1331-14	AWWBC046-09	GMLC177-11	ASALC068-12	ABCNA071-06	BBLEC785-09	AFMIC065-12	BBUSE1129-11		ACGIN121-11	ALBSP079-10	CNCLB2450-14	ABLOM051-08	BBHCN813-10	ABOLA063-14	BBCCA2496-12		BARSL394-16	ARBCM162-13	AGAKL1635-17	BCBSP762-14	ARONW193-11	ANIC716-06	ABTVC040-05	AGAKC230-17	ABMC330-05	AGAKG081-17	ASDIP746-15	ARONT073-09	ARBCM1987-14	AGAKL052-17	ABOLA761-15	ARONT756-10	GBVB2019-11	FBPL219-12
	BBUSE316-11	BBLEC489-09	BBCNP309-13	ARBCM1548-14	LALPA874-11	ARONW611-14	CHACC262-10	ABKWR153-07	AZSDS004-18	CNGMA146513	BBCCA2486-12	COLFC350-12	GMGRF5627-13	LOWCE449-06	ARBCM1332-14	AWWBC048-09	GMLC208-11	ASALC172-12	ABCNA072-06	BBLEC786-09	AFMIC109-12	BBUSE1130-11		ACGIN122-11	ALBSP083-10	CNCLB2790-14	ABLOM052-08	BBHCN814-10	ABOLA074-14	BBCCA2497-12		BARSL470-16	ARBCM163-13	AGAKL1722-17	BCBSP763-14	ARONW1978-15	ANIC726-06	ABTVC041-05	AGAKC244-17	ABMC332-05	AGAKG082-17	ASDIP747-15	ARONT081-09	ARBCM1988-14	AGAKL053-17	ABOLA764-15	ARONW013-11	GBVB2020-11	FBPL220-12
	CBHSP010-15	BBLEC530-09	BBCNP310-13	ARBCM1549-14	LBCB076-05	ARONW612-14	CHACC263-10	ABKWR156-07	AZSDS005-18	CNGMB105413	BBCCA2592-12	COLFD534-12	GMMCU1189-15	LOWCE450-06	ARBCM1333-14	AWWBC050-09	GMLC225-11	ASALC195-12	ABCNA074-06	BBLEC789-09	AFMIC157-12	BBUSE1133-11		ACGIN123-11	ALBSP108-10	CNCLB2797-14	ABLOM053-08	BBHEM287-09	ABOLA075-14	BBCCA2498-12		BARSM1167-17	ARBCM1752-14	AGAKL1729-17	BCBSP767-14	ARONW1981-15	ANIC727-06	ABTVC042-05	AGAKC246-17	ABMC366-06	AGAKG088-17	ASDIP902-15	ARONT082-09	ARBCM1989-14	AGAKL054-17	ABOLA765-15	ARONW023-11	GBVB2021-11	FBPL221-12
	CBHSP046-15	BBLEC543-09	BBCNP311-13	ARBCM1550-14	LBCB613-05	ARONW613-14	CHACC264-10	ABOLA312-14	BARSB230-16	CNGMB106813	BBCCA3477-12	COLFE625-13	GWOR3862-09	MEC054-04	ARBCM1334-14	AWWBC052-09	GMLC227-11	ASALC196-12	ABCNA075-06	BBLEC797-09	AGAKC009-17	BBUSE1134-11		ACGIN124-11	ALBSP109-10	CNCLB2801-14	ABLOM054-08	BBHEM390-09	ABOLA083-14	BBCCA2499-12		BARSM804-17	ARBCM1818-14	AGAKL1873-17	BCBSP770-14	ARONW323-12	ANIC736-06	ABTVC043-05	AGAKC247-17	ABMC367-07	AGAKG094-17	ASDIP903-15	ARONT166-09	ARBCM1990-14	AGAKL055-17	ABOLA766-15	ARONW078-11	GBVB2024-11	FBPL222-12
	CBHSP050-15	BBLOB1320-11	BBCNP312-13	ARBCM1557-14	LBCB614-05	ARONW614-14	CHACC282-10	ABOLA313-14	BARSB247-16	CNGMB107013	BBCCA3821-12	ELPCG260-17	GWOR3864-09	MEC056-04	ARBCM1335-14	AWWBC053-09	GMLC295-11	ASALC200-12	ABCNA076-06	BBLEC827-09	AGAKD106-17	BBUSE2879-12		ACML001-10	ALBSP111-10	CNCLB2805-14	ABLOM055-08	BBHMA1321-12	ABOLA180-14	BBCCA2500-12		BARSM847-17	ARBCM2085-14	AGAKL2110-17	BCBSP771-14	ARONW415-14	ANIC741-06	ABTVC044-05	AGAKC249-17	ABMC369-07	AGAKG095-17	ASDIP904-15	ARONT167-09	ARBCM1991-14	AGAKL056-17	ABOLA768-15	ARONW089-11	GBVB2026-11	FBPL223-12
	CBHSP051-15	BBLOC1695-11	BBCNP314-13	ARBCM1559-14	LBCB755-05	ARONW616-14	CHACC283-10	ABOLA351-14	BARSC380-16	CNGMD182614	BBCCA3827-12	FBCOA464-10	GWOR3865-09	MEC060-04	ARBCM1352-14	AWWBC055-09	GMLC338-11	ASALC203-12	ABCNA078-06	BBLEC828-09	AGAKE189-17	BBUSE2911-12		ACML002-10	ALBSP112-10	CNCLB2810-14	ABLOM056-08	BBHMA1540-12	ABOLA190-14	BBCCA2511-12		BBHCM186-10	ARBCM2119-14	AGAKL238-17	BCBSP777-14	ARONW418-14	ANIC742-06	ABTVC045-05	AGAKC251-17	ABMC379-10	AGAKG098-17	ASDIP905-15	ARONT205-09	ARBCM1992-14	AGAKL057-17	ABOLA771-15	ARONW122-11	GBVB2028-11	FBPL224-12
	CBHSP147-15	BBLOD1661-11	BBCNP315-13	ARBCM1560-14	LBCB888-05	ARONW618-14	CHACC284-10	ABOLA352-14	BARSC413-16	CNGMD185014	BBCCA3965-12	FBCOA660-10	GWORH223-09	MEC088-04	ARBCM1353-14	AWWBC056-09	GMLC341-11	ASALC219-12	ABCNA079-06	BBLEC830-09	AGAKF013-17	BBUSE613-11		ACML006-10	ALBSP113-10	CNCLB2900-14	ABLOM057-08	BBHMA1570-12	ABOLA381-14	BBCCA2513-12		BBHCM198-10	ARONT224-09	AGAKL2627-17	BCBSP778-14	ARONW430-14	ANIC743-06	ABTVC047-05	AGAKC256-17	ABMCH005-07	AGAKG219-17	ASDIP906-15	ARONT221-09	ARBCM1993-14	AGAKL058-17	ABOLA784-15	ARONW1303-15	GBVB2030-11	FBPL229-12
	CBHSP169-15	BBLOD875-11	BBCNP3160-14	ARBCM1561-14	LBCC014-05	ARONW619-14	CHACC285-10	ABOLA442-14	BARSD303-16	CNMIA26214	BBCCA3989-12	FBCOA665-10	GWORH251-09	MEC089-04	ARBCM1354-14	AWWBC057-09	GMLC344-11	ASALC220-12	ABCNA080-06	BBLEC838-09	AGAKF017-17	BBUSE614-11		ACML010-10	ALBSP114-10	CNCLB2901-14	ABLOM058-08	BBHMA1609-12	ABOLA382-14	BBCCA2514-12		BBHCM276-10	ARONT225-09	AGAKL2681-17	BCBSP782-14	ARONW537-14	ANIC744-06	ABTVC051-05	AGAKC273-17	ABMCH010-07	AGAKG221-17	ASDIP907-15	ARONT236-09	ARBCM2041-14	AGAKL059-17	ABOLA786-15	ARONW1304-15	GBVB2032-11	FCA108-09
	CBHSP187-15	BBLOD876-11	BBCNP316-13	ARBCM1562-14	LBCC059-05	ARONW620-14	CHACC286-10	ABOLA486-14	BARSD317-16	CNMIA26414	BBCCA4236-12	FBCOG007-12	GWORK192-09	MEC166-04	ARBCM1355-14	AWWBC059-09	GMLC360-11	ASALC223-12	ABCNA081-06	BBLEC846-09	AGAKF174-17	BBUSE630-11		ACML011-10	ALBSP115-10	CNCLB2902-14	ABLOM059-08	BBHMA1618-12	ABOLA391-14	BBCCA2516-12		BBHCM277-10	ARONT226-09	AGAKL319-17	BCBSP783-14	ARONW538-14	ANIC756-06	ABTVC077-05	AGAKC280-17	ABMCH011-07	AGAKG256-17	ASDIP908-15	ARONT263-09	ARBCM2042-14	AGAKL061-17	ABOLA787-15	ARONW1310-15	GBVB2033-11	FCA2418-11
	CBHSP192-15	BBLOD888-11	BBCNP3168-14	ARBCM1563-14	LBCC326-05	ARONW621-14	CHACC287-10	ABOLA587-14	BARSE639-16	CNMIA26714	BBCCA4237-12	FBCOG439-12	GWORK193-09	MEC173-04	ARBCM1357-14	AWWBC062-09	GMLC371-11	ASALC264-12	ABCNA082-06	BBLEC892-09	AGAKG032-17	BCBSP1040-14		ACML012-10	ALBSP116-10	CNCLB2939-14	ABLOM060-08	BBHMA1620-12	ABOLA392-14	BBCCA2520-12		BBHCM278-10	ARONT227-09	AGAKL354-17	BCBSP785-14	ARONW539-14	ANIC757-06	ABTVC144-05	AGAKC283-17	ABMCH012-07	AGAKG705-17	ASDIP909-15	ARONT277-09	ARBCM2043-14	AGAKL062-17	ABOLA791-15	ARONW144-11	GBVB2035-11	FCA2588-11
	ELPCG005-17	BBLOD943-11	BBCNP317-13	ARBCM1582-14	LBCC644-05	ARONW622-14	CHACC288-10	ABOLA657-14	BARSE682-16	CNMIA26914	BBCCA4417-12	FBCOI144-12	GWORK195-09	MECB704-05	ARBCM1358-14	AWWBC063-09	GMLC372-11	ASALC267-12	ABCNA083-06	BBLEC993-09	AGAKG467-17	BCBSP1150-14		ACML014-10	ALBSP117-10	CNEIC063-12	ABLOM061-08	BBHMA1675-12	ABOLA401-14	BBCCA2521-12		BBHCM279-10	ARONT243-09	AGAKL364-17	BCBSP794-14	ARONW540-14	ANIC758-06	ABTVC147-05	AGAKC286-17	ABMCH014-07	AGAKG706-17	ASDIP910-15	ARONT278-09	ARBCM214-13	AGAKL063-17	ABOLA818-15	ARONW283-11	GBVB2036-11	FCA2594-11
	ELPCG008-17	BBLPB317-10	BBCNP318-13	ARBCM1583-14	LBCC751-05	ARONW623-14	CHACC289-10	ABOLA782-15	BARSF327-16	CNMIA27014	BBCCA4814-12	FBCOJ305-12	GWORK196-09	MECB706-05	ARBCM1359-14	AWWBC064-09	GMLC376-11	ASALC271-12	ABCNA084-06	BBLOB995-11	AGAKG470-17	BCBSP1160-14		ACML021-10	ALBSP118-10	CNGBC1884-13	ABLOM062-08	BBHMA335-12	ABOLA402-14	BBCCA2522-12		BBHCM280-10	ARONT244-09	AGAKL374-17	BCBSP798-14	ARONW582-14	ANIC767-06	ABTVC165-05	AGAKC288-17	ABMCH020-07	AGAKH115-17	ASDIP911-15	ARONT294-09	ARBCM215-13	AGAKL064-17	ABOLA819-15	ARONW667-14	GBVB2038-11	FCA2595-11
	ELPCG011-17	BBLPB318-10	BBCNP319-13	ARBCM1584-14	LBCC752-05	ARONW624-14	CHACC290-10	ABOLA783-15	BARSF360-16	CNMIA27314	BBCCA753-12	FBCOJ306-12	GWORL383-09	MECB708-05	ARBCM1360-14	AWWBC065-09	GMLC401-11	ASALC272-12	ABCNA085-06	BBLOC1880-11	AGAKG725-17	BCBSP1161-14		ACML022-10	ALBSP119-10	CNGBC1887-13	ABLOM063-08	BBHMA366-12	ABOLA403-14	BBCCA2523-12		BBHCM281-10	ARONT245-09	AGAKL554-17	BCBSP811-14	ARONW583-14	ANIC768-06	ABTVC166-05	AGAKC289-17	ABMCH022-07	AGAKH116-17	ASDIP912-15	ARONT295-09	ARBCM216-13	AGAKL235-17	ABOLA820-15	ARONW998-15	GBVB2040-11	FCA2596-11
	ELPCG012-17	BBLPB612-10	BBCNP320-13	ARBCM3195-17	LBCC829-05	ARONW626-14	CNBAA457-12	ABOLA816-15	BARSI034-16	CNMIA27514	BBCCA754-12	FBCON513-13	GWOSO813-11	MECB773-05	ARBCM1361-14	AWWBC066-09	GMLC402-11	ASALC282-12	ABCNA088-06	BBLOC1883-11	AGAKG727-17	BCBSP1162-14		ACML023-10	ALBSP120-10	CNGBL159-14	ABLOM064-08	BBHMA404-12	ABOLA404-14	BBCCA2524-12		BBHCM282-10	ARONT352-09	AGAKL593-17	BCBSP821-14	ARONW584-14	ANIC788-06	ABTVC169-05	AGAKC290-17	ABMCH025-07	AGAKH121-17	ASDIP913-15	ARONT338-09	ARBCM3214-17	AGAKM001-17	ABOLA823-15	ASAAR001-12	GBVB2041-11	FCA2735-11
	ELPCG026-17	BBLPB691-10	BBCNP321-13	ARBCM924-14	LBCD092-05	ARONW661-14	CNBAC179-12	ABOLA824-15	BARSI095-16	CNMIA27614	BBCCA757-12	GBCOE408-13	GWOTD004-12	MECB774-05	ARBCM1362-14	AWWBC067-09	GMLC410-11	ASALC308-13	ABCNA089-06	BBLOC740-11	AGAKH080-17	BCBSP1164-14		ACML024-10	ALBSP121-10	CNGLF036-13	ABLOM065-08	BBHMA609-12	ABOLA405-14	BBCCA2525-12		BBHCM284-10	ARONT353-09	AGAKL659-17	BCBSP826-14	ARONW585-14	ANIC826-06	ABTVC172-05	AGAKC303-17	ABMCH030-07	AGAKH125-17	ASDIP914-15	ARONT429-09	ARBCM3216-17	AGAKM002-17	ABOLA830-15	ASAAR032-12	GBVB2046-11	FCA3054-11
	ELPCG037-17	BBLPB716-10	BBCNP3219-14	ARONT331-09	LBCD093-05	ARONW662-14	CNBAD673-12	ABOLA906-15	BARSJ381-16	CNMIA27714	BBCCA759-12	GBCOU1593-13	GWOTI365-12	MECB775-05	ARBCM1363-14	AWWBC074-09	GMLC441-11	ASALC310-13	ABCNA091-06	BBLOD1387-11	AGAKH081-17	BCBSP1165-14		ACML027-10	ALBSP122-10	CNKJM2612-14	ABLOM066-08	BBHMA611-12	ABOLA408-14	BBCCA2526-12		BBHCM285-10	ARONT354-09	AGAKL662-17	BCBSP846-14	ARONW790-15	ANIC861-06	ABTVC174-05	AGAKC313-17	ABMCH031-07	AGAKH126-17	ASDIP915-15	ARONT454-09	ARBCM3218-17	AGAKM003-17	ABOLA910-15	ASAAR050-12	GBVB2047-11	FCA3055-11
	ELPCG038-17	BBLPB717-10	BBCNP322-13	ARONT332-09	LBCD094-05	ARSO162-08	CNBAD686-12	ABOLA915-15	BARSK140-16	CNMIA27814	BBCCA760-12	GBCOU2358-13	LEATA294-13	MECB776-05	ARBCM1384-14	AWWBC077-09	GMLC445-11	ASALC331-13	ABCNA092-06	BBLOD1749-11	AGAKH084-17	BCBSP1187-14		ACML028-10	ALBSP138-10	CNLMD1688-14	ABLOM067-08	BBHMA612-12	ABOLA410-14	BBCCA2568-12		BBHCM286-10	ARONT394-09	AGAKL690-17	BCBSP851-14	ARONW847-15	ANIC862-06	ABTVC176-05	AGAKC316-17	ABMCH036-07	AGAKH130-17	ASDIP916-15	ARONT499-10	ARBCM3219-17	AGAKM004-17	ABOLA916-15	ASAAR061-12	GBVB2050-11	FCA310-10
	ELPCG042-17	BBLPB719-10	BBCNP323-13	ARONT333-09	LBCD330-05	ARSO168-08	CNBAD690-12	ABOLA929-15	BARSK215-16	CNMIA28414	BBCCA761-12	GBCOU3416-13	LEATA295-13	MECB777-05	ARBCM1395-14	AWWBC081-09	GMLC460-11	ASALC375-13	ABCNA097-06	BBLOD1755-11	AGAKH085-17	BCBSP1203-14		ACML033-10	ALBSP139-10	CNLME003-14	ABLOM068-08	BBHMA613-12	ABOLA412-14	BBCCA2569-12		BBHCM287-10	ARONT399-09	AGAKL732-17	BCBSP852-14	ARONW881-15	ANIC882-06	ABTVC177-05	AGAKC317-17	ABMCH037-07	AGAKH132-17	ASDIP917-15	ARONT500-10	ARBCM3224-17	AGAKM005-17	ABOLA919-15	ASAAR068-12	GBVB2052-11	FCA606-10
	ELPCG105-17	BBLPB720-10	BBCNP324-13	ARONT357-09	LBCG007-08	ARSO183-08	CNBAE231-12	ABOLA932-15	BARSK251-16	CNMIA29314	BBCCA764-12	GBMIN51703-17	LEATA327-13	MECB778-05	ARBCM1409-14	AWWBC083-09	GMLC506-11	ASALC414-13	ABCNA098-06	BBLOD1762-11	AGAKH104-17	BCBSP1211-14		ACML034-10	ALBSP140-10	CNLMN2098-14	ABLOM069-08	BBHMA985-12	ABOLA416-14	BBCCA2637-12		BBHCM295-10	ARONT400-09	AGAKL770-17	BCBSP853-14	ARSO206-08	ANIC906-06	ABTVC181-05	AGAKC324-17	ABMCH038-07	AGAKH133-17	ASDIP918-15	ARONT521-10	ARBCM792-14	AGAKM006-17	ABOLA922-15	ASAAR219-12	GBVB2059-11	FCA706-10
	ELPCG379-17	BBLPB844-10	BBCNP325-13	ARONT544-10	LBCG2315-09	ARSO468-09	CNBAK370-13	ABOLA947-15	BARSM011-17	CNMIA29414	BBCCA769-12	GBMIN51704-17	LEATA328-13	MECB792-05	ARBCM1410-14	AWWBC086-09	GMLC531-11	ASALC425-13	ABCNA099-06	BBLOD1768-11	AGAKH299-17	BCBSP1214-14		ACML035-10	ALBSP141-10	CNMIA268-14	ABLOM070-08	BBPEC037-09	ABOLA418-14	BBCCA2678-12		BBHCM558-10	ARONT411-09	AGAKL798-17	BCBSP857-14	ARSO316-08	ANIC921-06	ABTVC189-05	AGAKC330-17	ABMCP002-07	AGAKH136-17	ASDIP919-15	ARONT568-10	ARBCM793-14	AGAKM007-17	ABOLA923-15	ASAAR221-12	GBVB2061-11	FOND025-12
	ELPCG424-17	BBLPB845-10	BBCNP327-13	ARONW106-11	LBCG2771-09	ARSO474-09	CNBAK371-13	ABOLA948-15	BARSM068-17	CNMIC172014	BBCCM183-10	GBMIN51705-17	LEATA396-13	MECB793-05	ARBCM1638-14	AWWBC088-09	GMLC559-11	ASALC426-13	ABCNA100-06	BBLOD1772-11	AGAKI078-17	BCBSP1228-14		ACML036-10	ALBSP142-10	CNPAA513-13	ABLOM071-08	BBPEC056-09	ABOLA419-14	BBCCA2679-12		BBHCM559-10	ARONT418-09	AGAKL823-17	BCBSP858-14	ARSO459-09	ANICB004-06	ABTVC191-05	AGAKC336-17	ABMCP011-07	AGAKH137-17	ASDIP920-15	ARONT569-10	ARBCM794-14	AGAKM008-17	ABOLA924-15	ASAAR279-12	GBVR3237-13	FOND026-12
	ELPCG427-17	BBLPB851-10	BBCNP328-13	ARONW1067-15	LBCG571-09	ARSO687-09	CNBAK373-13	ABOLA949-15	BARSM242-17	CNMIC172214	BBCCM184-10	GBMIN51706-17	LEATF117-14	MECB854-05	ARONT034-09	AWWBC091-09	GMLC596-11	ASALC427-13	ABCNA101-06	BBLOD1774-11	AGAKI079-17	BCBSP1546-14		ACML037-10	ALBSP143-10	CNPAI029-13	ABLOM072-08	BBPEC062-09	ABOLA425-14	BBCCA2911-12		BBHCM589-11	ARONT492-10	AGAKL831-17	BCBSP863-14	ARSO665-09	ANICB032-06	ABTVC194-05	AGAKC338-17	ABMCP022-07	AGAKH139-17	ASDIP921-15	ARONT570-10	ARBCM795-14	AGAKM009-17	ABOLB026-15	ASAAR281-12	GBVR3287-13	FPOON155-16
	ELPCG428-17	BBLPC033-09	BBCNP329-13	ARONW108-11	LBCG818-09	ARSO688-09	CNBAN465-13	ABOLB027-15	BARSM243-17	CNMID219614	BBCCM185-10	GBMIN51707-17	LEATF118-14	MECB855-05	ARONT035-09	AWWBC093-09	GWOR4034-09	ASALC431-13	ABCNA103-06	BBLOD1775-11	AGAKI080-17	BCBSP1565-14		ACML038-10	ALBSP144-10	CNPED1441-14	ABLOM073-08	BBPEC073-09	ABOLA426-14	BBCCA2912-12		BBHCN1078-10	ARONT617-10	AGAKL900-17	BCBSP869-14	ARSO797-10	ANICB041-06	ABTVC195-05	AGAKC344-17	ABMEE028-07	AGAKH140-17	ASDMT1097-11	ARONT604-10	ARBCM796-14	AGAKM010-17	ABOLB029-15	ASAAR299-13	GBVR3324-13	FPOON391-16
	ELPCG429-17	BBLPC508-09	BBCNP330-13	ARONW109-11	LBCG845-09	ASAAR031-12	CNBAN466-13	ABOLB091-15	BARSM743-17	CNMID220014	BBCCM480-10	GBMIN51708-17	LEEUA536-11	MECB856-05	ARONT189-09	AWWBC095-09	GWOSZ115-11	ASALC432-13	ABCNA104-06	BBLOD1781-11	AGAKI103-17	ERSPI271-09		ACML039-10	ALBSP145-10	CNPEP049-14	ABLOM074-08	BBPEC134-09	ABOLA427-14	BBCCA2914-12		BBHCN1079-10	ARONT618-10	AGAKL938-17	BCBSP873-14	ASAAR082-12	ANICB059-06	ABTVC197-05	AGAKC352-17	ABMEE029-07	AGAKH142-17	ASDMT1098-11	ARONT670-10	ARBCM797-14	AGAKM011-17	ABOLB071-15	ASAAR338-13	GBVS2082-13	GBVF4616-11
	ELPCG430-17	BBLSW918-09	BBCNP332-13	ARONW1117-15	LBCH013-10	ASAAR319-13	CNBAN467-13	ABOLB354-15	BARSM863-17	CNMIL118914	BBCCM512-10	GBMIN51709-17	LEFIA1088-10	MECC081-06	ARONT228-09	BARSC406-16	IAWLB213-11	ASALC433-13	ABCNA107-06	BBLOD1784-11	AGAKI104-17	ERSPI339-09		ACML041-10	ALBSP148-10	CNRGC046-15	ABLOM075-08	BBPEC140-09	ABOLA436-14	BBCCA2915-12		BBHCN383-10	ARONT619-10	AGAKL990-17	BCBSP874-14	ASAAR403-14	ANICB068-06	ABTVC198-05	AGAKC353-17	ABMEE030-07	AGAKH143-17	ASDMT1290-11	ARONT671-10	ARBCM798-14	AGAKM012-17	ABOLB333-15	ASAAR343-13	GBVS2981-13	GBVF4619-11
	ELPCG431-17	BBLSX062-09	BBCNP333-13	ARONW114-11	LBCH021-10	ASAAR393-14	CNBAN469-13	ABOLB361-15	BBCCA002-12	CNMIL119014	BBCCM679-10	GCOL11054-16	LEFIA369-10	MECC083-06	ARONT229-09	BARSC453-16	JBAZ025-09	ASALC456-13	ABCNA108-06	BBLOD1786-11	AGAKI105-17	FBARB537-11		ACML043-10	ALBSP149-10	CNRGK683-15	ABLOM076-08	BBPEC150-09	ABOLA444-14	BBCCA2916-12		BBHCN593-10	ARONT620-10	AGAKM1055-17	BCBSP875-14	ASAAR417-14	ANICB069-06	ABTVC199-05	AGAKC358-17	ABMGH006-09	AGAKH146-17	ASDMT1435-11	ARONT672-10	ARBCM799-14	AGAKM013-17	ABOLB334-15	ASAAR352-13	GBVS2982-13	GBVF4623-11
	ELPCG432-17	BBLSY416-09	BBCNP334-13	ARONW1176-15	LBCH022-10	ASAAR455-14	CNBAN472-13	ABOLB362-15	BBCCA003-12	CNMIL119114	BBCCN246-10	GCOL11544-16	LEFIA370-10	MNAC001-07	ARONT230-09	BARSD400-16	JMMMB369-11	ASALC502-13	ABCNA109-06	BBLOD228-11	AGAKI106-17	FBARB538-11		ACML044-10	ALBSP151-10	CNROC749-13	ABLOM077-08	CHIP447-12	ABOLA448-14	BBCCA2917-12		BBHCN750-10	ARONT738-10	AGAKM1069-17	BCBSP876-14	ASAAR522-15	ANICB070-06	ABTVC200-05	AGAKC359-17	ABMIV081-08	AGAKH151-17	ASDMT1442-11	ARONT673-10	ARBCM800-14	AGAKN018-17	ABOLB335-15	BBCAN406-09	GBVS2983-13	GBVF4625-11
	ELPCG434-17	BCMI252-11	BBCNP335-13	ARONW129-11	LBCH023-10	BBCAN035-09	CNBFE960-15	ABOLB379-15	BBCCA004-12	CNMIL119214	BBCCN578-10	GCOL3027-16	LEFIA448-10	MNAC010-07	ARONT249-09	BARSE608-16	JMMMB371-11	ASALC581-13	ABCNA112-06	BBLOD613-11	AGAKI110-17	FBARB609-12		ACML045-10	ALBSP152-10	CNROE002-13	ABLOM078-08	CHIP462-12	ABOLA454-14	BBCCA3158-12		BBHEM041-09	ARONT754-10	AGAKM1213-17	BCBSP878-14	AUSPI481-14	ANICB071-06	ABTVC203-05	AGAKC378-17	ABMIV082-08	AGAKH154-17	ASDMT1477-11	ARONT700-10	ARBCM801-14	AGAKN019-17	ABOLB338-15	BBCAN487-09	GBVS2985-13	GBVF4634-11
	ELPCG435-17	BCMI256-11	BBCNP3361-14	ARONW130-11	LBCH024-10	BBCAN072-09	CNBFG649-15	AGAKI107-17	BBCCA005-12	CNMIL119314	BBCEC438-10	GCOL3028-16	LEFIA636-10	MNAC011-07	ARONT250-09	BARSE619-16	JMMMB373-11	ASALC583-13	ABCNA113-06	BBLOD614-11	AGAKJ190-17	FUNSP338-15		ACML047-10	ALBSP153-10	DUNLP166-08	ABLOM079-08	CHIP463-12	ABOLA455-14	BBCCA3171-12		BBHEM042-09	ARONT770-10	AGAKM1303-17	CNBRD142-14	AUSPI482-14	ANICB074-06	ABTVC204-05	AGAKC389-17	ABMIV083-08	AGAKH160-17	ASDMT1489-11	ARONT714-10	ARONT114-09	AGAKP002-17	ABOLB340-15	BBCAN513-09	GBVS2986-13	GBVF4663-11
	ELPCG650-17	BCMI277-11	BBCNP336-13	ARONW1302-15	LBCH025-10	BBCAN090-09	CNBFM1420-15	AGAKI203-17	BBCCA007-12	CNMIL119414	BBCEC441-10	GCOL3032-16	LEFIB868-10	MNAC014-07	ARONT251-09	BARSE631-16	LALPA007-10	ASALC595-13	ABCNA114-06	BBLOD616-11	AGAKJ191-17	FUNSP348-15		ACML048-10	ALBSP154-10	DUNLP167-08	ABLOM080-08	CNBFC042-15	ABOLA458-14	BBCCA3175-12		BBHEM043-09	ARONT771-10	AGAKM1307-17	CNBRL746-14	AUSPI483-14	ANICB075-06	ABTVC205-05	AGAKC392-17	ABMIV085-08	AGAKH164-17	ASDMT1490-11	ARONT796-10	ARONT138-09	ARCIN049-14	ABOLB349-15	BBCAN514-09	GBVS2987-13	GBVF4664-11
	ELPCG655-17	BCMI357-11	BBCNP337-13	ARONW1306-15	LBCH026-10	BBCAN134-09	CNEIF2386-12	AGAKK403-17	BBCCA008-12	CNMIL119514	CICRP193-15	GCOL3042-16	LEFIC693-10	MNAC050-07	ARONT252-09	BARSF314-16	LALPA008-10	ASALC596-13	ABCNA115-06	BBLOD686-11	AGAKJ193-17	FUNSP357-15		ACML049-10	ALBSP155-10	DUNLP169-08	ABLOM082-08	CNBFQ458-15	ABOLA459-14	BBCCA3320-12		BBHEM044-09	ARONT782-10	AGAKM1334-17	CNGBA993-13	BBCAN313-09	ANICB077-06	ABTVC209-05	AGAKC396-17	ABMIV088-08	AGAKH169-17	ASDMT1491-11	ARONT797-10	ARONT155-09	ARCIN050-14	ABOLB353-15	BBCAN526-09	GBVS2988-13	GBVF4688-11
	ELPCG658-17	BCMI359-11	BBCNP338-13	ARONW131-11	LBCH027-10	BBCAN149-09	CNEIF2388-12	AGAKL154-17	BBCCA010-12	CNMIL119614	CNBFB033-15	GCOL7941-16	LEFIK948-10	MNAF044-08	ARONT274-09	BARSG514-16	LALPA009-10	ASALC603-13	ABCNA116-06	BBLOD868-11	AGAKJ194-17	FUNSP358-15		ACML050-10	ALBSP156-10	DUNLP170-08	ABLOM083-08	CNBRB001-14	ABOLA461-14	BBCCA3775-12		BBHEM045-09	ARONT846-18	AGAKM982-17	CNGBI1557-14	BBCAN502-09	ANICB095-06	ABTVC212-05	AGAKC401-17	ABMIV091-08	AGAKH170-17	ASDMT1790-11	ARONT809-10	ARONT156-09	ARTNO073-17	ABOLB356-15	BBCAN529-09	GBVU212-13	GBVF4704-11
	ELPCG672-17	BCMI463-11	BBCNP339-13	ARONW1623-15	LBCH028-10	BBCAN322-09	CNEIG1591-13	AGAKM118-17	BBCCA012-12	CNMIL119714	CNBFK109-15	GCOL9316-16	LEFIL422-10	MNAF045-08	ARONT275-09	BARSG535-16	LALPA063-10	ASALC608-13	ABCNA117-06	BBLOE1122-12	AGAKJ195-17	FUNSP371-15		ACML051-10	ALBSP157-10	DUNLP171-08	ABLOM084-08	CNBRL036-14	ABOLA462-14	BBCCA3777-12		BBHEM046-09	ARONT848-18	AGAKN1079-17	CNGBI1560-14	BBCNP1412-14	ANICB100-06	ABTVC213-05	AGAKC409-17	ABMIV093-08	AGAKH172-17	ASDMT1825-11	ARONT819-10	ARONT157-09	ARTNO074-17	ABOLB357-15	BBCAN530-09	GBVU221-13	GBVF4705-11
	ELPCG673-17	BCMI464-11	BBCNP3410-14	ARONW1625-15	LBCH055-10	BBCAN324-09	CNEIH060-13	AGAKN040-17	BBCCA013-12	CNMIL119814	CNBFM221-15	GCOL9321-16	LEFIL423-10	ODOPE286-11	ARONT482-10	BARSL453-16	LALPA064-10	ASALC620-13	ABCNA118-06	BBLOE1127-12	AGAKJ252-17	FUNSP372-15		ACML054-10	ALBSP158-10	DUNLP172-08	ABLOM085-08	CNBRM027-14	ABOLA463-14	BBCCA3781-12		BBHEM048-09	ARONT879-18	AGAKN1120-17	CNGBI1563-14	BBCNP1413-14	ANICB1013-07	ABTVC214-05	AGAKC436-17	ABMIV094-08	AGAKH251-17	ASDMT1832-11	ARONT864-18	ARONT170-09	ARTNO082-17	ABOLB375-15	BBCAN555-09	GBVU222-13	GBVF4709-11
	ELPCG674-17	BLTIB041-08	BBCNP345-13	ARONW1626-15	LBCH110-10	BBCAN335-09	CNEIH062-13	AGAKN044-17	BBCCA014-12	CNMIL120014	CNBPB565-13	GMCVW201-16	LENOA637-11	OPPEK6369-17	ARONT506-10	BARSM027-17	LALPA065-10	ASALC624-13	ABCNA119-06	BBLOE1249-12	AGAKK404-17	FUNSP376-15		ACML055-10	ALBSP182-10	DUNLP173-08	ABLOM086-08	CNBRN001-14	ABOLA464-14	BBCCA3804-12		BBHEM059-09	ARONT927-18	AGAKN1123-17	CNGBI1568-14	BBCNP1444-14	ANICB109-06	ABTVC215-05	AGAKC443-17	ABMIV095-08	AGAKH252-17	ASDMT1833-11	ARONT883-18	ARONT185-09	ARTNO083-17	ABOLB376-15	BBCAN762-09	GBVU223-13	GBVF4712-11
	ELPCG686-17	BLTIB111-08	BBCNP346-13	ARONW1627-15	LBCH1426-10	BBCAN409-09	CNFDF907-14	AGAKN049-17	BBCCA015-12	CNMIL120114	CNBPE714-13	GMNCA027-12	LENOA641-11	OPPHK069-17	ARONT638-10	BARSM1131-17	LALPA066-10	ASALC645-13	ABCNA122-06	BBLPA665-10	AGAKK405-17	FUNSP390-15		ACML056-10	ALBSP184-10	DUNLP175-08	ABLOM087-08	CNCHA118-11	ABOLA469-14	BBCCA3805-12		BBHEM060-09	ARONT941-18	AGAKN1155-17	CNGBJ1683-14	BBCNP1844-14	ANICB110-06	ABTVC217-05	AGAKC444-17	ABMIV098-08	AGAKH253-17	ASDMT913-11	ARONT898-18	ARONT265-09	ARTYT020-12	AFMIC030-12	BBCAN763-09	GBVU224-13	GBVF4713-11
	ELPCG687-17	BLTIB121-08	BBCNP360-13	ARONW1631-15	LBCH1563-10	BBCAN451-09	CNFDF965-14	AGAKQ2788-17	BBCCA016-12	CNPEL00314	CNBPF011-12	GMNCA028-12	LENOA667-11	OPPUK070-17	ARONT674-10	BBCCA1571-12	LALPA067-10	ASALC664-13	ABCNA129-06	BBLPA695-10	AGAKK406-17	FUNSP398-15		ACML057-10	ALBSP185-10	FBLMV146-09	ABLOM088-08	CNCHB1968-11	ABOLA472-14	BBCCA4030-12		BBHEM061-09	ARONW146-11	AGAKN1180-17	CNGBJ1686-14	BBCNP425-13	ANICB111-06	ABTVC218-05	AGAKC460-17	ABMIV120-08	AGAKH254-17	ASDMT916-11	ARONT913-18	ARONT314-09	ASDIP579-15	AFMIC034-12	BBCAN973-10	GBVU226-13	GBVF4718-11
	ERSPI184-09	BLTIB545-08	BBCNP362-13	ARONW1634-15	LBCH224-10	BBCAN482-09	CNFDG480-14	AGIMP002-12	BBCCA018-12	CNPKC171813	CNBPG500-13	GMNCA033-12	LNAUT1985-14	OPPUK073-17	ARONT675-10	BBCCA1572-12	LALPA068-10	ASCMT063-11	ABCNA132-06	BBLPB057-10	AGAKK407-17	FUNSP399-15		ACML058-10	ALBSP186-10	FBLMV147-09	ABLOM089-08	CNCHB1978-11	ABOLA473-14	BBCCA4143-12		BBHEM103-09	ARONW1467-15	AGAKN1227-17	CNGBJ1695-14	BBGCO666-15	ANICB137-06	ABTVC219-05	AGAKC478-17	ABMIV121-08	AGAKH255-17	ASPN451-08	ARONW035-11	ARONT329-09	ASDIP593-15	AFMIC046-12	BBCAN974-10	GBVW3413-13	GBVF4723-11
	ERSPI215-09	BLTIB830-08	BBCNP383-13	ARONW188-11	LBCH2242-10	BBCAN483-09	CNFDG524-14	AGIMP003-12	BBCCA019-12	CNPKE69314	CNBPG502-13	GMNCA035-12	LNAUT3669-15	PHAPR1314-11	ARONT676-10	BBCCA1573-12	LALPA069-10	ASCMT065-11	ABCNA133-06	BBLPB064-10	AGAKK408-17	GBBSP025-15		ACML059-10	ALBSP187-10	FBLMX280-11	ABLOM090-08	CNCHC281-11	ABOLA481-14	BBCCA4419-12		BBHEM104-09	ARONW151-11	AGAKN1228-17	CNGBJ1699-14	BBGEN001-15	ANICB138-06	ABTVC220-05	AGAKC479-17	ABMIV129-08	AGAKH260-17	AUSBC001-12	ARONW077-11	ARONT334-09	ASDIP748-15	AFMIC060-12	BBCAN975-10	GBVW3414-13	GBVF4767-11
	FBARB085-11	CGUKA020-09	BBCNP468-13	ARONW605-14	LBCH235-10	BBCAN497-09	CNFDG574-14	AGIMP005-12	BBCCA020-12	CNTNA08514	CNBPJ176-13	GMNCE045-12	LNAUT3670-15	PHLAC329-10	ARONT677-10	BBCCA1588-12	LALPA070-10	ASCMT066-11	ABCNA134-06	BBLPB065-10	AGAKK413-17	GBBSP027-15		ACML060-10	ALBSP188-10	FGMLB652-13	ABLOM091-08	CNCHC282-11	ABOLA485-14	BBCCA4426-12		BBHEM105-09	ARONW1516-15	AGAKN1247-17	CNGBJ1700-14	BBUSA1080-10	ANICB158-06	ABTVC221-05	AGAKC482-17	ABMIV131-08	AGAKH261-17	AUSCL2250-12	ARONW079-11	ARONT382-09	ASDIP929-15	AFMIC073-12	BBCNP1244-14	GBVW3415-13	GBVF4769-11
	FBARB086-11	CGUKA022-09	BBCNP697-14	ARONW607-14	LBCH236-10	BBCAN504-09	CNFDH653-14	AGIMP007-13	BBCCA021-12	CNTNA08614	CNBPJ177-13	GMNCL023-13	LNCB368-06	PHLAC332-10	ARONT678-10	BBCCA1589-12	LALPA071-10	ASCMT076-11	ABCNA136-06	BBLPB066-10	AGAKK414-17	GBBSP033-15		ACML061-10	ALBSP189-10	GBGL5898-09	ABLOM092-08	CNCHC285-11	ABOLA499-14	BBCCA4429-12		BBHEM123-09	ARONW1545-15	AGAKN1251-17	CNKJA351-14	BBUSE1507-12	ANICB159-06	ABTVC229-05	AGAKC501-17	ABMIV133-08	AGAKH262-17	AUSMA001-14	ARONW083-11	ARONT391-09	ASDIP938-15	AFMIC100-12	BBCNP1245-14	GBVW3416-13	GBVF4781-11
	FBARB258-11	CGUKA036-09	BBCNP700-14	ARONW674-14	LBCH237-10	BBCAN551-09	CNFDH687-14	AGIMP012-13	BBCCA023-12	CNTNA08814	CNBPJ178-13	LHMD071-07	LNCB369-06	PHLAG722-12	ARONT679-10	BBCCA1590-12	LALPA072-10	ASCMT077-11	ABCNA145-06	BBLPB067-10	AGAKK415-17	GBBSP1822-15		ACML062-10	ALBSP190-10	GBLAA2134-15	ABLOM093-08	CNCHC286-11	ABOLA516-14	BBCCA4570-12		BBHEM125-09	ARONW1693-15	AGAKO162-17	CNLMK295-14	BBUSE1525-12	ANICB160-06	ABTVC230-05	AGAKC504-17	ABMIV135-08	AGAKH263-17	AUSMA002-14	ARONW086-11	ARONT420-09	ASDMT1412-11	AFMIC131-12	BBCNP2498-14	GBVW3417-13	GBVF4828-11
	FBARB454-11	CGUKA037-09	BBCNP701-14	ARSO189-08	LBCH2396-10	BBCAN735-09	CNFDH720-14	AGIMP013-13	BBCCA024-12	CNTNB03414	CNBPK379-13	LHMD072-07	LNCB370-06	PHLAG723-12	ARONT680-10	BBCCA1591-12	LALPA1037-11	ASCMT082-11	ABCNA146-06	BBLPB068-10	AGAKK416-17	GBBSP632-15		ACML064-10	ALBSP191-10	GBLAB746-13	ABLOM094-08	CNCHC297-11	ABOLA517-14	BBCCA4650-12		BBHEM130-09	ARONW1694-15	AGAKO247-17	CNLMN1762-14	BBUSE1668-12	ANICB222-06	ABTVC232-05	AGAKC506-17	ABMIV136-08	AGAKH266-17	AUSMA003-14	ARONW1005-15	ARONT421-09	ASDMT1413-11	AFMIC132-12	BBCNP287-13	GBVW3418-13	GBVF4844-11
	FUNSP337-15	CGUKA044-09	BBCNP703-14	ARSO213-08	LBCH3090-10	BBCAN787-09	CNFDI643-14	AGIMP014-13	BBCCA027-12	CNTNK79414	CNBPN570-13	LHMD073-07	LPOKA177-08	PHLAJ442-14	ARONT681-10	BBCCA1592-12	LALPA1049-11	ASCMT126-11	ABCNA147-06	BBLPB069-10	AGAKK419-17	GBCH11044-13		ACML065-10	ALBSP197-10	GBLAB747-13	ABLOM095-08	CNCHC298-11	ABOLA525-14	BBCCA4682-12		BBHEM149-09	ARONW1848-15	AGAKO412-17	CNPEA1287-14	BBUSE1676-12	ANICB223-06	ABTVC291-05	AGAKC525-17	ABMIV137-08	AGAKH268-17	AUSMA004-14	ARONW1019-15	ARONT433-09	ASDMT1416-11	AFMIC136-12	BBCNP288-13	GBVW3420-13	GBVF4879-11
	FUNSP454-15	CGUKA237-09	BBCNP704-14	ARSO214-08	LBCH3091-10	BBCNP1003-14	CNFDI648-14	AGIMP015-13	BBCCA030-12	CNTNK79514	CNBPQ468-13	LHMD074-07	LPOKA451-09	PHLAJ443-14	ARONT682-10	BBCCA1593-12	LALPA1097-11	ASCMT143-11	ABCNA149-06	BBLPB071-10	AGAKK420-17	GBMIN116018-17		ACML066-10	ALBSP198-10	GBLAC1009-13	ABLOM096-08	CNCHC299-11	ABOLA551-14	BBCCA4689-12		BBHEM256-09	ARONW285-11	AGAKP036-17	CNPEA1289-14	BBUSE1733-12	ANICB234-06	ABTVC295-05	AGAKC527-17	ABMIV138-08	AGAKH270-17	AUSMA005-14	ARONW1027-15	ARONT453-09	ASDMT1417-11	AFMIC159-12	BBCNP289-13	GBVW3421-13	GBVF4883-11
	GBBSP118-15	CGUKA239-09	BBUSA256-10	ARSO219-08	LBCH3093-10	BBCNP1020-14	CNFDI654-14	AGIMP016-13	BBCCA031-12	CNTNK79614	CNBRE915-14	LHMD075-07	LPOKA477-09	PHLAJ444-14	ARONT706-10	BBCCA1594-12	LBCF004-07	ASCMT146-11	ABCNA150-06	BBLPB077-10	AGAKK421-17	JDTGS009-09		ACML067-10	ALBSP199-10	GBLAC354-13	ABLOM097-08	CNCHC300-11	ABOLA729-14	BBCCA4694-12		BBHEM257-09	ARONW312-11	AGAKP038-17	CNPEA1296-14	BBUSE1737-12	ANICB255-06	AMPAS112-05	AGAKC531-17	ABMIV139-08	AGAKH271-17	AUSMA006-14	ARONW1039-15	ARONT467-10	ASDMT1418-11	AFMIC172-12	BBCNP294-13	GBVW3422-13	GRAFW1935-13
	GBBSP1483-15	CGUKA250-09	BBUSA257-10	ARSO221-08	LBCH3143-10	BBCNP1023-14	CNFDI662-14	AGIMP046-16	BBCCA032-12	CNTNK79714	CNBRN1097-14	LHMD076-07	LPOKB404-09	PHLAV140-12	ARONT854-18	BBCCA1595-12	LBCF005-07	ASCMT149-11	ABCNA153-06	BBLPB089-10	AGAKK423-17	JSYKA545-10		ACML068-10	ALBSP216-10	GBLAC457-13	ABLOM098-08	CNCHC308-11	ABOLA736-14	BBCCA4711-12		BBHEM258-09	ARONW342-12	AGAKP056-17	CNPEA1297-14	BBUSE2188-12	ANICB257-06	AMPAS114-05	AGAKC536-17	ABMIV140-08	AGAKH279-17	AUSMA007-14	ARONW1082-15	ARONT509-10	ASDMT1424-11	AFMIC173-12	BBCNP3565-14	GBVW3423-13	GRAFW1975-13
	GBBSP1704-15	CGUKA373-09	BBUSA469-10	ARSO222-08	LBCH3144-10	BBCNP1096-14	CNFDI686-14	AGIMP047-16	BBCCA034-12	CNYOA15615	CNGBB512-13	LHMD077-07	LPOKC551-09	RDLQC291-06	ARONT936-18	BBCCA1596-12	LBCG465-08	ASCMT158-11	ABCNA154-06	BBLPB908-10	AGAKK424-17	JSYKA546-10		ACML069-10	ALBSP217-10	GBLAC953-13	ABLOM099-08	CNCHC312-11	ABOLA864-15	BBCCA4875-12		BBHEM259-09	ARONW481-14	AGAKP158-17	CNPEA1301-14	BBUSE2196-12	ANICB305-06	AMPAS115-05	AGAKD124-17	ABMIV141-08	AGAKH281-17	AUSMA009-14	ARONW1087-15	ARONT511-10	ASDMT1425-11	AFMIC180-12	BBCNP3570-14	GBVW3424-13	GRAFW1979-13
	GBBSP323-15	CGUKA410-09	BBUSE101-11	ARSO325-09	LBCH3328-10	BBCNP1145-14	CNFDI703-14	AGIRI002-17	BBCCA035-12	CNYOH113715	CNGBB513-13	LHMD079-07	MAMOT232-10	RDLQC292-06	ARONW1706-15	BBCCA1597-12	LBCG468-08	ASCMT161-11	ABCNA155-06	BBLPB909-10	AGAKK425-17	KKCHE1028-09		ACML070-10	ALBSP218-10	GBLAC999-13	ABLOM100-08	CNCHC313-11	ABOLA866-15	BBCCA4883-12		BBHEM260-09	ARONW482-14	AGAKP172-17	CNPEA1302-14	BBUSE2268-12	ANICB311-06	AMPAS118-05	AGAKD283-17	ABMIV142-08	AGAKH282-17	AUSMA010-14	ARONW1109-15	ARONT596-10	ASDMT1426-11	AFMIC182-12	BBUSA1573-14	GBVW3426-13	IASVF123-09
	GBBSP657-15	CGUKA414-09	BBUSE1069-11	ASAAR013-12	LBCH3333-10	BBCNP1150-14	CNFDI704-14	AGIRI003-17	BBCCA037-12	CNYOH113815	CNGBB518-13	LHMD080-07	MAMOT371-10	RDLQD493-06	ARONW1755-15	BBCCA1598-12	LBCG469-08	ASCMT195-11	ABCNA156-06	BBLPB910-10	AGAKL065-17	KKCHE1060-09		ACML071-10	ALBSP240-10	GBLAF271-14	ABLOM101-08	CNCHC314-11	ABOLA867-15	BBCCM220-10		BBHEM261-09	ARONW483-14	AGAKP248-17	CNPEA1303-14	BBUSE2269-12	ANICB325-06	AMPAS119-05	AGAKD284-17	ABMIV143-08	AGAKH285-17	AUSMA631-14	ARONW1165-15	ARONT632-10	ASDMT1428-11	AFMIC186-12	BBUSA1574-14	GBVW3427-13	IASVF226-09
	GBBSP878-15	CGUKA416-09	BBUSE1070-11	ASAAR044-12	LBCH345-10	BBCNP1157-14	CNFDK172-14	AGIRI005-17	BBCCA041-12	CNYOH113915	CNGBB523-13	LHMD130-07	MAMOT719-10	RDLQD697-06	ARONW180-11	BBCCA1599-12	LBCH4973-10	ASCMT203-11	ABCNA157-06	BBLPB911-10	AGAKL069-17	KKCHE228-07		ACML072-10	ALBSP241-10	GBLAF548-14	ABLOM102-08	CNCHC316-11	ABOLA868-15	BBCCM221-10		BBHEM277-09	ARONW484-14	AGAKQ1000-17	CNPEA1305-14	BBUSE2336-12	ANICB378-06	AMPAS121-05	AGAKD285-17	ABMIV144-08	AGAKH288-17	AUSMA632-14	ARONW1172-15	ARONT633-10	ASDMT1437-11	AFMIC187-12	BBUSA1575-14	GBVW3428-13	INB214-12
	KEJSP019-15	CGUKA466-09	BBUSE1077-11	ASAAR118-12	LBCH3465-10	BBCNP1162-14	CNFDL078-14	AGIRI006-17	BBCCA042-12	CNYOH114015	CNGBE063-14	LHMD131-07	NLLEA219-12	RDLQD699-06	ARONW1963-15	BBCCA1600-12	LBCH4974-10	ASCMT242-11	ABCNA159-06	BBLPB912-10	AGAKL155-17	KKCHE229-07		ACML073-10	ALBSP242-10	GBLGC376-12	ABLOM103-08	CNCHC317-11	ABOLA869-15	BBCCM593-10		BBHEM278-09	ARONW485-14	AGAKQ1001-17	CNPEA1308-14	BBUSE2653-12	ANICB380-06	AMPAS122-05	AGAKD287-17	ABMIV145-08	AGAKH590-17	AUSME002-14	ARONW1273-15	ARONT634-10	ASDMT1438-11	AFRM013-12	BBUSA1576-14	GBVW3429-13	KSR182-07
	KEJSP097-15	CGUKA547-09	BBUSE1080-11	ASAAR120-12	LBCH3467-10	BBCNP1184-14	CNFDL113-14	AGIRI011-17	BBCCA044-12	CNYOH114215	CNGBE064-14	LHMD132-07	NLLEA230-12	RDLQD700-06	ARONW234-11	BBCCA1601-12	LBCH4978-10	ASCMT340-11	ABCNA160-06	BBLPC077-09	AGAKL212-17	KKCHE294-07		ACML074-10	ALBSP243-10	GMCVB072-16	ABLOM104-08	CNCHC321-11	ABOLA870-15	CNFNC152-14		BBHEM292-09	ARONW550-14	AGAKQ1002-17	CNPEB1919-14	BBUSE2876-12	ANICB411-06	AMPAS125-05	AGAKD288-17	ABMIV146-08	AGAKI081-17	AUSMF009-14	ARONW1274-15	ARONT635-10	ASDMT1460-11	AFRM016-12	BBUSA1577-14	GBVW3431-13	KSR199-07
	KEJSP285-15	CGUKA551-09	BBUSE1081-11	ASAAR167-12	LBCH352-10	BBCNP1185-14	CNFDP599-14	AGIRI014-17	BBCCA045-12	CNYOH114315	CNGBE066-14	LHMD133-07	NLLEA279-12	RDLQD701-06	ARONW269-11	BBCCA1658-12	LBCH4983-10	AUSBC2233-12	ABCNA161-06	BBLPC423-09	AGAKL213-17	KKCHE510-07		ACML077-10	ALBSP244-10	GMORK012-15	ABLOM105-08	CNCHC322-11	ABOLA871-15	CNGBD042-13		BBHEM296-09	ARONW551-14	AGAKQ1005-17	CNPEB1921-14	BBUSE2884-12	ANICB419-06	AMPAS126-05	AGAKD291-17	ABMIV149-08	AGAKI082-17	AUSMF010-14	ARONW1281-15	ARONT691-10	ASDMT1468-11	AFRM024-12	BBUSA1578-14	GBVW3432-13	MKPCH105-09
	KEJSP286-15	CGUKA629-09	BBUSE1088-11	ASAAR168-12	LBCH3766-10	BBCNP1202-14	CNFDP606-14	AGIRI031-17	BBCCA046-12	CNYOH114415	CNGBE1173-14	LHMD134-07	NLLEA427-12	RDLQD702-06	ARONW270-11	BBCCA1660-12	LBCH4987-10	AUSMD124-14	ABCNA162-06	BBLPC610-09	AGAKL214-17	KKCHE636-07		ACML078-10	ALBSP245-10	GWOR3887-09	ABLOM106-08	CNCHC326-11	ABOLA875-15	CNGCC054-15		BBHEM316-09	ARONW552-14	AGAKQ1007-17	CNPEC1997-14	BBUSE2885-12	ANICB484-06	AMPAS127-05	AGAKD292-17	ABMIV150-08	AGAKI083-17	AUSMF011-14	ARONW1294-15	ARONT692-10	ASDMT1469-11	AFRM025-12	BBUSA1579-14	GBVW3433-13	MKPCH213-09
	KEJSP317-15	CGUKA670-09	BBUSE1093-11	ASAAR169-12	LBCH4111-10	BBCNP1211-14	CNFDQ398-14	AGIRI034-17	BBCCA047-12	CNYOH114515	CNGBE1189-14	LHMD135-07	NLLEA428-12	RDLQD808-06	ARONW271-11	BBCCA1661-12	LBCH4990-10	AUSMF003-14	ABCNA163-06	BBLPC612-09	AGAKL215-17	KKCHE658-07		ACML084-10	ALBSP246-10	GWOR3888-09	ABLOM107-08	CNCHC327-11	ABOLA876-15	CNRVA110-15		BBHEM318-09	ARONW570-14	AGAKQ1009-17	CNPEK204-14	BBUSE2968-12	ANICB489-06	AMPAS129-05	AGAKD294-17	ABMIV151-08	AGAKI084-17	AWCI001-09	ARONW132-11	ARONT717-10	ASDMT1475-11	AFRM031-12	BBUSA1580-14	GBVW3434-13	MKPCH317-09
	KEJSP362-15	CGUKA693-09	BBUSE1095-11	ASAAR170-12	LBCH4114-10	BBCNP1234-14	CNFDQ425-14	AGIRI038-17	BBCCA048-12	CNYOH114615	CNGBE1191-14	LHMD139-07	NLLEA527-12	RDLQD809-06	ARONW276-11	BBCCA1662-12	LBCH4994-10	BARSB229-16	ABCNA164-06	BBLPC729-09	AGAKL216-17	KKCHE755-07		ACML085-10	ALBSP247-10	GWORE2020-09	ABLOM108-08	CNCHC329-11	ABOLA880-15	CNSIB113-15		BBHEM320-09	ARONW571-14	AGAKQ1010-17	CNPEL1998-14	BBUSE3096-12	ANICB550-06	AMPAS130-05	AGAKD299-17	ABMIV152-08	AGAKI085-17	AWCI002-09	ARONW133-11	ARONT729-10	ASDMT1479-11	AFRM033-12	BBUSE099-11	GBVW3435-13	MKPCH502-09
	KEJSP386-15	CGUKA707-09	BBUSE1097-11	ASAAR174-12	LBCH4115-10	BBCNP1327-14	CNFDQ485-14	AGIRI059-17	BBCCA049-12	CNYOH114715	CNGBE1198-14	LHMD140-07	NLLEA546-12	RDLQD810-06	ARONW277-11	BBCCA1663-12	LBCH5000-10	BARSB250-16	ABCNA166-06	BBLPC732-09	AGAKL217-17	KKCHE833-09		ACML086-10	ALBSP248-10	GWORK282-09	ABLOM109-08	CNCHF1518-12	ABOLA881-15	CNSIB115-15		BBHEM321-09	ARONW572-14	AGAKQ1013-17	CNPEL1999-14	BBUSE3134-12	ANICB555-06	AMPAS131-05	AGAKD304-17	ABMIV159-08	AGAKI086-17	BARSI436-16	ARONW134-11	ARONT730-10	ASDMT1481-11	AFTOR002-12	BBUSE100-11	GBVW3436-13	MKTRT499-12
	KEJSP395-15	CGUKA714-09	BBUSE1098-11	ASAAR179-12	LBCH4415-10	BBCNP1454-14	CNFDQ486-14	AGIRI078-17	BBCCA050-12	CNYOH114815	CNGBI1029-14	LHMD141-07	ODOPE360-11	RDLQD811-06	ARONW278-11	BBCCA1664-12	LBCH5002-10	BARSB253-16	ABCNA167-06	BBLPC733-09	AGAKL218-17	KKCHE869-09		ACML087-10	ALBSP249-10	GWORK463-09	ABLOM110-08	CNEIG1565-13	ABOLA882-15	CNSIB884-15		BBHEM357-09	ARONW573-14	AGAKQ1015-17	CNPEM3422-14	BBUSE3144-12	ANICB556-06	AMPAS132-05	AGAKD313-17	ABMIV164-08	AGAKI087-17	BARSL222-16	ARONW1344-15	ARONT744-10	ASDMT1483-11	AFTOR003-12	BBUSE2079-12	GBVW3437-13	MKTRT511-12
	KEJSP516-15	CGUKA760-09	BBUSE1122-11	ASAAR180-12	LBCH4416-10	BBCNP1459-14	CNFDR583-14	ALLEP020-13	BBCCA051-12	CNYOH115115	CNGBI1030-14	LHMD142-07	OPPFM4032-17	RDLQD812-06	ARONW279-11	BBCCA1665-12	LBCH5013-10	BARSC374-16	ABCNA168-06	BBLPC734-09	AGAKL219-17	KKCHE883-09		ACML088-10	ALBSP250-10	GWORO710-09	ABLOM111-08	CNEII640-13	ABOLA883-15	CNSIB885-15		BBHEM374-09	ARONW574-14	AGAKQ1016-17	CNTIA2011-15	BBUSE3218-12	ANICB600-06	AMPAS133-05	AGAKD315-17	ABMIV165-08	AGAKI089-17	BARSM1256-17	ARONW135-11	ARONT825-18	ASDMT1492-11	AFTOR004-12	BBUSE2103-12	GBVW3440-13	MKTRT514-12
	KLPSP017-15	CGUKA852-09	BBUSE1128-11	ASAAR196-12	LBCH4417-10	BBCNP1479-14	CNFDR585-14	ALLEP022-13	BBCCA052-12	CNYOH117115	CNGBI1031-14	LHMD143-07	PHLAB332-10	SMTPB13187-13	ARONW280-11	BBCCA1678-12	LBCH5014-10	BARSC375-16	ABCNA169-06	BBLPC741-09	AGAKL220-17	KKCHE902-09		ACML089-10	ALBSP251-10	GWOSA410-10	ABLOM112-08	CNEII641-13	ABOLA884-15	CNSIC020-15		BBHEM421-09	ARONW575-14	AGAKQ1017-17	ELPCG397-17	BBUSE3219-12	ANICB606-06	AMPAS138-05	AGAKD317-17	ABMIV168-08	AGAKI224-17	BARSM689-17	ARONW136-11	ARONT849-18	ASDMT1493-11	AFTOR005-12	BBUSE2986-12	GBVX5531-15	MKTRT523-12
	KOUSP370-15	CGUKB107-09	BBUSE1131-11	ASAAR220-12	LBCH4418-10	BBCNP1481-14	CNFDR601-14	ALLEP029-13	BBCCA053-12	CNYOH117215	CNGBI1576-14	LHMD144-07	PHLAB333-10	SMTPB16133-13	ARONW305-11	BBCCA1679-12	LBCH5096-10	BARSD301-16	ABCNA170-06	BBLPC768-09	AGAKL221-17	KLUSP015-15		ACML090-10	ALBSP268-10	GWOSA411-10	ABLOM113-08	CNFNB123-14	ABOLA885-15	CNSIE1398-15		BBHMA111-12	ARONW576-14	AGAKQ1018-17	ELPCG400-17	BBUSE3220-12	ANICB607-06	AMPAS140-05	AGAKD318-17	ABMIV171-08	AGAKI225-17	BARSM839-17	ARONW1365-15	ARONT871-18	ASDMT1883-12	AFTOR006-12	BBUSU949-15	GBVX5533-15	MKTRT526-12
	KOUSP385-15	CGUKB147-09	BBUSE1132-11	ASAAR224-12	LBCH4419-10	BBCNP1486-14	CNFDS655-14	ALLEP061-13	BBCCA054-12	CNYOH117515	CNGBI1577-14	LHMD145-07	PHLAE247-11	SMTPF6629-14	ARONW313-11	BBCCA1680-12	LBCH5109-10	BARSD302-16	ABCNA171-06	BBLPC802-09	AGAKL222-17	KLUSP018-15		ACML095-10	ALBSP275-10	GWOSA666-10	ABLOM114-08	CNFNB124-14	ABOLA888-15	CNYOH1195-15		BBHMA112-12	ARONW577-14	AGAKQ1019-17	ERSPI260-09	BBUSE3253-12	ANICB685-07	AMPAS145-05	AGAKD319-17	ABMIV172-08	AGAKI253-17	BBDCN001-10	ARONW1416-15	ARONT872-18	AUTIP009-11	AFTOR007-12	BCBSP1135-14	GBVX5686-15	MKTRT535-12
	KOUSP427-15	CGUKB530-09	BBUSE2666-12	ASAAR226-12	LBCH4420-10	BBCNP1521-14	CNFDS670-14	ALLEP066-13	BBCCA055-12	CNYOI13515	CNGBJ1969-14	LHMD146-07	PHLAF455-11	SMTPL2668-15	ARONW314-11	BBCCA1681-12	LBCH5155-10	BARSD315-16	ABCNA172-06	BBLPC803-09	AGAKL223-17	KLUSP239-15		ACML096-11	ALBSP276-10	GWOSD777-10	ABLOM115-08	CNFNB125-14	ABOLA889-15	COAS188-10		BBHMA113-12	ARONW578-14	AGAKQ1020-17	ERSPI268-09	BBUSU1036-15	ANICB689-07	AMPAS152-05	AGAKD320-17	ABMWC004-06	AGAKI277-17	BBDCN002-10	ARONW1423-15	ARONT882-18	AUTIP010-11	AFTOR008-12	BCBSP1139-14	GBVX934-13	MKTRT538-12
	KOUSP440-15	CGUKB660-09	BBUSE272-11	ASAAR227-12	LBCH4421-10	BBCNP1523-14	CNGAH212-15	ALLEP145-13	BBCCA056-12	GWNN10407	CNGBK1540-14	LHMD147-07	PHLAG913-12	SMTPL5339-15	ARONW315-11	BBCCA1682-12	LBCH5158-10	BARSE576-16	ABCNA174-06	BBLPC812-09	AGAKL227-17	KLUSP240-15		ACML099-11	ALBSP277-10	GWOSD778-10	ABLOM116-08	CNFNC007-14	ABOLA894-15	COAS411-11		BBHMA1374-12	ARONW579-14	AGAKQ1021-17	ERSPI269-09	BBUSU297-15	ANICB785-07	AMPAS153-05	AGAKD322-17	ABMWC006-06	AGAKI295-17	BBDCN003-10	ARONW1431-15	ARONT893-18	AUTIP012-11	AFTOR009-12	BCBSP1325-14	GBVX935-13	MKTRT559-12
	KOUSP530-15	CGUKB702-09	BBUSE2807-12	ASAAR229-12	LBCH4422-10	BBCNP1524-14	CNGAP067-15	ALLEP169-13	BBCCA057-12	GWNP02307	CNGBK154-14	LHMD148-07	PHLAV042-12	SMTPL5367-15	ARONW363-14	BBCCA1683-12	LBCH5161-10	BARSE649-16	ABCNA175-06	BBLPC820-09	AGAKL2381-17	KLUSP241-15		ACML102-11	ALBSP278-10	GWOSI755-10	ABLOM117-08	CNFNC008-14	ABOLA896-15	COAS431-11		BBHMA1506-12	ARONW580-14	AGAKQ1024-17	ERSPI275-09	BBUSU344-15	ANICB837-07	AMPAS154-05	AGAKD324-17	ABMWC007-06	AGAKI300-17	BBDCN004-10	ARONW1432-15	ARONT923-18	AUTIP013-11	AFTOR010-12	BCBSP1326-14	GBVX936-13	MKTRT572-12
	KOUSP534-15	CGUKB709-09	BCBSP1020-14	ASAAR231-12	LBCH4432-10	BBCNP1578-14	CNGAS057-15	ALLEP178-13	BBCCA058-12	GWNR60907	CNGBK1553-14	LHMD160-07	PHLAV331-12	SMTPL5376-15	ARONW366-14	BBCCA1684-12	LBCH5251-10	BARSE653-16	ABCNA176-06	BBLPC838-09	AGAKL2383-17	KLUSP254-15		ACML103-11	ALBSP284-10	GWOSI756-10	ABLOM118-08	CNFNC010-14	ABOLA902-15	COAS436-11		BBHMA162-12	ARSO031-08	AGAKQ1025-17	ERSPI276-09	BBUSU350-15	ANICB890-07	AMPAS155-05	AGAKD331-17	ABMWC012-06	AGAKI326-17	BBDCN005-10	ARONW1433-15	ARONT938-18	AUTIP014-11	AFTOR011-12	BCBSP1329-14	GBVX937-13	MKTRT584-12
	KOUSP645-15	CGUKB716-09	BCBSP1035-14	ASAAR277-12	LBCH4435-10	BBCNP1581-14	CNGBK1784-14	ALLEP187-13	BBCCA059-12	GWNR61007	CNGBK156-14	LHMD161-07	PMANL1551-11	SMTPL5480-15	ARONW447-14	BBCCA1685-12	LBCH5284-10	BARSF317-16	ABCNA177-06	BBLPC841-09	AGAKL2384-17	KLUSP255-15		ACML104-11	ALBSP288-10	GWOSI757-10	ABLOM119-08	CNFNC011-14	ABOLA903-15	COAS440-11		BBHMA163-12	ARSO042-08	AGAKQ1026-17	ERSPI340-09	BBUSU369-15	ANICB955-07	AMPAS174-05	AGAKD336-17	ABMWC013-06	AGAKI369-17	BBDCN006-10	ARONW1435-15	ARONT948-18	AUTIP015-11	AFTOR012-12	BCBSP1333-14	GBVX938-13	MLTVP012-11
	KOUSP664-15	CGUKB753-09	BCBSP1108-14	ASAAR313-13	LBCH4671-10	BBCNP1589-14	CNGBK1798-14	ALLEP229-13	BBCCA060-12	GWNR61107	CNGBL201-14	LHMD169-07	RDLQB811-05	SMTPL6067-15	ARONW448-14	BBCCA2747-12	LBCH5287-10	BARSF344-16	ABCNA178-06	BBLPC867-09	AGAKL2385-17	KLUSP256-15		ACML1050-14	ALBSP290-10	GWOSI758-10	ABLOM120-08	CNFNC086-14	ABOLA926-15	COAS481-11		BBHMA164-12	ARSO066-08	AGAKQ1028-17	ERSPI410-09	BBUSU371-15	ANICB981-07	AMPAS175-05	AGAKD340-17	ABMWC023-06	AGAKI826-17	BBDCP605-10	ARONW1442-15	ARONW096-11	AUTIP016-11	AFTOR013-12	BCBSP1334-14	GBVX939-13	MLTVP013-11
	KOUSP742-15	CGUKB765-09	BCBSP1130-14	ASAAR322-13	LBCH4672-10	BBCNP1756-14	CNGCG480-15	ALLEP230-13	BBCCA061-12	GWNR61207	CNGBM403-14	LHMD170-07	RDLQE262-06	SMTPM3271-15	ARONW789-15	BBCCA2748-12	LBCH5345-10	BARSH392-15	ABCNA179-06	BBLPC914-09	AGAKL2392-17	KLUSP257-15		ACML105-11	ALBSP320-12	GWOSI798-10	ABLOM121-08	CNFNC087-14	ABOLA950-15	COLFA170-10		BBHMA165-12	ARSO067-08	AGAKQ1029-17	ERSPI431-09	BBUSU380-15	ANICC285-09	AMPAS185-05	AGAKD342-17	ABMWC026-06	AGAKJ054-17	BBDCP606-10	ARONW1453-15	ARONW1004-15	AUTIP017-11	AFTOR014-12	BCBSP1336-14	GBVX940-13	MLTVP079-11
	MPPSP319-15	CGUKB791-09	BCBSP1163-14	ASAAR328-13	LBCH4673-10	BBCNP1778-14	CNGCG591-15	ALLEP265-13	BBCCA062-12	GWNR61307	CNGBM404-14	LHMD171-07	RDLQE263-06	TMNBB657-06	ARONW827-15	BBCCA2759-12	LEATA061-13	BARSI033-16	ABCNA180-06	BBLPC919-09	AGAKL2394-17	KOUSP196-15		ACML1051-14	ALBSP322-12	GWOSI805-10	ABLOM122-08	CNFNC1911-14	ABOLB007-15	COLFA461-12		BBHMA1653-12	ARSO069-08	AGAKQ1030-17	FBARB410-11	BBUSU423-15	ANICC291-09	AMPAS186-05	AGAKD344-17	ABMWC027-06	AGAKJ060-17	BBDCP607-10	ARONW1455-15	ARONW1050-15	AUTIP018-11	AFTOR015-12	BCBSP1344-14	GBVX941-13	MLTVP082-11
	MPPSP321-15	CGUKB882-09	BCBSP1323-14	ASAAR330-13	LBCH4674-10	BBCNP1791-14	CNGCG599-15	ALLEP322-13	BBCCA063-12	GWNR61407	CNGBM446-14	LHMD172-07	RDLQE264-06	TMNBB699-06	ARONW981-15	BBCCA2770-12	LEATA315-13	BARSI035-16	ABCNA182-06	BBLPD172-10	AGAKL2396-17	KOUSP359-15		ACML1052-14	ALBSP323-12	GWOTL050-13	ABLOM123-08	CNFNC1912-14	ABOLB016-15	COLFA593-12		BBHMA166-12	ARSO073-08	AGAKQ1032-17	FBARB411-11	BBUSU430-15	ANICC292-09	AMPAS194-06	AGAKD346-17	ABMWC066-06	AGAKJ113-17	BBDCP608-10	ARONW1456-15	ARONW1059-15	AUTIP019-11	AFTOR016-12	BCBSP1346-14	GBVX942-13	PIM082-14
	NCCE001-11	CGUKB905-09	BCBSP1340-14	ASAAR331-13	LBCH4675-10	BBCNP1801-14	CNGCH215-15	ALLEP343-13	BBCCA064-12	GWNR61507	CNGIJ939-13	LHMD173-07	RDLQG673-06	TMNBB702-06	ARSO021-08	BBCCA2793-12	LEATA316-13	BARSI036-16	ABCNA183-06	BBLPD185-10	AGAKL2398-17	KOUSP373-15		ACML1053-14	ALBSP345-12	GWOTL051-13	ABLOM124-08	CNFNC1913-14	ABOLB090-15	COLFB057-12		BBHMA167-12	ARSO081-08	AGAKQ1033-17	FBARB412-11	BBUSU431-15	ANICC293-09	AMPAS196-06	AGAKD348-17	ABMWC067-06	AGAKJ122-17	BBDCP609-10	ARONW1459-15	ARONW1066-15	AUTIP020-11	AFTOR017-12	BCBSP1347-14	GBVX943-13	PIM097-14
	NLARA152-12	CGUKB906-09	BCBSP1345-14	ASAAR334-13	LBCH4676-10	BBCNP2196-14	CNGCH227-15	ALLEP347-13	BBCCA067-12	GWNR61607	CNGRB317-12	OPPDA290-17	RDLQG700-06	TMNBB703-06	ARSO037-08	BBCCA2795-12	LGSMC381-05	BARSI102-16	ABCNA184-06	BBLPD186-10	AGAKL2399-17	KOUSP378-15		ACML1054-14	ALBSP353-15	HEAPR3772-12	ABLOM125-08	CNFNC1914-14	ABOLB094-15	COLFB417-12		BBHMA1673-12	ARSO084-08	AGAKQ1034-17	FBARB464-11	BBUSU438-15	ANICC294-09	AMPAS197-06	AGAKD349-17	ABMWC068-06	AGAKJ146-17	BBDCP610-10	ARONW1465-15	ARONW1071-15	AUTIP021-11	AFTOR018-12	BCBSP1348-14	GBVX944-13	PIM145-14
	NOARA050-11	CGUKC1010-09	BCBSP1410-14	ASAAR342-13	LBCH4677-10	BBCNP2197-14	CNGCH259-15	ALLEP348-13	BBCCA068-12	GWNS47807	CNGRB318-12	OPPFA1197-17	RDLQG896-06	TMNBB704-06	ARSO040-08	BBCCA2800-12	LGSMC382-05	BARSK050-16	ABCNA185-06	BBLPD187-10	AGAKL2402-17	KOUSP382-15		ACML1055-14	ALBSP354-15	HEAPR3775-12	ABLOM126-08	CNFNC1915-14	ABOLB295-15	COLFB428-12		BBHMA168-12	ARSO094-08	AGAKQ1035-17	FBARB907-14	BBUSU439-15	ANICC297-09	AMPAS200-06	AGAKD350-17	ABMWC072-06	AGAKJ150-17	BBDCP611-10	ARONW1477-15	ARONW1103-15	AUTIP022-11	AFTOR019-12	BCBSP1350-14	GBVX945-13	PLCHA076-08
	NOARA058-11	CGUKC203-09	BCBSP1419-14	ASAAR359-13	LBCH4678-10	BBCNP2203-14	CNGCH266-15	ALLEP354-13	BBCCA069-12	GWNS47907	CNGRC006-12	POSPA748-15	RDLQG897-06	TMNBB706-06	ARSO041-08	BBCCA2801-12	LGSMC686-05	BARSK063-16	ABCNA186-06	BBLPD196-10	AGAKL2403-17	KOUSP391-15		ACML1056-14	ALBSP355-15	IAWLB243-11	ABLOM127-08	CNFNC1916-14	ABOLB296-15	COLFB429-12		BBHMA169-12	ARSO097-08	AGAKQ1037-17	FBARB926-14	BBUSU441-15	ANICC298-09	AMPAS202-06	AGAKD351-17	ABMWC078-06	AGAKJ223-17	BBDCP612-10	ARONW1479-15	ARONW1116-15	BARSB068-16	AFTOR020-12	BCBSP1352-14	GBVX946-13	PLGE078-13
	NOARA060-11	CGUKC342-09	BCBSP1421-14	ASAAR362-13	LBCH4692-10	BBCNP2212-14	CNGCH285-15	ALLEP361-13	BBCCA075-12	GWNS48107	CNGRC080-12	POSPA754-15	RDLQG898-06	TMNBB711-06	ARSO044-08	BBCCA3274-12	LGSMC687-05	BARSK133-16	ABCNA187-06	BBLPD311-10	AGAKL2404-17	NOARA008-11		ACML1057-14	ALBSP357-15	IAWLB579-11	ABLOM128-08	CNFNC1917-14	ABOLB297-15	COLFC574-12		BBHMA170-12	ARSO099-08	AGAKQ1038-17	FUNSP347-15	BBUSU442-15	ANICC300-09	AMPAS207-06	AGAKD352-17	ABMWC086-06	AGAKJ225-17	BBDCP613-10	ARONW1493-15	ARONW1119-15	BARSB089-16	AFTOR021-12	BCBSP1355-14	GBVX947-13	PLGE079-13
	NOARA072-11	CGUKC446-09	BCBSP1431-14	ASAAR382-14	LBCH4693-10	BBCNP2214-14	CNGCI1463-15	ALLEP375-13	BBCCA076-12	KPOEC18408	CNGRD1259-12	POSPC944-15	RDNMD609-06	TMNBB712-06	ARSO047-08	BBCCA3737-12	LMDH026-11	BARSK136-16	ABCNA188-06	BBLPD312-10	AGAKL2405-17	NOARA056-11		ACML1058-14	ALBSP359-15	IAWLB580-11	ABLOM129-08	CNFNC1918-14	ABOLB298-15	COLFD780-12		BBHMA1750-12	ARSO107-08	AGAKQ1102-17	FUNSP356-15	BBUSU443-15	ANICC301-09	ASCRA011-08	AGAKD354-17	ABMWC087-06	AGAKK013-17	BBDCP614-10	ARONW1494-15	ARONW1126-15	BARSB098-16	AFTOR022-12	BCBSP1363-14	GBVX948-13	PLGE084-13
	NOARA075-11	CGUKD237-09	BCBSP1433-14	ASAAR383-14	LBCH490-10	BBCNP2218-14	CNGCI1476-15	ALLEP418-13	BBCCA077-12	LALPA09210	CNGRD1260-12	POSPC952-15	SSKJC2168-15	TMNBB714-06	ARSO048-08	BBCCA3748-12	LMDH077-11	BARSK212-16	ABCNA190-06	BBLPD314-10	AGAKL2410-17	NOARA113-11		ACML1059-14	ALBSP360-15	IAWLB615-11	ABLOM130-08	CNFNC1919-14	ABOLB299-15	COLFE078-12		BBHMA1780-12	ARSO153-08	AGAKQ1172-17	FUNSP361-15	BBUSU444-15	ANICC303-09	ASCRA013-08	AGAKD363-17	ABMWC095-09	AGAKK021-17	BBDCP615-10	ARONW1506-15	ARONW1130-15	BARSC190-16	AFTOR023-12	BCBSP1364-14	GBVX949-13	PLNIP106-08
	PALSP074-15	CGUKD238-09	BCBSP1441-14	ASAAR429-14	LBCH495-10	BBCNP2221-14	CNGCI1507-15	ALLEP428-13	BBCCA078-12	LALPA09810	CNGRD1261-12	POSPC959-15	SSKJC2169-15	TMNBB715-06	ARSO049-08	BBCCA3940-12	LNAUS4849-13	BARSK214-16	ABCNA191-06	BBLPD315-10	AGAKL2411-17	RBCH002-04		ACML1060-14	ALBSP362-15	IAWLB616-11	ABLOM131-08	CNFNC1920-14	ABOLB300-15	COLFE126-12		BBHMA1790-12	ARSO160-08	AGAKQ1210-17	FUNSP362-15	BBUSU445-15	ANICC304-09	ASCRA014-08	AGAKD366-17	ABMWC096-09	AGAKK033-17	BBDCP616-10	ARONW1508-15	ARONW1131-15	BARSD159-16	AFTOR024-12	BCBSP1366-14	GBVX950-13	PLREN038-11
	PALSP075-15	CGUKD239-09	BCBSP1446-14	ASAAR452-14	LBCH6524-10	BBCNP2224-14	CNGCJ598-15	ALLEP429-13	BBCCA079-12	LALPA10010	CNGRD1262-12	POSPC960-15	XAD784-05	TMNBB728-06	ARSO051-08	BBCCA4004-12	LNAUS4852-13	BARSK216-16	ABCNA192-06	BBLPD316-10	AGAKL2416-17	RBCH019-04		ACML1062-14	ALBSP364-15	JMMMB339-11	ABLOM132-08	CNFNE1499-14	ABOLB301-15	COLFE1270-13		BBHMA1802-12	ARSO170-08	AGAKQ1354-17	FUNSP366-15	BBUSU446-15	ANICC305-09	ASCRA019-08	AGAKD368-17	ABMWC097-09	AGAKK045-17	BBDCP617-10	ARONW1537-15	ARONW1138-15	BARSD160-16	AFTOR025-12	BCBSP1369-14	GBVX951-13	PLREN044-11
	PALSP087-15	CGUKD377-09	BCBSP1451-14	ASAAR456-14	LBCH697-10	BBCNP2225-14	CNGCJ602-15	ALLEP474-13	BBCCA080-12	LALPA10110	CNGRD1263-12	PSFOR401-13	XAJ873-06	TMNBB729-06	ARSO052-08	BBCCA4489-12	LNAUT904-14	BARSK218-16	ABCNA193-06	BBLPD317-10	AGAKL2418-17	RBCH022-04		ACML1063-14	ALBSP366-15	JMMMB372-11	ABLOM134-08	CNFNE1510-14	ABOLB303-15	COLFE1272-13		BBHMA1962-12	ARSO187-08	AGAKQ1453-17	FUNSP367-15	BBUSU448-15	ANICC308-09	ASCRA021-08	AGAKD372-17	ABMWC104-09	AGAKK063-17	BBDCP618-10	ARONW154-11	ARONW1140-15	BARSD189-16	AFTOR026-12	BCBSP1370-14	GBVX952-13	PLREN060-11
	PEISP108-15	CGUKD545-09	BCBSP1508-14	ASAAR549-15	LBCH803-10	BBCNP2227-14	CNGCJ618-15	ALLEP544-14	BBCCA082-12	LBCA18005	CNGRD1264-12	PSFOR406-13		TMNBB730-06	ARSO146-08	BBCCA4493-12	LNAUT905-14	BARSK221-16	ABCNA194-06	BBLPD318-10	AGAKL2421-17	RRSPI165-15		ACML1064-14	ALBSP367-15	JMMMB389-11	ABLOM135-08	CNFNE1569-14	ABOLB304-15	COLFE1278-13		BBHMA1964-12	ARSO190-08	AGAKQ1495-17	FUNSP368-15	BBUSU449-15	ANICC309-09	ASCRA023-08	AGAKD384-17	ABMWC105-09	AGAKK067-17	BBDCP619-10	ARONW1561-15	ARONW1145-15	BARSD201-16	AFTOR027-12	BCBSP1375-14	GBVY1744-14	PLTHU070-11
	PEISP307-15	CMAZA226-09	BCBSP1521-14	ASAAR562-15	LBCH811-10	BBCNP2229-14	CNGIB579-12	ALLEP545-14	BBCCA083-12	LBCG27008	CNGRD1266-12	PSFOR416-13		TMNBB771-06	ARSO148-08	BBCCA4503-12	LNAUT906-14	BARSK239-16	ABCNA195-06	BBLPD319-10	AGAKM064-17	RRSPI173-15		ACML1065-14	ALBSP368-15	JMMMB416-11	ABLOM137-08	CNFNF1833-14	ABOLB312-15	COLFE1347-13		BBHMA1976-12	ARSO195-08	AGAKQ1510-17	FUNSP377-15	BBUSU450-15	ANICC312-09	ASCRA025-08	AGAKD385-17	ABMWC106-09	AGAKK197-17	BBDCP620-10	ARONW157-11	ARONW1155-15	BARSE067-16	AFTOR028-12	BCBSP1388-14	GENG321-14	PLTHU099-11
	PEISP308-15	CMAZA231-09	BCBSP1524-14	ASAAR565-15	LBCH812-10	BBCNP2521-14	CNGIB586-12	ANGEN043-14	BBCCA084-12	LBCG27508	CNGRD1267-12	PSFOR872-14		TMNBB862-06	ARSO151-08	BBCCA4505-12	LNAUT907-14	BARSK244-16	ABCNA196-06	BBLPD456-10	AGAKM065-17	RRSPI175-15		ACML1066-14	ALBSP369-15	JMMMB539-13	ABLOM139-08	CNFNL001-14	ABOLB313-15	COLFE1462-13		BBHMA1979-12	ARSO224-08	AGAKQ1525-17	FUNSP380-15	BBUSU451-15	ANICC315-09	ASCRA026-08	AGAKD388-17	ABMWC107-09	AGAKK225-17	BBDCP621-10	ARONW1573-15	ARONW1183-15	BARSF092-16	AFTOR029-12	BCBSP1401-14	GENG703-14	PLTHU135-11
	PEISP405-15	CMAZA279-09	BCBSP1525-14	ASAAR570-15	LBCH813-10	BBCNP2522-14	CNGIK131-13	ANGEN077-15	BBCCA085-12	LBCG28008	CNGRD1272-12	PSFOR888-14		TMNBC064-06	ARSO232-08	BBCCA4531-12	LNAUT908-14	BARSK255-16	ABCNA197-06	BBLPD465-10	AGAKM066-17	RRSPI216-15		ACML1067-14	ALBSP370-15	LALPA010-10	ABLOM144-08	CNFNM002-14	ABOLB314-15	COLFE1464-13		BBHMA1980-12	ARSO227-08	AGAKQ1538-17	FUNSP381-15	BBUSU452-15	ANICC316-09	ASCRA057-08	AGAKD396-17	ABMWC112-09	AGAKK227-17	BBDCP622-10	ARONW1580-15	ARONW1189-15	BARSF133-16	AFTOR030-12	BCBSP257-14	GENG743-14	POWNA2480-12
	RBINA3146-13	CMAZA288-09	BCBSP1526-14	BBCAN061-09	LBCH933-10	BBCNP2538-14	CNGIL177-13	ANIAB734-11	BBCCA086-12	LBCG28908	CNGRD1274-12	SCOPA025-08		XAD681-05	ARSO257-08	BBCCA4749-12	LNAUT909-14	BARSL060-16	ABCNA198-06	BBLPD466-10	AGAKM067-17	SAPIT027-08		ACML1068-14	ALBSP371-15	LALPA033-10	ABLOM145-08	CNFNM003-14	ABOLB317-15	COLFE1512-13		BBHMA1981-12	ARSO230-08	AGAKQ163-17	FUNSP382-15	BBUSU453-15	ANICC320-09	ASCRA060-08	AGAKD397-17	ABMWC114-09	AGAKK233-17	BBDCP623-10	ARONW159-11	ARONW1195-15	BARSG054-16	AFTOR031-12	BCBSP258-14	GENG785-14	RBG017-08
	SMNKA248-16	CMAZA900-12	BCBSP1530-14	BBCAN130-09	LBCH934-10	BBCNP2541-14	CNGIL194-13	ANIAG083-11	BBCCA087-12	LBCG29008	CNGRE225-12	SMTPL1534-15		XAE004-04	ARSO295-08	BBCCA4774-12	LNAUT910-14	BARSL076-16	ABCNA199-06	BBLPD468-10	AGAKM071-17	SAPIT084-08		ACML1069-14	ALBSP372-15	LALPA054-10	ABLOM146-08	CNFNM004-14	ABOLB318-15	COLFE1535-13		BBHMA1982-12	ARSO233-08	AGAKQ183-17	FUNSP385-15	BBUSU455-15	ANICC321-09	ASCRA096-08	AGAKD404-17	ABMWC116-09	AGAKK268-17	BBDCP624-10	ARONW1610-15	ARONW1200-15	BARSG088-16	AFTOR032-12	BCBSP259-14	GENG981-15	RBPLT009-13
	SMNKA249-16	CMAZA909-12	BCBSP1532-14	BBCAN172-09	LBCH967-10	BBCNP2555-14	CNGIL201-13	ANIAG084-11	BBCCA088-12	LBCG30008	CNGRE226-12	SMTPL2305-15		XAE011-04	ARSO312-08	BBCCA4778-12	LNAUT912-14	BARSL079-16	ABCNA200-06	BBLPD469-10	AGAKM072-17	SMNSA022-16		ACML1070-14	ALBSP375-15	LALPA1028-11	ABLOM147-08	CNFNP210-14	ABOLB319-15	COLFE315-12		BBHMA1983-12	ARSO236-08	AGAKQ187-17	FUNSP386-15	BBUSU456-15	ANICC322-09	ASCRA097-08	AGAKD417-17	ABMWC119-09	AGAKK280-17	BBDCP625-10	ARONW1611-15	ARONW1205-15	BARSH126-15	AFTOR033-12	BCBSP264-14	HIMS1460-12	RRPLA068-15
	SPICA1144-10	CNBFC054-15	BCBSP1535-14	BBCAN180-09	LBCS367-07	BBCNP2566-14	CNGIM422-13	ANIAG086-11	BBCCA089-12	LBCG30108	CNGSD9184-15	SMTPL9112-15		XAE036-04	ARSO393-09	BBCCA622-12	LNAUT913-14	BARSL370-16	ABCNA202-06	BBLPD470-10	AGAKM105-17	SMNSA027-16		ACML107-11	ALBSP376-15	LALPA1029-11	ABLOM148-08	CNFNP212-14	ABOLB320-15	COLFE385-12		BBHMA1984-12	ARSO239-08	AGAKQ211-17	FUNSP387-15	BBUSU457-15	ANICC323-09	ASCRA099-08	AGAKD421-17	ABMWC121-09	AGAKK313-17	BBDCP626-10	ARONW164-11	ARONW1206-15	BARSH141-15	AFTOR034-12	BCBSP268-14	HIMS1462-12	SCBI435-14
	SPICA1566-10	CNCLB180-14	BCBSP1536-14	BBCAN181-09	LBCS654-07	BBCNP2612-14	CNGIN459-13	ANIAG088-11	BBCCA090-12	LBCG30508	CNGSE3371-15	SMTPM6466-15		XAE043-04	ARSO413-09	BBCCM299-10	LNAUT914-14	BARSL377-16	ABCNA203-06	BBLPD472-10	AGAKM109-17	SMNSA189-16		ACML1071-14	ALBSP377-15	LALPA1030-11	ABLOM149-08	CNFNP213-14	ABOLB321-15	COLFE395-12		BBHMA1996-12	ARSO248-08	AGAKQ2119-17	FUNSP444-15	BBUSU458-15	ANICC325-09	ASCRA107-08	AGAKD422-17	ABMWC123-09	AGAKK322-17	BBDCP627-10	ARONW1644-15	ARONW1208-15	BARSH160-15	AFTOR035-12	BCBSP269-14	INB255-12	SCBI439-14
	SPICA976-10	CNCLB181-14	BCBSP1537-14	BBCAN260-09	LBCW054-08	BBCNP2613-14	CNGMG1573-14	ANIAG089-11	BBCCA091-12	LBCH242310	CNGSE3372-15	SSBAB1416-12		XAE058-04	ARSO414-09	BBCCM301-10	LNC086-05	BARSM001-17	ABCNA204-06	BBLPD625-10	AGAKM112-17	SMNSA246-16		ACML1072-14	ALBSP378-15	LALPA1041-11	ABLOM150-08	CNFNP215-14	ABOLB322-15	COLFF132-13		BBHMA318-12	ARSO250-08	AGAKQ376-17	GBBSP073-15	BBUSU459-15	ANICC326-09	ASCRA108-08	AGAKD425-17	ABMWC125-09	AGAKK324-17	BBDCP628-10	ARONW1646-15	ARONW1216-15	BARSI187-16	AFTOR036-12	BCBSP272-14	MHPAC2107-12	SDH3366-15
	SPICH122-09	CNCLB182-14	BCBSP1539-14	BBCAN261-09	LEALT477-16	BBCNP2614-14	CNGMH753-14	ANIAG090-11	BBCCA092-12	LBCH242410	CNGSE3373-15	SSBRA2092-14		XAE059-04	ARSO430-09	BBCCM302-10	LNC087-05	BARSM1201-17	ABCNA205-06	BBLPD627-10	AGAKM114-17	SPIAI766-10		ACML1073-14	ALBSP379-15	LALPA1047-11	ABLOM153-08	CNFNP217-14	ABOLB323-15	COLFF293-13		BBHMA319-12	ARSO251-08	AGAKQ378-17	GBBSP089-15	BBUSU460-15	ANICC327-09	ASCRA109-08	AGAKD427-17	ABMWC132-09	AGAKK346-17	BBDCP629-10	ARONW1650-15	ARONW1219-15	BARSI188-16	AFTOR037-12	BCBSP273-14	MHPAC2108-12	SERC020-14
	SPICH195-09	CNCLB2010-14	BCBSP1656-15	BBCAN263-09	LEALT499-16	BBCNP2631-14	CNGMI1219-14	ANIAG095-11	BBCCA093-12	LBCH243010	CNGSE3388-15	SSFDB1431-14		XAE120-04	ARSO476-09	BBCCM303-10	LOCB660-06	BARSM1313-17	ABCNA206-06	BBLPD657-10	AGAKM119-17	SPIAI768-10		ACML1074-14	ALBSP380-15	LALPA1057-11	ABLOM154-08	CNFNP218-14	ABOLB399-15	COLFF399-13		BBHMA320-12	ARSO263-08	AGAKQ421-17	GBBSP104-15	BBUSU461-15	ANICC328-09	ASCRA110-08	AGAKD428-17	ABMWC133-09	AGAKL002-17	BBDCP630-10	ARONW165-11	ARONW1221-15	BARSI293-16	AFTOR038-12	BCBSP276-14	MHPAC2109-12	SERC082-14
	SPICH977-09	CNCLB2011-14	BCBSP909-14	BBCAN270-09	LEATB574-13	BBCNP2635-14	CNGMJ685-14	ANIAG096-11	BBCCA094-12	LGSMC00505	CNGSE3391-15	SSFDB2021-14		XAE121-04	ARSO478-09	BBCCM402-10	LOCB662-06	BARSM324-17	ABCNA207-06	BBLPD876-10	AGAKM120-17	SPIAI777-10		ACML1075-14	ALBSP381-15	LALPA1066-11	ABLOM156-08	CNFNP220-14	ABOLB400-15	COLFF720-13		BBHMA324-12	ARSO265-08	AGAKQ435-17	GBBSP1434-15	BBUSU502-15	ANICC330-09	ASCRA157-08	AGAKD432-17	ABMWC136-09	AGAKL003-17	BBDCP631-10	ARONW1652-15	ARONW1222-15	BARSI294-16	AFTOR039-12	BCBSP277-14	MHPAD1354-09	SERC168-14
	SPIEU1236-11	CNCLB2012-14	BCBSP910-14	BBCAN280-09	LEATC192-13	BBCNP2638-14	CNGSH1711-15	ANIAG097-11	BBCCA095-12	LGSMC00605	CNKJF1877-14	SSFDB4628-14		XAE122-04	ARSO479-09	BBCCM415-10	LOCB664-06	BARSM340-17	ABCNA208-06	BBLPD881-10	AGAKM122-17	SPIAI778-10		ACML1076-14	ALBSP382-15	LALPA1105-11	ABLOM157-08	CNFNP221-14	ABOLB454-15	COLFF732-13		BBHMA329-12	ARSO277-08	AGAKQ438-17	GBBSP1770-15	BBUSU504-15	ANICC331-09	ASCRA158-08	AGAKD439-17	ABMWC138-09	AGAKL004-17	BBDCP632-10	ARONW1656-15	ARONW1226-15	BARSI318-16	AFTOR040-12	BCBSP280-14	MHPAD1355-09	VEMSH009-13
	SPITO386-14	CNCLB2013-14	BCBSP911-14	BBCAN283-09	LEATD236-13	BBCNP2699-14	CNGUK233-15	ANIAG099-11	BBCCA097-12	LGSMC00705	CNKJK1842-14	SSFDB896-14		XAE133-04	ARSO517-09	BBCCM473-10	LOCB698-06	BARSM488-17	ABCNA209-06	BBLPD883-10	AGAKM125-17	SPIAI782-10		ACML1077-14	ALBSP383-15	LALPA1118-11	ABLOM158-08	CNFNP222-14	ABOLB455-15	COLFF733-13		BBHMA330-12	ARSO281-08	AGAKQ459-17	GBBSP1783-15	BBUSU523-15	ANICC332-09	ASCRA192-08	AGAKE309-17	ABMWC139-09	AGAKL005-17	BBDCP633-10	ARONW1657-15	ARONW1227-15	BARSJ071-16	AFTOR041-12	BCBSP281-14	MHPAD1356-09	VEMSH016-13
	SPSLO247-12	CNPKF2668-14	BCBSP913-14	BBCAN308-09	LEFIA549-10	BBCNP2711-14	CNJAC1492-12	ANIAG1000-11	BBCCA098-12	LGSMC00805	CNKJM2226-14	SSKJA2395-14		XAE134-04	ARSO548-09	BBCCM498-10	LOCB700-06	BARSM609-17	ABCNA216-06	BBLPD885-10	AGAKM127-17	SPIAI788-10		ACML1078-14	ALBSP384-15	LALPA1143-11	ABLOM159-08	CNFNP224-14	ABOLB500-15	COLFF734-13		BBHMA331-12	ARSO286-08	AGAKQ463-17	GBBSP1952-15	BBUSU553-15	ANICC341-09	ASCRA193-08	AGAKE313-17	ABMWC146-09	AGAKL012-17	BBDCP634-10	ARONW1658-15	ARONW1230-15	BARSM879-17	AFTOR042-12	BCBSP282-14	PCCMN797-14	VEMSH024-13
	SPSLO439-13	CRHIB639-15	BCBSP914-14	BBCAN325-09	LEFIA550-10	BBCNP2822-14	CNKJC431-14	ANIAG100-11	BBCCA099-12	LGSMC01705	CNKJP1173-14	SSWLC2275-13		XAE143-04	ARSO570-09	BBCCM504-10	LOCB703-06	BARSM730-17	ABCNA225-06	BBLPD886-10	AGAKM132-17	SPIAI789-10		ACML1079-14	ALBSP385-15	LALPA1305-11	ABLOM160-08	CNFNP225-14	ABOLB516-15	COLFF848-13		BBHMA339-12	ARSO294-08	AGAKQ467-17	GBBSP448-15	BBUSU578-15	ANICC342-09	ASCRA194-08	AGAKE314-17	ABMWC147-09	AGAKL015-17	BBDCP635-10	ARONW166-11	ARONW1235-15	BBDCN839-10	AFTOR043-12	BCBSP285-14	PCCMN809-14	VEMSH048-13
	SSBRA3156-14	CYTC7667-15	CBHSP125-15	BBCAN542-09	LEFIC855-10	BBCNP2837-14	CNKJC451-14	ANIAG1001-11	BBCCA102-12	LGSMC01805	CNKOJ414-14	UAMIC159-13		XAE146-04	ARSO572-09	BBCCM565-10	LOCB734-06	BBCCA1807-12	ABCNA226-06	BBLPD887-10	AGAKM134-17	SPIAI818-10		ACML1080-14	ALBSP386-15	LALPA1353-12	ABLOM161-08	CNFNP226-14	ABOLB524-15	FBCOA536-10		BBHMA341-12	ARSO298-08	AGAKQ490-17	GBBSP545-15	BBUSU579-15	ANICC343-09	ASCRA196-08	AGAKE322-17	ABMWC155-09	AGAKL018-17	BBDCP636-10	ARONW1671-15	ARONW1237-15	BBDCQ293-10	AFTOR044-12	BCBSP323-14	SAFH2884-11	VEMSH075-13
	SSBRB1388-14	FBLMU901-09	CBHSP129-15	BBCAN543-09	LEFIF641-10	BBCNP2844-14	CNKJE2300-14	ANIAG101-11	BBCCA103-12	LGSMC01905	CNKOU256-14	UAMIC2198-14		XAE157-04	ARSO605-09	BBCCM566-10	LOCB830-06	BBCCA1809-12	ABCNA227-06	BBLPD888-10	AGAKN048-17	SPIAI826-10		ACML108-11	ALBSP387-15	LALPA1356-12	ABLOM162-08	CNFNP227-14	ABOLB525-15	FBCOA920-10		BBHMA342-12	ARSO299-08	AGAKQ538-17	GBBSP547-15	BBUSU581-15	ANICC344-09	ASCRA197-08	AGAKE325-17	ABMWC160-09	AGAKL019-17	BBDCP637-10	ARONW169-11	ARONW1239-15	BBDCQ294-10	AFTOR045-12	CBHSP260-15	SAFH2890-11	VEMSH106-13
	SSBRB4613-14	FBLMU902-09	CHEFI290-12	BBCAN588-09	LENOA202-11	BBCNP2859-14	CNKJF1955-14	ANIAG102-11	BBCCA104-12	LGSMC02005	CNLMA433-14	UAMIC2218-14		XAF036-05	ARSO606-09	BBCCM567-10	LOCBB167-06	BBCCA1810-12	ABCNA228-06	BBLPD927-10	AGAKN050-17	SPIAI827-10		ACML1081-14	ALBSP388-15	LALPA736-10	ABLOM164-08	CNFNP228-14	ABOLB528-15	FBCOA931-10		BBHMA360-12	ARSO300-08	AGAKQ627-17	GBBSP550-15	BBUSU584-15	ANICC347-09	ASCRA198-08	AGAKE326-17	ABMWC162-09	AGAKL020-17	BBDCP638-10	ARONW1702-15	ARONW1240-15	BBDEC310-09	AFTOR046-12	CBRSP091-15	SDH2172-14	VEMSH452-13
	SSBRB4643-14	FBLMU903-09	CHEFI291-12	BBCAN605-09	LENOA203-11	BBCNP2870-14	CNKJI438-14	ANIAG1028-11	BBCCA105-12	LGSMG68807	CNLMC040-14	UAMIC2237-14		XAF037-05	ARSO626-09	BBCCM589-10	LOCBF014-13	BBCCA1811-12	ABCNA229-06	BBLPE005-09	AGAKN051-17	SPIAI833-10		ACML1082-14	ALBSP389-15	LALPA763-10	ABLOM165-08	CNFNP229-14	ABOLB779-15	FBCOB196-10		BBHMA361-12	ARSO315-08	AGAKQ637-17	GBBSP737-15	BBUSU588-15	ANICC350-09	ASCRA199-08	AGAKE327-17	ABMWC164-09	AGAKL1188-17	BBDCP639-10	ARONW171-11	ARONW1243-15	BBDIT1161-11	AFTOR047-12	CBRSP166-15	SDH2174-14	VEMSH461-13
	SSBRC3459-14	FBLMU935-09	CHEFI292-12	BBCAN661-09	LEPPK007-13	BBCNP2877-14	CNKJI457-14	ANIAG1029-11	BBCCA106-12	LMDH03511	CNNHD166-14	UAMIC2240-14		XAF066-05	ARSO629-09	BBCCM594-10	LOCBF323-13	BBCCA1812-12	ABCNA230-06	BBLPE095-09	AGAKN053-17	SPIAI840-10		ACML1083-14	ALBSP390-15	LALPA768-10	ABLOM166-08	CNFNP230-14	ABOLB825-15	FBCOB502-10		BBHMA378-12	ARSO328-09	AGAKQ660-17	GBBSP943-15	BBUSU592-15	ANICC351-09	ASCRA200-08	AGAKE341-17	ABMXA831-06	AGAKL1205-17	BBDCP640-10	ARONW174-11	ARONW1250-15	BBDIT1162-11	AFTOR048-12	CNFNE852-14	SDH2175-14	VEMSH567-13
	SSEIA2159-13	FBLMX144-11	CHEFI293-12	BBCAN833-09	LEPPK023-13	BBCNP2879-14	CNKJI472-14	ANIAG103-11	BBCCA107-12	LMDH05811	CNNHD169-14	UAMIC2241-14		XAF070-05	ARSO633-09	BBCCM603-10	LOCBF3504-14	BBCCA1814-12	ABCNA231-06	BBLPE121-09	AGAKN054-17	SPIAI848-10		ACML1084-14	ALBSP391-15	LASTS313-14	ABLOM168-08	CNFNP232-14	ABOLC028-16	FBCOB939-10		BBHMA405-12	ARSO372-09	AGAKQ693-17	GBCH11080-13	BBUSU593-15	ANICC360-09	ASCRA204-08	AGAKE353-17	ABMXC330-06	AGAKL1278-17	BBDCP641-10	ARONW1743-15	ARONW1254-15	BBDIT1163-11	AFTOR049-12	CNFNG202-14	SDH2176-14	VEMSH667-13
	SSEIA2160-13	FBLMX167-11	CHEFI294-12	BBCAN842-09	LEPPK027-13	BBCNP2884-14	CNKJK2091-14	ANIAG1034-11	BBCCA108-12	LMDH07011	CNNHE1761-14	UAMIC2256-14		XAF078-05	ARSO641-09	BBCCM604-10	LOCBF3637-14	BBCCA1815-12	ABCNA232-06	BBLPE196-09	AGAKN724-17	SPIAI855-10		ACML1085-14	ALBSP392-15	LBCH5106-10	ABLOM169-08	CNFNP233-14	ABOLC037-16	FBCOC041-10		BBHMA487-12	ARSO378-09	AGAKQ721-17	GBCH11081-13	BBUSU594-15	ANICC364-09	ASCRA205-08	AGAKE355-17	ABRAF102-06	AGAKL1336-17	BBDCP642-10	ARONW1838-15	ARONW1258-15	BBDIT1171-11	AFTOR050-12	CNKJE2143-14	UHURU1016-14	VEMSH677-13
	SSEIC2311-13	FBLMX168-11	CHEFI295-12	BBCAN846-10	LEPPK046-13	BBCNP2888-14	CNKJK2102-14	ANIAG1040-11	BBCCA109-12	LMDH07411	CNPEE1180-14	UAMIC252-13		XAF079-05	ARSO672-09	BBCCM605-10	LOCBF3650-14	BBCCA1816-12	ABCNA233-06	BBLPE223-09	AGAKN728-17	SPICA1453-10		ACML1086-14	ALBSP393-15	LBCH5156-10	ABLOM170-08	CNFNQ1450-14	ABOLC038-16	FBCOC908-10		BBHMA489-12	ARSO379-09	AGAKQ762-17	GBCH11082-13	BBUSU598-15	ANICC365-09	ASCRA206-08	AGAKE356-17	ABRCI001-06	AGAKL1367-17	BBDCP643-10	ARONW205-11	ARONW1260-15	BBDIT1173-11	AFTOR051-12	CNKJK2129-14	UHURU441-14	VPSBC043-12
	SSFDC130-14	FBLMX169-11	CHEFI300-12	BBCNP001-13	LEPPK047-13	BBCNP3143-14	CNKJM2419-14	ANIAG1044-11	BBCCA110-12	LNAUS212213	CNPEE2068-14			XAF081-05	ARSO674-09	BBCCM613-10	LOCBF3659-14	BBCCA1817-12	ABCNA234-06	BBLPE238-09	AGAKN731-17	SPICA1454-10		ACML1087-14	ALBSP394-15	LEATA005-13	ABLOM171-08	CNFNQ1453-14	ABOLC048-16	FBCOC909-10		BBHMA490-12	ARSO380-09	AGAKQ785-17	GENHP372-11	BBUSU599-15	ANICC366-09	ASCRA207-08	AGAKE359-17	ABRCI002-06	AGAKL1425-17	BBDCP644-10	ARONW226-11	ARONW1277-15	BBDIT1174-11	AFTOR052-12	CNLMN1760-14	UHURU768-14	VPSBC052-12
	SSFDC275-14	FBLMX170-11	CHEFI302-12	BBCNP002-13	LEPPK075-13	BBCNP3153-14	CNKJM2466-14	ANIAG1045-11	BBCCA111-12	LNAUS212413	CNPEP1253-14			XAF083-05	ASAAR039-12	BBCCM622-10	LOCBF4005-14	BBCCA1818-12	ABCNA235-06	BBLPE240-09	AGAKN733-17	SPICA1455-10		ACML1088-14	ALBSP396-15	LEATA044-13	ABLOM175-08	CNFNQ1454-14	ABOLC110-16	FBCOC910-10		BBHMA491-12	ARSO382-09	AGAKQ832-17	HEAPR3742-12	BBUSU601-15	ANICC370-09	ASCRA208-08	AGAKE367-17	ABRCI003-06	AGAKL1471-17	BBDCP645-10	ARONW288-11	ARONW1298-15	BBDIT1175-11	AFTOR053-12	CNMIG1003-14		VPSBC065-12
	SSFDC3847-14	FBLMX184-11	CHEFI303-12	BBCNP004-13	LGSM477-04	BBCNP3259-14	CNKJN781-14	ANIAG1048-11	BBCCA112-12	LNAUS212513	CNPEP1257-14			XAF084-05	ASAAR130-12	BBCCM623-10	LOCBF4055-14	BBCCA1819-12	ABCNA236-06	BBLPE246-09	AGAKN735-17	SPICA1980-11		ACML1089-14	ALBSP397-15	LEATA062-13	ABLOM176-08	CNFNQ1458-14	ABOLC162-16	FBCOD1209-11		BBHMA492-12	ARSO385-09	AGAKQ897-17	JSMAY1528-12	BBUSU630-15	ANICC372-09	ASCRA211-08	AGAKE369-17	ABRCI004-06	AGAKL1474-17	BBDCP646-10	ARONW326-12	ARONW1315-15	BBDIT1176-11	AFTOR054-12	CNPEC079-14		VPSBC070-12
	SSFDC399-14	GBGL17256-15	CHEFI304-12	BBCNP005-13	LGSM654-04	BBCNP3261-14	CNKJP942-14	ANIAG105-11	BBCCA113-12	LNAUS212613	CNPEP1268-14			XAF085-05	ASAAR131-12	BBCCM625-10	LOCBF4057-14	BBCCA1820-12	ABCNA237-06	BBLPE324-09	AGAKN738-17	SPICA221-10		ACML1090-14	ALBSP398-15	LEATA098-13	ABLOM177-08	CNGBA1065-13	ACLB001-06	FBCOD933-11		BBHMA493-12	ARSO388-09	AGAKQ900-17	KEJSP072-15	BBUSU706-15	ANICC374-09	ASCRA213-08	AGAKE371-17	ABRCI005-06	AGAKL1480-17	BBDCP647-10	ARONW327-12	ARONW1329-15	BBDIT1179-11	AFTOR055-12	CNROK016-13		VPSBC072-12
	SSFDC402-14	GBLAA1017-14	CHEFI306-12	BBCNP006-13	LGSMG845-10	BBCNP3263-14	CNKJQ1034-14	ANIAG1062-11	BBCCA114-12	LNAUS212713	CNPEP196-14			XAF091-05	ASAAR132-12	BBCCM639-10	LOCBF4058-14	BBCCA1821-12	ABCNA238-06	BBLPE325-09	AGAKN739-17	SPICA342-10		ACML109-11	ALBSP399-15	LEATA308-13	ABLOM178-08	CNGBB049-13	AGAKB113-17	FBCOD934-11		BBHMA495-12	ARSO389-09	AGAKQ919-17	KEJSP237-15	BBUSU710-15	ANICC376-09	ASCRA236-08	AGAKE394-17	ABRCI006-06	AGAKL1656-17	BBDCP648-10	ARONW329-12	ARONW1330-15	BBDIT1180-11	AFTOR056-12	ELKSP007-15		VPSBC083-12
	SSFDC409-14	GBLAA1272-15	CNGSD9305-15	BBCNP007-13	LGSMG914-10	BBCNP3264-14	CNKJQ1080-14	ANIAG107-11	BBCCA115-12	LOTB42205	CNPPD2446-12			XAF109-05	ASAAR133-12	BBCCM692-10	LOCBF5029-15	BBCCA1822-12	ABCNA239-06	BBLPE326-09	AGAKN741-17	SPICA612-10		ACML1091-14	ALBSP400-15	LEATC588-13	ABLOM179-08	CNGBI1474-14	AGAKC649-17	FBCOE1312-12		BBHMA496-12	ARSO420-09	AGAKQ930-17	KEJSP238-15	BBUSU723-15	ANICC382-10	ASCRA237-08	AGAKE398-17	ABRCI007-06	AGAKL1693-17	BBDCP649-10	ARONW330-12	ARONW1338-15	BBDIT1181-11	AFTOR057-12	ELKSP154-15		VPSBC095-12
	SSFDC412-14	GBLAA1347-15	CNGSD9306-15	BBCNP008-13	LGSMG915-10	BBCNP3266-14	CNKJQ1091-14	ANIAG1074-11	BBCCA116-12	LPSOD71309	CNPPD2535-12			XAF112-05	ASAAR134-12	BBCCM708-10	LOCBF5030-15	BBCCA1823-12	ABCNA241-06	BBLPE382-09	AGAKN743-17	SPICA622-10		ACML1092-14	ALBSP401-15	LEATG150-14	ABLOM180-08	CNGSB012-15	AGAKC650-17	FBCOE218-12		BBHMA497-12	ARSO425-09	AGAKQ944-17	KEJSP239-15	BBUSU946-15	ANICC391-10	ASCRA263-08	AGAKE401-17	ABRCI008-06	AGAKL170-17	BBDCP650-10	ARONW331-12	ARONW1350-15	BBDIT1186-11	AFTOR058-12	ELPCG598-17		VPSBC1200-13
	SSFDC417-14	GBLAA1575-15	CNGSE112-15	BBCNP009-13	LGSMG916-10	BBCNP3267-14	CNKJQ1177-14	ANIAG1076-11	BBCCA117-12	LSEU14406	CNPPD839-12			XAF134-05	ASAAR135-12	BBCCM721-11	LOCBF5042-15	BBCCA1824-12	ABCNA243-06	BBLPE432-09	AGAKN744-17	SPICA830-10		ACML1093-14	ALBSP402-15	LEATG539-14	ABLOM183-08	CNGSD7323-15	AGAKD001-17	FBCOE219-12		BBHMA499-12	ARSO443-09	AGAKQ958-17	KEJSP240-15	CBRSP002-15	ANICC392-10	ASCRA287-08	AGAKE405-17	ABRCI009-06	AGAKL1706-17	BBDCP651-10	ARONW332-12	ARONW1352-15	BBDIT1188-11	AFTOR059-12	ERSPI348-09		VPSBC1212-13
	SSFDC424-14	GBLAA169-14	CNMIF1494-14	BBCNP010-13	LGSMG917-10	BBCNP3268-14	CNKJQ950-14	ANIAG1077-11	BBCCA118-12	LSEU14506	CNPPE1502-12			XAF135-05	ASAAR176-12	BBCCM722-11	LOCBF5049-15	BBCCA1825-12	ABCNA244-06	BBLPE527-09	AGAKN745-17	SPICA854-10		ACML1094-14	ALBSP403-15	LEATG540-14	ABLOM184-08	CNGSI3476-15	AGAKD002-17	FBCOE220-12		BBHMA500-12	ARSO444-09	AGAKQ988-17	KEJSP241-15	CBRSP021-15	ANICC406-10	ASCRA296-08	AGAKE409-17	ABRCI011-06	AGAKL173-17	BBDCP652-10	ARONW333-12	ARONW1358-15	BBDIT1189-11	AFTOR060-12	ERSPI355-09		VPSBC1232-13
	SSFDC430-14	GBLAA1743-15	DWCSP038-15	BBCNP011-13	LHLEP402-06	BBCNP3269-14	CNKJR415-14	ANIAG108-11	BBCCA119-12	LSEU14706	CNPPE2303-12			XAF136-05	ASAAR208-12	BBCCN003-10	LOCBF5057-15	BBCCA1826-12	ABCNA245-06	BBLPE548-09	AGAKN746-17	SPICA855-10		ACML1095-14	ALBSP404-15	LEEUA324-11	ABLOM185-08	CNGSJ806-15	AGAKD003-17	FBCOE221-12		BBHMA501-12	ARSO445-09	AGAKQ989-17	KEJSP243-15	CBRSP027-15	ANICC409-10	ASCRA297-08	AGAKE410-17	ABRCI012-06	AGAKL180-17	BBDCP653-10	ARONW345-12	ARONW1360-15	BBDIT1190-11	AFTOR061-12	ERSPI358-09		VPSBC1307-13
	SSJAC2353-13	GBLAA1748-15	DWCSP039-15	BBCNP012-13	LHLEP403-06	BBCNP3316-14	CNKJR448-14	ANIAG1095-11	BBCCA120-12	LSEU14806	CNPPE362-12			XAF137-05	ASAAR209-12	BBCCN004-10	LOCBF5063-15	BBCCA1827-12	ABCNA246-06	BBLPF115-10	AGAKN747-17	SPICA856-10		ACML1096-14	ALBSP406-15	LEFIA478-10	ABLOM186-08	CNGSJ808-15	AGAKD103-17	FBCOE222-12		BBHMA502-12	ARSO464-09	AGAKQ990-17	KOUSP040-15	CBRSP078-15	ANICC416-10	ASCRA298-08	AGAKE421-17	ABRCI013-06	AGAKL181-17	BBDCP654-10	ARONW512-14	ARONW1363-15	BBDIT1191-11	AFTOR062-12	ERSPI361-09		VPSBC1312-13
	SSJAF8210-13	GBLAA2030-15	DWCSP040-15	BBCNP046-13	LHLEP404-06	BBCNP3317-14	CNKOE1933-14	ANIAG1097-11	BBCCA122-12	NAGEO24609	CNRGB596-15			XAF138-05	ASAAR271-12	BBCCN006-10	LOCBF5071-15	BBCCA1828-12	ABCNA247-06	BBLPF116-10	AGAKO016-17	SPICA857-10		ACML1097-14	ALBSP407-15	LEFIA479-10	ABLOM187-08	CNGSJ811-15	AGAKE001-17	FBCOE461-12		BBHMA504-12	ARSO483-09	AGAKQ991-17	KOUSP097-15	CBRSP105-15	ANICC417-10	ASCRA299-08	AGAKE456-17	ABRCI014-06	AGAKL184-17	BBDCP655-10	ARONW513-14	ARONW1364-15	BBDIT1192-11	AFTOR063-12	ERSPI369-09		VPSBC470-13
	SSJAF8519-13	GBLAA2329-15	DWCSP131-15	BBCNP052-13	LON112-08	BBCNP3405-14	CNKOF1495-14	ANIAG1098-11	BBCCA123-12	OPPCA482417	CNRGB597-15			XAF139-05	ASAAR276-12	BBCCN077-10	LOCBF5074-15	BBCCA1829-12	ABCNA249-06	BBLPF117-10	AGAKO017-17	SPICA936-10		ACML110-11	ALBSP408-15	LEFIA480-10	ABLOM188-08	CNGSJ812-15	AGAKE002-17	FBCOE764-12		BBHMA505-12	ARSO484-09	AGAKQ992-17	KOUSP239-15	CNBRH288-14	ANICC421-10	ASCRA303-08	AGAKE465-17	ABRCI015-06	AGAKL187-17	BBDCQ298-10	ARONW514-14	ARONW1367-15	BBDIT1193-11	AFTOR064-12	ERSPI371-09		VPSBC640-13
	SSKJB3979-14	GBLAA255-14	DWCSP132-15	BBCNP053-13	LOWC847-05	BBCNP3407-14	CNKOF1497-14	ANIAG1099-11	BBCCA124-12	OPPDK95317	CNRGB598-15			XAF140-05	ASAAR298-13	BBCCN084-10	LOCBF5078-15	BBCCA1830-12	ABCNA250-06	BBLPF118-10	AGAKO425-17	SPICA948-10		ACML111-11	ALBSP410-15	LEFIA481-10	ABLOM189-08	CNGSJ814-15	AGAKF001-17	FBCOE952-12		BBHMA507-12	ARSO488-09	AGAKQ993-17	KOUSP240-15	CNGBE061-14	ANICC425-10	ASCRA310-08	AGAKE467-17	ABRCI016-06	AGAKL189-17	BBDCQ299-10	ARONW515-14	ARONW1374-15	BBDIT1194-11	AFTOR065-12	FBARB194-11		VPSBC641-13
	SSKJC3649-15	GBLAA317-14	FBARB289-11	BBCNP054-13	LOWC848-05	BBCNP3554-14	CNKOG1267-14	ANIAG1105-11	BBCCA127-12	OPPDK95817	CNRGC073-15			XAF147-05	ASAAR364-13	BBCCN085-10	LOCBF5080-15	BBCCA1831-12	ABCNA251-06	BBLPF119-10	AGAKO426-17	SPICH047-09		ACML112-11	ARBCM1140-14	LEFIB823-10	ABLOM190-08	CNGSJ815-15	AGAKG026-17	FBCOE953-12		BBHMA508-12	ARSO490-09	AGAKQ995-17	KOUSP241-15	CNGBE1207-14	ANICC430-10	ASCRA314-08	AGAKE470-17	ABRCI018-06	AGAKL1917-17	BBDCQ894-10	ARONW516-14	ARONW1375-15	BBDIT1195-11	AFTOR066-12	FBARB228-11		VPSBC642-13
	SSPAC12191-13	GBLAA931-14	FBARB475-11	BBCNP069-13	LOWC849-05	BBCNP3557-14	CNKOG1277-14	ANIAG1106-11	BBCCA128-12	OPPDK96217	CNRGE504-15			XAF148-05	ASAAR372-13	BBCCN086-10	LOCBF5089-15	BBCCA1832-12	ABCNA252-06	BBLPF122-10	AGAKO428-17	SPICH135-09		ACML113-11	ARBCM1141-14	LEFIC666-10	ABLOM191-08	CNGSJ818-15	AGAKG027-17	FBCOE954-12		BBHMA509-12	ARSO499-09	AGAKQ998-17	KOUSP344-15	CNKJL1355-14	ANICC435-10	ASCRA315-08	AGAKE473-17	ABRCI019-06	AGAKL1981-17	BBDCQ895-10	ARONW517-14	ARONW1376-15	BBDIT1196-11	AFTOR067-12	FBARB491-11		VPSBC643-13
	SSWLE2944-13	GBLAB337-13	FBARB571-12	BBCNP1326-14	LOWC850-05	BBCNP3601-14	CNKOH1911-14	ANIAG1107-11	BBCCA130-12	RDLQ08505	CNRGL061-15			XAF149-05	ASAAR373-13	BBCCN661-10	LOCBF5093-15	BBCCA1833-12	ABCNA253-06	BBLPF124-10	AGAKO429-17	SPICH136-09		ACML120-11	ARBCM1142-14	LEFIC667-10	ABLOM192-08	CNGSJ819-15	AGAKH005-17	FBCOE955-12		BBHMA510-12	ARSO500-09	AGAKQ999-17	KOUSP350-15	CNKJN1271-14	ANICC437-10	ASCRA343-08	AGAKE480-17	ABRCI020-06	AGAKL1995-17	BBDCQ896-10	ARONW518-14	ARONW1380-15	BBDIT1197-11	AFTOR068-12	FBARB623-12		VPSBC644-13
	SWABC554-15	GBLAB613-13	FBARB655-12	BBCNP1563-14	LOWC851-05	BBCNP3604-14	CNKOH1923-14	ANIAG111-11	BBCCA131-12	RDLQ08605	CNRMD2827-12			XAF161-05	ASAAR374-13	BBCCN662-10	LOCBF5345-15	BBCCA1834-12	ABCNA256-06	BBLPF125-10	AGAKO430-17	SPICH151-09		ACML121-11	ARBCM1148-14	LEFIE067-10	ABLOM193-08	CNIVA011-14	AGAKH009-17	FBCOF039-12		BBHMA511-12	ARSO501-09	AGAKT1008-17	KOUSP366-15	CNLMD1548-14	ANICC439-10	ASCRA344-08	AGAKE506-17	ABRCI021-06	AGAKL2009-17	BBDCQ900-10	ARONW808-15	ARONW1381-15	BBDIT1198-11	AFTOR069-12	FBARB624-12		VPSBC761-13
	TYHSP002-15	GBLAB614-13	FBARB656-12	BBCNP1612-14	LOWC852-05	BBCNP3609-14	CNKOH2052-14	ANIAG1115-11	BBCCA132-12	RDLQ08705	CNROA837-13			XAF162-05	ASAAR381-13	BBCCN663-10	LOCBF5411-15	BBCCA1835-12	ABCNA258-06	BBLPF126-10	AGAKO431-17	SPICH152-09		ACML122-11	ARBCM1152-14	LEFIE099-10	ABLOM194-08	CNKJA567-14	AGAKH302-17	FBCOF1068-12		BBHMA512-12	ARSO528-09	AGAKT1042-17	KOUSP375-15	CNRGA001-15	ANICC442-10	ASCRA345-08	AGAKE521-17	ABRCI022-06	AGAKL2154-17	BBDCQ901-10	ARONW822-15	ARONW1383-15	BBDIT1200-11	AFTOR070-12	FBARB937-14		VPSBC768-13
	TYHSP005-15	GBLAC1078-13	FBARB658-12	BBCNP1911-14	LOWC853-05	BBCNP3628-14	CNKOH2054-14	ANIAG112-11	BBCCA133-12	RDLQ08805	CNROB039-13			XAF163-05	ASAAR421-14	BBCCN664-10	LOCBF5414-15	BBCCA1836-12	ABCNA259-06	BBLPF127-10	AGAKO432-17	SPICH153-09		ACML123-11	ARBCM1153-14	LEFIE330-10	ABLOM195-08	CNKJE1742-14	AGAKI188-17	FBCOF1069-12		BBHMA515-12	ARSO571-09	AGAKT1057-17	KOUSP386-15	CNRGS003-15	ANICC443-10	ASCRA346-08	AGAKE528-17	ABRCI023-06	AGAKL285-17	BBDCQ903-10	ARONW826-15	ARONW1386-15	BBDIT1201-11	AFTOR071-12	FUNSP396-15		VPSBC774-13
	TYHSP006-15	GBLAC1079-13	FBARB659-12	BBCNP193-13	LOWC854-05	BBCNP3629-14	CNKOH2055-14	ANIAG114-11	BBCCA136-12	RDLQ18505	CNROB040-13			XAF169-05	ASAAR424-14	BBCCN668-10	LOCBF5415-15	BBCCA1837-12	ABCNA260-06	BCIGE715-12	AGAKO435-17	SPICH155-09		ACML124-11	ARBCM1154-14	LEFIF198-10	ABLOM196-08	CNKJH003-14	AGAKI190-17	FBCOF1070-12		BBHMA516-12	ARSO592-09	AGAKT1131-17	KOUSP446-15	CNSLI539-12	ANICC444-10	ASCRA348-08	AGAKE536-17	ABRCI024-06	AGAKL329-17	BBDEC001-09	ARONW828-15	ARONW1388-15	BBDIT1202-11	AFTOR072-12	FUNSP462-15		VPSBC818-13
	UAMIC1530-13	GBLAC1098-13	FBARB847-14	BBCNP194-13	LOWC855-05	BBCNP3631-14	CNKOI603-14	ANIAG1150-11	BBCCA137-12	RDLQ18705	CNROE105-13			XAF170-05	ASAAR425-14	BBCCN713-10	LOCBF5416-15	BBCCA1838-12	ABCNA261-06	BCIGE717-12	AGAKP028-17	SPICH156-09		ACML125-11	ARBCM1155-14	LEFIF679-10	ABLOM197-08	CNKJI003-14	AGAKI201-17	FBCOF1094-12		BBHMA517-12	ARSO632-09	AGAKT1149-17	KOUSP512-15	CNSLI540-12	ANICC445-10	ASCRA350-08	AGAKE540-17	ABRCI037-06	AGAKL372-17	BBDEC002-09	ARONW885-15	ARONW1389-15	BBDIT1203-11	AFTOR073-12	GBA16516-14		WABLK177-13
	UAMIC1607-13	GBLAC1121-13	FBARB930-14	BBCNP2198-14	LOWC856-05	BBCNP718-14	CNKON702-14	ANIAG1151-11	BBCCA138-12	RDLQ31805	CNROE106-13			XAF171-05	ASAAR447-14	BBCCN715-10	LOCBF5425-15	BBCCA1842-12	ABCNA264-06	BCIGE721-12	AGAKP029-17	SPICH203-09		ACML126-11	ARBCM1156-14	LEFIJ661-10	ABLOM199-08	CNKJK1584-14	AGAKJ012-17	FBCOF557-12		BBHMA519-12	ARSO647-09	AGAKT1190-17	KOUSP517-15	CNSLO001-13	ANICC448-10	ASCRA355-08	AGAKE549-17	ABRCI042-06	AGAKL428-17	BBDEC003-09	ARONW891-15	ARONW1390-15	BBDIT1204-11	AFTOR074-12	GBA16517-14		WABLK198-13
		GBLAC232-13	GBBSP107-15	BBCNP2374-14	LOWC859-05	BBCNP762-14	CNKOQ469-14	ANIAG1152-11	BBCCA139-12	RDLQ31905	CNROE108-13			XAF172-05	ASAAR550-15	BBCCN739-10	LOCBF5444-15	BBCCA1843-12	ABCNA265-06	BCIGE731-12	AGAKP030-17	SPICH212-09		ACML132-11	ARBCM1157-14	LEFIJ662-10	ABLOM200-08	CNKJM1945-14	AGAKJ018-17	FBCOF660-12		BBHMA520-12	ARSO649-09	AGAKT1194-17	KOUSP696-15	CNTIF4037-15	ANICC449-10	ASCRA372-08	AGAKE553-17	ABRCI043-06	AGAKL449-17	BBDEC004-09	ARONW898-15	ARONW1396-15	BBDIT1205-11	AFTOR075-12	GBA22172-14		WABLK239-13
		GBLAC320-13	GBBSP108-15	BBCNP2396-14	LOWC860-05	BBCNP764-14	CNKOQ472-14	ANIAG1156-11	BBCCA141-12	RDLQ32005	CNROK1340-13			XAF173-05	BBCAN065-09	BBCEC131-09	LOPN071-06	BBCCA1844-12	ABCNA266-06	BCIGE732-12	AGAKP428-17	SPICH213-09		ACML133-11	ARBCM1158-14	LEFIK463-10	ABLOM201-08	CNKJR090-14	AGAKJ019-17	FBCOF755-12		BBHMA521-12	ARSO696-09	AGAKT120-17	KOUSP704-15	CNTIG1864-15	ANICC450-10	ASCRA373-08	AGAKE558-17	ABRCI044-06	AGAKL546-17	BBDEC005-09	ARONW899-15	ARONW1397-15	BBDIT312-11	AFTOR076-12	GBBSP1406-15		WABLK262-13
		GBLAC347-13	GBBSP1193-15	BBCNP2491-14	LOWC861-05	BBCNP808-14	CNKOQ474-14	ANIAG1157-11	BBCCA142-12	RDLQ32605	CNROK1342-13			XAF176-05	BBCAN073-09	BBCEC136-09	LOPN072-06	BBCCA1845-12	ABCNA268-06	BLPAD770-06	AGAKQ2382-17	SPICH617-09		ACML134-11	ARBCM1159-14	LEFIL430-10	ABLOM202-08	CNKOA002-14	AGAKJ020-17	FBCOF812-12		BBHMA522-12	ARSO719-10	AGAKT1202-17	NLARA074-12	CNTIH3269-15	ANICC456-10	ASCRA378-08	AGAKE560-17	ABRCI045-06	AGAKL635-17	BBDEC006-09	ARONW986-15	ARONW1399-15	BBDIT313-11	AFTOR077-12	GBBSP2034-16		WABLK315-13
		GBLAC565-13	GBBSP1989-16	BBCNP3208-14	LOWC862-05	BBCNP815-14	CNKOR1638-14	ANIAG1158-11	BBCCA143-12	RDLQ32705	CNROK1345-13			XAF177-05	BBCAN074-09	BBCEC204-09	LOPN073-06	BBCCA1846-12	ABCNA269-06	BLPAE094-06	AGAKQ2387-17	SPICH722-09		ACML140-11	ARBCM1162-14	LENOA335-11	ABLOM203-08	CNKOO001-14	AGAKK181-17	FBCOG1208-12		BBHMA524-12	ARSO726-10	AGAKT1209-17	NLARA075-12	ELPCG382-17	ANICC457-10	ASCRA379-08	AGAKE565-17	ABRCI046-06	AGAKL637-17	BBDEC007-09	ARONW992-15	ARONW1421-15	BBDIT314-11	AFTOR078-12	GBBSP2158-16		WABLK318-13
		GBLAC594-13	GBBSP1990-16	BBCNP3209-14	LOWC892-05	BBCNP819-14	CNKOR1640-14	ANIAG1160-11	BBCCA144-12	RDLQ32805	CNROK1346-13			XAF181-05	BBCAN075-09	BBCEC237-09	LOWCD629-06	BBCCA1847-12	ABCNA270-06	BLPAG190-07	AGAKQ2793-17	SPIEU1259-11		ACML143-11	ARBCM1163-14	LENOA336-11	ABLOM205-08	CNKOT006-14	AGAKK183-17	FBCOG1209-12		BBHMA526-12	ARSO735-10	AGAKT1211-17	NLARA076-12	ELPCG392-17	ANICC458-10	ASCRA381-08	AGAKE571-17	ABRCI047-06	AGAKL712-17	BBDEC008-09	ARSO001-08	ARONW1443-15	BBDIT799-11	AFTOR079-12	GBBSP320-15		WABLK322-13
		GBLAC596-13	GBBSP2047-16	BBCNP3210-14	LOWC893-05	BBCNP897-14	CNKOR1642-14	ANIAG1161-11	BBCCA145-12	RDLQ33705	CNROK1347-13			XAF182-05	BBCAN1011-10	BBCEC265-09	LOWCD630-06	BBCCA1848-12	ABCNA271-06	BLPBD331-07	AGAKT376-17	SPIRU1231-11		ACML148-11	ARBCM1167-14	LENOA338-11	ABLOM206-08	CNKOT007-14	AGAKL150-17	FBCOG1258-12		BBHMA527-12	ARSO746-10	AGAKT1213-17	NLARA214-12	ELPCG405-17	ANICC463-10	ASCRA382-08	AGAKE573-17	ABRCI048-06	AGAKL766-17	BBDEC009-09	ARSO004-08	ARONW1444-15	BBDIT800-11	AFTOR080-12	GBBSP476-15		WABLK334-13
		GBLAC607-13	GBBSP2054-16	BBCNP3212-14	LOWC894-05	BBCNP898-14	CNKOR1645-14	ANIAG1162-11	BBCCA146-12	RDLQ33905	CNROK1350-13			XAF185-05	BBCAN1023-10	BBCEC269-09	LOWCD631-06	BBCCA1849-12	ABCNA272-06	BLPBD332-07	AGIRI019-17	SPIRU1298-11		ACML150-11	ARBCM1168-14	LENOA339-11	ABLOM208-08	CNLMA004-14	AGAKL153-17	FBCOG1280-12		BBHMA528-12	ARSO773-10	AGAKT1220-17	OPPDK944-17	ELPCG407-17	ANICC464-10	ASCRA384-08	AGAKE579-17	ABRCI049-06	AGAKL787-17	BBDEC010-09	ARSO009-08	ARONW1446-15	BBDIT801-11	AFTOR081-12	GBBSP477-15		WABLK338-13
		GBLAC667-13	GBBSP2055-16	BBCNP3217-14	LOWC918-05	BBCNP973-14	CNKOR1649-14	ANIAG1163-11	BBCCA147-12	RDLQ34005	CNROK1352-13			XAF186-05	BBCAN1033-10	BBCEC277-09	LOWCD632-06	BBCCA1850-12	ABCNA273-06	BLPBD333-07	AGIRI067-17	SPIRU1332-11		ACML151-11	ARBCM1169-14	LGSMC456-05	ABLOM209-08	CNLMF001-14	AGAKL156-17	FBCOG1281-12		BBHMA529-12	ASAAR038-12	AGAKT1231-17	OPPEA938-17	ELPCG411-17	ANICC466-10	ASCRA385-08	AGAKF088-17	ABRCI050-06	AGAKL913-17	BBDEC097-09	ARSO016-08	ARONW1447-15	BBDIT802-11	AFTOR082-12	GBBSP871-15		WABLK344-13
		GBLAC868-13	GBBSP2058-16	BBCNP3218-14	LOWCD575-06	BBCNP976-14	CNKOR1652-14	ANIAG1164-11	BBCCA148-12	RDLQ34305	CNROK1356-13			XAF217-05	BBCAN116-09	BBCEC304-09	LOWCD633-06	BBCCA1851-12	ABCNA274-06	BLPBF098-07	AGIRI068-17	SPIRU1337-11		ACML152-11	ARBCM1213-14	LGSMG696-07	ABLOM210-08	CNLMK009-14	AGAKL158-17	FBCOG1292-12		BBHMA531-12	ASAAR046-12	AGAKT125-17	OPPNK1007-17	ELPCG422-17	ANICC467-10	ASCRA437-08	AGAKF118-17	ABRCI052-06	AGAKL980-17	BBDEC099-09	ARSO046-08	ARONW1450-15	BBDIV1621-12	AFTOR083-12	GBCNC087-09		WABLK357-13
		GBLAD183-14	GBBSP2061-16	BBCNP3260-14	LOWCD576-06	BBCNP982-14	CNKOS1424-14	ANIAG1165-11	BBCCA150-12	RDLQ34405	CNROK1363-13			XAF218-05	BBCAN123-09	BBCEC405-10	LOWCD634-06	BBCCA1852-12	ABCNA275-06	BLPBG011-07	AGIRI074-17	SPIRU1365-11		ACML153-11	ARBCM1227-14	LMDH012-11	ABLOM212-08	CNLMN001-14	AGAKM028-17	FBCOG1293-12		BBHMA532-12	ASAAR105-12	AGAKT1287-17	PALSP001-15	ELPCG647-17	ANICC469-10	ASCRA438-08	AGAKF390-17	ABRCI053-06	AGAKM159-17	BBDEC144-09	ARSO053-08	ARONW1458-15	BBGCO1137-15	AFTOR085-12	GBCNC089-09		WABLK358-13
		GBLAD232-14	GBBSP2080-16	BBCNP3275-14	LOWCD577-06	BBCNP984-14	CNKOS1427-14	ANIAG1166-11	BBCCA151-12	RDLQ34605	CNROK1364-13			XAF220-05	BBCAN155-09	BBCEC408-10	LOWCE240-06	BBCCA1853-12	ABCNA276-06	BLPBG794-07	AGIRI081-17	SPITO217-12		ACML154-11	ARBCM1228-14	LMDH025-11	ABLOM213-08	CNLMP1764-14	AGAKM030-17	FBCOG1361-12		BBHMA534-12	ASAAR124-12	AGAKT1289-17	PALSP006-15	ELPCG680-17	ANICC479-10	ASCRA447-08	AGAKF393-17	ABRCI054-06	AGAKM160-17	BBDEC145-09	ARSO072-08	ARONW1460-15	BBTEC002-09	AFTOR086-12	GBCNC090-09		WABLK387-13
		GBLAD733-14	GBBSP2150-16	BBCNP3276-14	LOWCD578-06	BBCNP998-14	CNKOS1435-14	ANIAG1167-11	BBCCA152-12	RDLQ35005	CNROL1200-13			XAF233-05	BBCAN214-09	BBCEC485-10	LOWCE245-06	BBCCA1854-12	ABCNA277-06	BLPBG795-07	ALLEP017-13	SPITO372-14		ACML155-11	ARBCM1231-14	LMIS031-05	ABLOM217-08	CNLMQ012-14	AGAKM063-17	FBCOG878-12		BBHMA535-12	ASAAR264-12	AGAKT1292-17	PALSP015-15	ELPCG683-17	ANICC483-10	ASCRA448-08	AGAKF398-17	ABRCI055-06	AGAKM161-17	BBDEC146-09	ARSO140-08	ARONW1471-15	BBTEC003-09	AFTOR087-12	GBCNC091-09		WABLK391-13
		GBLAD816-14	GBBSP2151-16	BBCNP3278-14	LOWCD579-06	BCBSP105-14	CNKOS1571-14	ANIAG1168-11	BBCCA153-12	RDLQ35105	CNROM531-13			XAF234-05	BBCAN217-09	BBCEC499-10	LOWCE368-06	BBCCA1855-12	ABCNA278-06	BLPCA696-08	ALLEP036-13	SPRMA150-10		ACML158-11	ARBCM1233-14	LNAUT3628-15	ABLOM218-08	CNLMS056-14	AGAKM069-17	FBCOG879-12		BBHMA536-12	ASAAR270-12	AGAKT1311-17	PALSP031-15	ERSPI296-09	ANICC484-10	ASCRA449-08	AGAKF402-17	ABRCI056-06	AGAKM165-17	BBDEC147-09	ARSO158-08	ARONW1483-15	BBTEC004-09	AFTOR088-12	GBCNC092-09		WABLK411-13
		GBLAD817-14	GBBSP379-15	BBCNP3279-14	LOWCD580-06	BCBSP348-14	CNKOS1574-14	ANIAG117-11	BBCCA154-12	RDLQ35205	CNROM542-13			XAF245-05	BBCAN224-09	BBCEC500-10	LPVIC123-08	BBCCA1856-12	ABCNA280-06	BLPCE824-08	ALLEP081-13	SPRMA159-10		ACML159-11	ARBCM1262-14	LNC494-06	ABLOM219-08	CNPEA1242-14	AGAKN026-17	FBCOH631-12		BBHMA537-12	ASAAR297-13	AGAKT1316-17	PALSP032-15	FBARB334-11	ANICC491-10	ASCRA574-09	AGAKF416-17	ABRCI057-06	AGAKM166-17	BBDEC148-09	ARSO159-08	ARONW1488-15	BBTEC005-09	AFTOR089-12	GBCNC093-09		WABLK458-13
		GBLAD818-14	GBBSP478-15	BBCNP3280-14	LOWCD581-06	CBHSP067-15	CNKOT246-14	ANIAG1173-11	BBCCA155-12	RDLQ35305	CNROM544-13			XAF247-05	BBCAN227-09	BBGCO1044-15	LSEU518-06	BBCCA1858-12	ABCNA281-06	BLPCG906-08	ALLEP101-13	SPRMA170-10		ACML162-11	ARBCM1263-14	LNC495-06	ABLOM220-08	CNPEA1243-14	AGAKN027-17	FBCOI776-12		BBHMA538-12	ASAAR348-13	AGAKT132-17	PALSP036-15	FBARB351-11	ANICC494-10	BSAMP073-07	AGAKF423-17	ABRCI060-06	AGAKM174-17	BBDEC271-09	ARSO161-08	ARONW1490-15	BBTEC006-09	AFTOR090-12	GBCNC094-09		WABLK475-13
		GBLAF287-14	GBBSP504-15	BBCNP3281-14	LOWCD582-06	CBHSP071-15	CNKTA1066-14	ANIAG1175-11	BBCCA156-12	RDLQ35405	CNROM547-13			XAF248-05	BBCAN232-09	BBGCO1221-15	NAMUM162-08	BBCCA1860-12	ABCNA282-06	BLPCH682-08	ALLEP103-13	SPRMA609-10		ACML165-11	ARBCM1264-14	LNCB1000-10	ABLOM221-08	CNRMF4152-13	AGAKN034-17	FBCOI782-12		BBHMA539-12	ASAAR375-13	AGAKT1322-17	PALSP202-15	FBARB506-11	ANICC499-10	BSAMP1076-09	AGAKF426-17	ABRCI061-06	AGAKM190-17	BBDEC272-09	ARSO166-08	ARONW1491-15	BBTEC009-09	AFTOR091-12	GBCNC095-09		WABLK477-13
		GBLAF323-14	GBBSP630-15	BBCNP3283-14	LOWCD584-06	CBHSP143-15	CNKTE3141-15	ANIAG1176-11	BBCCA157-12	RDLQ35605	CNROM548-13			XAF249-05	BBCAN298-09	BBGCO382-15	NAMUM174-08	BBCCA1861-12	ABCNA286-06	BLPCI454-08	ALLEP123-13	SPRMA610-10		ACML166-11	ARBCM1265-14	LNCB1001-10	ABLOM224-08	CNROB1060-13	AGAKN041-17	FBCOJ584-12		BBHMA540-12	ASAAR377-13	AGAKT1325-17	PPELE235-11	FBARB507-11	ANICC501-10	BSAMP1121-09	AGAKF440-17	ABRCI062-06	AGAKM198-17	BBDEC273-09	ARSO175-08	ARONW1538-15	BBTEC013-09	AFTOR092-12	GBCNC096-09		WABLK479-13
		GBLAF519-14	GBBSP635-15	BBCNP3284-14	LOWCD586-06	CNBRN518-14	CNLMB369-14	ANIAG1177-11	BBCCA158-12	RDLQ35705	CNROM549-13			XAF250-05	BBCAN323-09	BBGCO644-15	NAMUM295-08	BBCCA1862-12	ABCNA288-06	BLPCI938-08	ALLEP273-13	SPRMA611-10		ACML167-11	ARBCM1266-14	LNCB976-10	ABLOM225-08	CNSLB437-12	AGAKO052-17	FBCOK127-13		BBHMA542-12	ASAAR379-13	AGAKT1326-17	PPELE274-11	FBARB891-14	ANICC503-10	BSAMP1122-09	AGAKF442-17	ABRCI063-06	AGAKM201-17	BBDEC274-09	ARSO177-08	ARONW1541-15	BBTEC014-09	AFTOR093-12	GBCNC097-09		WABLK777-13
		GBLGC324-12	GBBSP732-15	BBCNP3286-14	LOWCD587-06	CNEID3468-12	CNLMF1975-14	ANIAG1178-11	BBCCA159-12	RDLQ35805	CNROM550-13			XAF251-05	BBCAN326-09	BBGCO645-15	NAMUM296-08	BBCCA1863-12	ABCNA289-06	BLPCK866-08	ALLEP277-13	SPRMA615-10		ACML168-11	ARBCM1267-14	LNCB977-10	ABLOM226-08	CNSLE423-12	AGAKQ013-17	FBCOK520-13		BBHMA543-12	ASAAR395-14	AGAKT1347-17	PPELE275-11	FBARB929-14	ANICC510-10	BSAMP1176-09	AGAKF472-17	ABRCI064-06	AGAKM207-17	BBDEC275-09	ARSO179-08	ARONW1543-15	BBTEC016-09	AFTOR094-12	KOUSP511-15		WABLK782-13
		GBMIN84309-17	GBCH11092-13	BBCNP3287-14	LOWCD588-06	CNGCA320-15	CNLMF1982-14	ANIAG1179-11	BBCCA160-12	RDLQ35905	CNRON157-13			XAF252-05	BBCAN328-09	BBGCO727-15	NAMUM297-08	BBCCA1864-12	ABCNA292-06	BLPCK867-08	ALLEP292-13	SPSLO292-13		ACML169-11	ARBCM1268-14	LNCB978-10	ABLOM227-08	CNSLM070-13	AGAKQ014-17	FBCOK610-13		BBHMA544-12	ASAAR415-14	AGAKT1355-17	PPELE277-11	GBBSP101-15	ANICC511-10	BSAMP160-07	AGAKF480-17	ABRCI065-06	AGAKM690-17	BBDEC276-09	ARSO180-08	ARONW1544-15	BBTEC017-09	AFTOR095-12	KOUSP518-15
		GBMIN84312-17	GBCH11093-13	BBCNP3290-14	LOWCD591-06	CNJAE766-12	CNLMF1998-14	ANIAG1180-11	BBCCA161-12	RDLQ36005	CNRON158-13			XAF254-05	BBCAN329-09	BBGCO780-15	NAMUM384-09	BBCCA1865-12	ABCNA293-06	BLPCK868-08	ALLEP316-13	SSFDA2334-14		ACML170-11	ARBCM1269-14	LNCB979-10	ABLOM228-08	CNSLM071-13	AGAKR001-17	FBCOK611-13		BBHMA545-12	ASAAR458-14	AGAKT1377-17	PPELE278-11	GBBSP1021-15	ANICC513-10	BSAMP301-07	AGAKF482-17	ABRCI066-06	AGAKM691-17	BBDEC277-09	ARSO181-08	ARONW1556-15	BBTEC018-09	AFTOR096-12	KOUSP519-15
		GBMIN84313-17	GLASP125-15	BBCNP3291-14	LOWCD592-06	CNJAE768-12	CNLMG1006-14	ANIAG118-11	BBCCA162-12	RDLQ39305	CNRON159-13			XAF255-05	BBCAN407-09	BBGCO781-15	NAMUM385-09	BBCCA1866-12	ABCNA296-06	BLPDD601-09	ALLEP365-13	SSFDA2335-14		ACML171-11	ARBCM1270-14	LNCB980-10	ABOLA802-15	CNTID4687-15	AGAKR002-17	FBCOK691-13		BBHMA547-12	ASAAR523-15	AGAKT1395-17	PPELE279-11	GBBSP102-15	ANICC514-10	BSAMP308-07	AGAKF496-17	ABRCI067-06	AGAKM694-17	BBDEC278-09	ARSO197-08	ARONW1557-15	BBTEC020-09	AFTOR097-12	KOUSP657-15
		GBMIN84314-17	GRLSP003-15	BBCNP3292-14	LOWCE785-06	CNKJA345-14	CNLMG823-14	ANIAG1181-11	BBCCA163-12	RDLQ39405	CNRON160-13			XAF256-05	BBCAN440-09	BBGCO782-15	NAMUM386-09	BBCCA1867-12	ABCNA298-06	BLPDD602-09	ALLEP374-13	SSFDA2339-14		ACML172-11	ARBCM1271-14	LNCB981-10	ABOLA842-15	CNWLD1017-12	AGAKT002-17	FBCON835-13		BBHMA548-12	ASAAR527-15	AGAKT1412-17	PPELE280-11	GBBSP1039-15	ANICC515-10	BSAMP601-08	AGAKF524-17	ABRCI068-06	AGAKM697-17	BBDEC279-09	ARSO198-08	ARONW1558-15	BBTEC021-09	AFTOR098-12	MPPSP302-15
		GBMIN84315-17	HPPPE1444-13	BBCNP3304-14	LOWCE786-06	CNKON001-14	CNLMG835-14	ANIAG119-11	BBCCA164-12	RDLQ40005	CNRON177-13			XAF270-05	BBCAN442-09	BBGCO784-15	NAMUM394-09	BBCCA1868-12	ABCNA300-06	BLPDD827-09	ALLEP442-13	SSFDA2343-14		ACML173-11	ARBCM1272-14	LNCB982-10	ALLEP082-13	CNWLI314-12	AGIMP008-13	FBCON836-13		BBHMA549-12	ASAAR534-15	AGAKT1443-17	PPELE308-11	GBBSP1435-15	ANICC516-10	BSAMP617-08	AGAKF532-17	ABRCI069-06	AGAKM698-17	BBDEC280-09	ARSO199-08	ARONW1559-15	BBTEC022-09	AFTOR099-12	MPPSP490-15
		GBMIN84316-17	HPPPE1445-13	BBCNP3305-14	LOWCE822-06	CNKOS005-14	CNLMG839-14	ANIAG1191-11	BBCCA167-12	RDLQ40105	CNSLA145-12			XAF273-05	BBCAN443-09	BBGCO863-15	OPPAM1622-17	BBCCA1869-12	ABCNA301-06	BLPDD828-09	ALLEP446-13	SSFDA2344-14		ACML174-11	ARBCM1273-14	LNCB983-10	BARSA040-15	CNWLJ215-12	AGIMP010-13	FBCON845-13		BBHMA550-12	ASAAR538-15	AGAKT1464-17	PPELE694-11	GBBSP1576-15	ANICC517-10	BSAMP618-08	AGAKF552-17	ABRCI070-06	AGAKM700-17	BBDEC281-09	ARSO201-08	ARONW1562-15	BBTEC023-09	AFTOR100-12	MPPSP498-15
		GBMIN84317-17	HPPPE1446-13	BBCNP3324-14	LOWCE841-06	CNLME1002-14	CNLMG898-14	ANIAG1192-11	BBCCA168-12	RDLQ40205	CNSLA148-12			XAF310-05	BBCAN444-09	BBGEN146-15	PHLAC641-10	BBCCA1870-12	ABCNA303-06	BLPDD897-09	ALLEP449-13	SSFDA2350-14		ACML175-11	ARBCM1274-14	LNCB984-10	BBGAL022-11	CNWLJ217-12	AGIRI007-17	FBCOO155-13		BBHMA552-12	ASAAR569-15	AGAKT1472-17	PPELE695-11	GBBSP1667-15	ANICC519-10	BSAMP622-08	AGAKF570-17	ABRCI071-06	AGAKM706-17	BBDEC282-09	ARSO202-08	ARONW1563-15	BBTEC025-09	AFTOR101-12	MPPSP501-15
		GBMIN84318-17	HPPPE1447-13	BBCNP3330-14	LOWCE844-06	CNMII032-14	CNLMG999-14	ANIAG1194-11	BBCCA169-12	RDLQ40305	CNSLA150-12			XAF312-05	BBCAN454-09	BBGEN147-15	PHLAV037-12	BBCCA1871-12	ABCNA304-06	BLPDE379-09	ALLEP451-13	SSFDA2439-14		ACML177-11	ARBCM1275-14	LNCB985-10	BBGAL023-11	CNWLJ218-12	AGIRI009-17	FBCOP116-13		BBHMA554-12	ASSPI107-12	AGAKT1476-17	PPELE710-11	GBBSP1729-15	ANICC520-10	BSAMP668-09	AGAKF585-17	ABRCI072-06	AGAKM710-17	BBDEC283-09	ARSO203-08	ARONW1574-15	BBTEC026-09	AFTOR102-12	MPPSP502-15
		GBMIN84319-17	HPPPE1448-13	BBCNP3331-14	LPAB244-08	CNPEH262-14	CNLMH640-14	ANIAG1197-11	BBCCA170-12	RDLQH08106	CNSLA161-12			XAF313-05	BBCAN587-09	BBGEN148-15	PHMO031-03	BBCCA1872-12	ABCNA305-06	BLPDE487-09	ALLEP473-13	SSFDA2445-14		ACML178-11	ARBCM1276-14	LNCB986-10	BBGAL024-11	CNWLJ219-12	AGIRI016-17	FBCOP872-13		BBHMA555-12	AUSPI485-14	AGAKT1498-17	PPELE711-11	GBBSP1785-15	ANICC522-10	BSAMP692-09	AGAKF586-17	ABRCI073-06	AGAKM712-17	BBDEC284-09	ARSO261-08	ARONW1575-15	BBTEC027-09	AFTOR103-12	NLARA144-12
		GBMIN84320-17	HPPPE1449-13	BBCNP3332-14	LPABC023-09	CNPEO1059-14	CNLMH643-14	ANIAG120-11	BBCCA171-12	RWWC19911	CNSLB260-12			XAF314-05	BBCAN620-09	BBGEN149-15	PHMO040-03	BBCCA1873-12	ABCNA306-06	BLPDE785-09	ALLEP529-14	SSFDA2449-14		ACML179-11	ARBCM1277-14	LNCB987-10	BBGAL025-11	CNWLJ220-12	AGIRI017-17	FBCOP873-13		BBHMA566-12	AUSPI494-14	AGAKT1502-17	PPELE712-11	GBBSP1900-15	ANICC524-10	BSAMP736-09	AGAKF602-17	ABRCI074-06	AGAKM713-17	BBDEC285-09	ARSO262-08	ARONW1576-15	BBTEC029-09	AFTOR105-12	NOARA033-11
		GBMIN84321-17	HPPPE1450-13	BBCNP3336-14	LPABC271-09	CNPEP052-14	CNLMH651-14	ANIAG1202-11	BBCCA172-12	RWWC20211	CNSLB262-12			XAF316-05	BBCAN621-09	BBGEN150-15	PHMO041-03	BBCCA1874-12	ABCNA307-06	BLPDE787-09	ALLEP532-14	SSFDA2450-14		ACML180-11	ARBCM1278-14	LNCB988-10	BBLEC665-09	CNWLJ222-12	AGIRI040-17	FBCOQ065-13		BBHMA568-12	BBCAN014-09	AGAKT1509-17	PPELE713-11	GBBSP1931-15	ANICC525-10	BSAMP737-09	AGAKF603-17	ABRCI075-06	AGAKM714-17	BBDEC286-09	ARSO266-08	ARONW1577-15	BBTEC031-09	AFTOR106-12	NOARA034-11
		GBMIN84322-17	HPPPE1452-13	BBCNP3337-14	LPABC332-09	CNTNI1453-14	CNLMH652-14	ANIAG1208-11	BBCCA173-12	RWWC22211	CNSLB265-12			XAF396-05	BBCAN622-09	BBGEN161-15	PHMO042-03	BBCCA1875-12	ABCNA308-06	BLPDE802-09	ALLEP533-14	SSFDA2458-14		ACML182-11	ARBCM1279-14	LNCB989-10	BBLOB1901-11	CNWLJ223-12	AGIRI044-17	FBCOQ106-13		BBHMA569-12	BBCAN018-09	AGAKT1525-17	RBINA2385-13	GBBSP1970-15	ANICC526-10	BSAMP856-09	AGAKF608-17	ABRCI076-06	AGAKM724-17	BBDEC287-09	ARSO269-08	ARONW1578-15	BBTEC034-09	AFTOR107-12	NOARA210-11
		GBMIN84323-17	HPPPE1453-13	BBCNP3338-14	LPABC339-09	CNWLB648-13	CNLMH659-14	ANIAG1209-11	BBCCA174-12	RWWC91212	CNSLB266-12			XAF397-05	BBCAN635-09	BBGEN177-15	PHMO043-03	BBCCA1876-12	ABCNA309-06	BLPDE852-09	ALLEP534-14	SSFDA2461-14		ACML186-11	ARBCM1280-14	LNCB996-10	BBLOB977-11	CNWLJ224-12	AGIRI057-17	GBCL15302-13		BBHMA574-12	BBCAN020-09	AGAKT1559-17	RBINA3268-13	GBBSP1991-16	ANICC527-10	CNPVT067-16	AGAKF609-17	ABRCI077-06	AGAKM731-17	BBDEC312-09	ARSO274-08	ARONW1600-15	BBTEC035-09	AFTOR108-12	NOARA216-11
		GBMIN84324-17	HPPPE1454-13	BBCNP3341-14	LPABC350-09	CNWLM124-13	CNLMH661-14	ANIAG1210-11	BBCCA175-12	SMTPL149415	CNSLB280-12			XAF398-05	BBCAN681-09	BBGEN178-15	PMG109-03	BBCCA1877-12	ABCNA310-06	BLPDE860-09	ALLEP536-14	SSFDA2464-14		ACML189-11	ARBCM1281-14	LNCB997-10	BBLOD1381-11	CNWLJ225-12	AHLEP034-10	GBCOB018-12		BBHMA575-12	BBCAN029-09	AGAKT156-17	RBINA3901-13	GBBSP1992-16	ANICC529-10	CNPVT068-16	AGAKF610-17	ABRCI078-06	AGAKM736-17	BBDEC313-09	ARSO276-08	ARONW1699-15	BBTEC036-09	AFTOR109-12	NOARA217-11
		GBMIN84325-17	HPPPE1455-13	BBCNP3357-14	LPABC371-09	CNYOI623-15	CNLMH667-14	ANIAG121-11	BBCCA176-12	SMTPL267015	CNSLB284-12			XAF444-05	BBCAN682-09	BBLZA210-16	RDLQG319-06	BBCCA1878-12	ABCNA311-06	BLPDF086-09	ALLEP540-14	SSFDA2474-14		ACML194-11	ARBCM1282-14	LNCB999-10	BBLOD1954-11	CNWLJ226-12	AHLEP050-10	GBCOB125-12		BBHMA576-12	BBCAN030-09	AGAKT157-17	RBINA4696-13	GBBSP2042-16	ANICC532-10	CNPVT069-16	AGAKF613-17	ABRCI079-06	AGAKM737-17	BBDEC330-09	ARSO278-08	ARONW1726-15	BBTEC038-09	AFTOR110-12	PALSP137-15
		GBMIN84326-17	HPPPE1456-13	BBCNP3365-14	LPABC372-09	DWCSP064-15	CNLMH733-14	ANIAG1211-11	BBCCA177-12	SMTPL434515	CNSLC057-12			XAF450-05	BBCAN683-09	BIOAI226-14	RDLQH104-06	BBCCA1879-12	ABCNA312-06	BLPDF122-09	ALLEP541-14	SSFDA2478-14		ACML203-11	ARBCM1283-14	LNCC1201-11	BBLOD289-11	CNWLJ227-12	AHLEP051-10	GBCOB126-12		BBHMA577-12	BBCAN056-09	AGAKT158-17	RBINA4699-13	GBBSP438-15	ANICC533-10	CNPVT070-16	AGAKF623-17	ABRCI080-06	AGAKM738-17	BBDEC331-09	ARSO280-08	ARONW1825-15	BBTEC040-09	AFTOR111-12	PALSP294-15
		GBMIN84327-17	HPPPE1457-13	BBCNP3373-14	LPABC377-09	DWCSP090-15	CNLMI922-14	ANIAG1213-11	BBCCA178-12	SSBCA617315	CNSLC073-12			XAF451-05	BBCAN695-09	BIOAI283-14	RDNMB361-05	BBCCA1880-12	ABCNA313-06	BLPDF185-09	ALLEP542-14	SSFDA2479-14		ACML204-11	ARBCM1284-14	LNCC1479-13	BBLOE922-12	CNWLJ229-12	AHLEP069-10	GBCOB269-12		BBHMA586-12	BBCAN091-09	AGAKT1584-17	RBINA5163-13	GBBSP525-15	ANICC535-10	CNPVT071-16	AGAKF635-17	ABRCI081-06	AGAKM744-17	BBDEC332-09	ARSO282-08	ARONW1836-15	BBTEC042-09	AFTOR112-12	PEISP033-15
		GBMIN84330-17	HPPPE1458-13	BBCNP3379-14	LPABC391-09	DWCSP098-15	CNLMI935-14	ANIAG1216-11	BBCCA179-12	SSFDC388814	CNSLC078-12			XAJ004-06	BBCAN777-09	BIOAI311-14	RDNMD403-06	BBCCA1881-12	ABCNA314-06	BLPDF188-09	ANIC759-06	SSFDA2508-14		ACML205-11	ARBCM1286-14	LNCC1480-13	BBLPA674-10	CNWLJ230-12	AHLEP070-10	GBCOB270-12		BBHMA637-12	BBCAN147-09	AGAKT1602-17	RBINA5796-13	GBBSP539-15	ANICC536-10	CNPVT072-16	AGAKF638-17	ABRCI082-06	AGAKM746-17	BBDEC356-09	ARSO326-09	ARONW1852-15	BBTEC043-09	AFTOR113-12	PEISP077-15
		GBMTG4757-16	HPPPE1460-13	BBCNP3380-14	LPABC393-09	ELKSP003-15	CNLMJ421-14	ANIAG1218-11	BBCCA180-12	SSGBA541314	CNSLD500-12			XAJ005-06	BBCAN788-09	BIOAI335-14	RDNMD404-06	BBCCA1882-12	ABCNA315-06	BLPDF189-09	ANICB044-06	SSFDA2514-14		ACML206-11	ARBCM1287-14	LNCC1934-14	BBLPD360-10	CNWLJ231-12	AHLEP086-10	GBCOC318-12		BBHMA638-12	BBCAN221-09	AGAKT1620-17	RRBGA029-15	GBBSP744-15	ANICC537-10	CNPVT073-16	AGAKF655-17	ABRCI086-06	AGAKM747-17	BBDEC417-09	ARSO327-09	ARONW189-11	BBTEC044-09	AFTOR114-12	PEISP078-15
		GMESB030-14	HPPPE1461-13	BBCNP3387-14	LPABC417-09	FUNSP031-15	CNLMJ427-14	ANIAG1219-11	BBCCA181-12	SSGBA576514	CNSLF996-12			XAJ034-06	BBCAN796-09	BIOAI372-14	RDNMD405-06	BBCCA1883-12	ABCNA316-06	BLPDF299-09	ANICB1006-07	SSFDA2520-14		ACML207-11	ARBCM1288-14	LNCC1935-14	BBLPD396-10	CNWLJ232-12	AHLEP095-10	GBCOC381-12		BBHMA644-12	BBCAN222-09	AGAKT1627-17	RRBGA030-15	GBBSP789-15	ANICC538-10	CNPVT074-16	AGAKF660-17	ABRCI088-06	AGAKM752-17	BBDEC459-09	ARSO333-09	ARONW1935-15	BBTEC045-09	AFTOR115-12	PEISP092-15
		GMGMD045-14	HPPPE1462-13	BBCNP3389-14	LPABC421-09	FUNSP037-15	CNLMN1883-14	ANIAG1237-11	BBCCA182-12	SSGLC161315	CNSLH012-12			XAJ035-06	BBCAN857-10	BIOAI570-14	RDNMD406-06	BBCCA1884-12	ABCNA317-06	BLPDF343-09	ANICB1012-07	SSFDA3537-14		ACML208-11	ARBCM1290-14	LNCC416-10	BBLPD589-10	CNWLP293-13	AHLEP097-10	GBCOC382-12		BBHMA701-12	BBCAN241-09	AGAKT1637-17	RRMPB4218-15	GBBSP798-15	ANICC539-10	CNPVT087-16	AGAKF665-17	ABRCI091-06	AGAKM759-17	BBDEC468-09	ARSO334-09	ARONW218-11	BBTEC047-09	AFTOR116-12	PEISP093-15
		GMGMH1433-14	HPPPE1463-13	BBCNP3442-14	LPABC424-09	FUNSP044-15	CNLMO2228-14	ANIAG1238-11	BBCCA183-12	SSKJA11314	CNSLH013-12			XAJ036-06	BBCAN860-10	BIOAI641-14	RDNMD912-07	BBCCA1885-12	ABCNA318-06	BLPDF355-09	ANICB389-06	SSFDA3708-14		ACML210-11	ARBCM1291-14	LNCC417-10	BBLPD594-10	CNWLP295-13	AHLEP1075-12	GBCOD111-13		BBHMA702-12	BBCAN242-09	AGAKT1650-17	RRMPC837-15	GBBSP988-15	ANICC540-10	CNPVT088-16	AGAKF666-17	ABRCI093-06	AGAKM770-17	BBDEC860-09	ARSO335-09	ARONW287-11	BBTEC049-09	AFTOR117-12	PEISP099-15
		GMGMI198-14	HPPPE1464-13	BBCNP3566-14	LPABC441-09	FUNSP308-15	CNLMP1614-14	ANIAG1239-11	BBCCA185-12	SSKJB309314	CNSLI169-12			XAJ037-06	BBCAN861-10	BIOAI717-14	RDNMD913-07	BBCCA1886-12	ABCNA319-06	BLPDF361-09	ANICB393-06	SSJAC1460-13		ACML211-11	ARBCM1292-14	LNCC433-10	BBLPD607-10	CNWLQ349-13	AHLEP1141-13	GBCOD385-13		BBHMA705-12	BBCAN276-09	AGAKT1663-17	RRSPI123-15	GBCH10088-13	ANICC543-10	CNPVT089-16	AGAKF671-17	ABRCI094-06	AGAKM777-17	BBDEC880-09	ARSO336-09	ARONW431-14	BBTEC050-09	AFTOR118-12	PEISP100-15
		GMGMI206-14	HPPPE1465-13	BBCNP3567-14	LPABC450-09	FUNSP309-15	CNLMP1631-14	ANIAG1240-11	BBCCA186-12	SSKJC334315	CNSLJ047-12			XAJ038-06	BBCAN865-10	BIOAI724-14	RDNMF026-08	BBCCA1887-12	ABCNA320-06	BLPDF417-09	ANICB397-06	SSJAF7244-13		ACML212-11	ARBCM1295-14	LNCC434-10	BBLPD682-10	CNWLQ350-13	AHLEP660-12	GBCOD386-13		BBHMA706-12	BBCAN296-09	AGAKT1667-17	RRSPI124-15	GBCH10172-13	ANICC548-10	CNPVT090-16	AGAKF682-17	ABRCI095-06	AGAKM781-17	BBDED034-10	ARSO337-09	ARONW443-14	BBTEC051-09	AFTOR119-12	PEISP101-15
		GMGMI222-14	HPPPE1466-13	BBCNP3568-14	LPABC451-09	FUNSP310-15	CNLMP1637-14	ANIAG124-11	BBCCA187-12	TMG4203	CNSLJ049-12			XAJ039-06	BBCAN867-10	BMAPH183-15	RDNMF033-08	BBCCA1888-12	ABCNA321-06	BLPDF563-09	ANICB455-06	SSJAF7331-13		ACML213-11	ARBCM1297-14	LNCC435-10	BBLPD889-10	CNWLQ351-13	AHLEP777-12	GBCOD387-13		BBHMA845-12	BBCAN312-09	AGAKT1686-17	SAPIT172-08	GBCH11075-13	ANICC550-10	CNPVT092-16	AGAKF689-17	ABRCI096-06	AGAKM789-17	BBDED136-10	ARSO338-09	ARONW444-14	BBTEC052-09	AFTOR120-12	PEISP124-15
		GMGMK222-14	HPPPE1467-13	BBCNP3569-14	LPABC452-09	FUNSP323-15	CNLMP1651-14	ANIAG1244-11	BBCCA188-12	TMG4303	CNSLJ051-12			XAJ049-06	BBCAN883-10	BMAPH235-15	RDNMF247-08	BBCCA1889-12	ABCNA324-06	BLPDF629-09	ANICB459-06	SSPAA6012-13		ACML216-11	ARBCM1300-14	LNCC476-11	BBLPD989-10	CNWLQ353-13	ALLEP001-13	GBCOD439-13		BBHMA846-12	BBCAN315-09	AGAKT1695-17	SMNKA121-16	GBCH11076-13	ANICC553-10	CNPVT093-16	AGAKF694-17	ABRCI097-06	AGAKM791-17	BBDED228-10	ARSO339-09	ARONW445-14	BBTEC054-09	AFTOR121-12	PHNXN1621-14
		GMGML042-14	HPPPE1468-13	BBCNP3573-14	LPABC455-09	FUNSP324-15	CNLMP1680-14	ANIAG1245-11	BBCCA189-12	TMG4403	CNSLL019-13			XAJ050-06	BBCAN927-10	BOLD:AAA2077	RDNMF248-08	BBCCA1890-12	ABCNA325-06	BLPDF650-09	ANICB460-06	SSPAA6015-13		ACML217-11	ARBCM1302-14	LNCC477-11	BBLPF083-10	CNWLQ354-13	ALLEP012-13	GBCOD440-13		BBHMA847-12	BBCAN339-09	AGAKT1696-17	SMNKA142-16	GBCH11077-13	ANICC556-10	CNPVT094-16	AGAKF696-17	ABRCI098-06	AGAKM793-17	BBDED433-10	ARSO340-09	ARONW446-14	BBTEC061-09	AFTOR122-12	PPELE035-11
		GMLC001-09	HPPPE1469-13	BBCNP3576-14	LPABC459-09	FUNSP328-15	CNLMP1801-14	ANIAG1246-11	BBCCA190-12	TMNBD10407	CNSLL020-13			XAJ072-06	BBCAN961-10	BOLD:AAA7223	RDNMF249-08	BBCCA1891-12	ABCNA327-06	BLPDF696-09	ANICB477-06	SSPAA6030-13		ACML219-11	ARBCM1303-14	LNCC478-11	BBLPF086-10	CNWLQ355-13	ALLEP040-13	GBCOD441-13		BBHMA848-12	BBCAN379-09	AGAKT1710-17	SMNKA143-16	GBCH11078-13	ANICC560-10	CNPVT095-16	AGAKF710-17	ABRCI099-06	AGAKM795-17	BBDED513-10	ARSO366-09	ARONW487-14	BBTEC062-09	AFTOR123-12	PPELE251-11
		GMLC1298-12	HPPPE1470-13	BBCNP3610-14	LPABC461-09	FUNSP459-15	CNLMP1826-14	ANIAG1248-11	BBCCA2631-12	TMNBD10507	CNSLL022-13			XAJ110-06	BBCAN962-10	BPCCB072-10	RDNMF250-08	BBCCA1892-12	ABCNA328-06	BLPDF888-09	ANICB512-06	SSPAA6036-13		ACML222-11	ARBCM1304-14	LNCC528-11	BBLPF103-10	CNWLQ356-13	ALLEP041-13	GBCOD443-13		BBHMA849-12	BBCAN485-09	AGAKT1726-17	SMNKA144-16	GBCH11079-13	ANICC561-10	CNPVT108-16	AGAKF712-17	ABRCI101-06	AGAKM798-17	BBDED561-10	ARSO367-09	ARONW489-14	BBTEC063-09	AFTOR124-12	PPELE252-11
		GMLC1300-12	HPPPE1471-13	BBCNP3668-14	LPABC462-09	GBBSP822-15	CNLMP1838-14	ANIAG1249-11	BBCCA3144-12	TMNBD10607	CNSLL023-13			XAJ143-06	BBCAN963-10	CCON132-08	RDNMF251-08	BBCCA1893-12	ABCNA331-06	BLPDG004-09	ANICB536-06	SSPAA6041-13		ACML223-11	ARBCM1305-14	LNCC529-11	CCBAC049-14	CNWLQ357-13	ALLEP051-13	GBCOD462-13		BBHMA850-12	BBCAN499-09	AGAKT1786-17	SMNKA146-16	GBCH4037-09	ANICC563-10	CNPVT123-16	AGAKF714-17	ABRCI102-06	AGAKM799-17	BBDEE036-10	ARSO368-09	ARONW490-14	BBTEC064-09	AFTOR125-12	PPELE253-11
		GMLC412-11	HPPPE1472-13	BBCNP384-13	LPABC465-09	GBCH11129-13	CNLMP1844-14	ANIAG1250-11	BBCCA3145-12	TMNBD10707	CNSLL024-13			XAJ154-06	BBCAN967-10	CFWIA115-10	RDNMF252-08	BBCCA1894-12	ABCNA334-06	BLPDG009-09	ANICB549-06	SSPAA6045-13		ACML224-11	ARBCM1306-14	LNCC530-11	CGUKB427-09	CNWLQ358-13	ALLEP052-13	GBCOD463-13		BBHMA851-12	BBCAN500-09	AGAKT1787-17	SMNKA147-16	GBCH5773-13	ANICC567-10	CNPVT124-16	AGAKF719-17	ABRCI103-06	AGAKM801-17	BBDEE060-10	ARSO369-09	ARONW491-14	BBTEC065-09	AFTOR126-12	PPELE264-11
		GMLC439-11	HPPPE1473-13	BBCNP403-13	LPABC470-09	GBCH3230-09	CNLMP1845-14	ANIAG1251-11	BBCCA3157-12	TMNBD10907	CNSLL026-13			XAJ158-06	BBCAN983-10	CNFNG1388-14	RDNMF253-08	BBCCA1895-12	ABCNA335-06	BLPDG160-09	ANICB565-06	SSPAA6050-13		ACML227-11	ARBCM1308-14	LNCC531-11	CGUKC359-09	CNWLQ359-13	ALLEP053-13	GBCOD495-13		BBHMA852-12	BBCAN507-09	AGAKT1788-17	SMNKA148-16	GBCH5782-13	ANICC569-10	CNPVT125-16	AGAKF728-17	ABRCI104-06	AGAKM803-17	BBDEE366-10	ARSO370-09	ARONW492-14	BBTEC067-09	AFTOR127-12	PPELE272-11
		GMLC504-11	HPPPE1474-13	BBUSE001-11	LPABC478-09	GBCH3231-09	CNLMP1847-14	ANIAG1252-11	BBCCA3190-12	TMNBD11007	CNSLL027-13			XAJ196-06	BBCAN986-10	CNYOD129-15	RDNMF254-08	BBCCA1896-12	ABCNA338-06	BLPDG215-09	ANICB598-06	SSPAA6067-13		ACML228-11	ARBCM1310-14	LNCC532-11	CGUKC612-09	CNWLQ360-13	ALLEP055-13	GBCOD532-13		BBHMA853-12	BBCAN553-09	AGAKT1789-17	SMNSA062-16	GBCH5794-13	ANICC571-10	CNPVT126-16	AGAKF730-17	ABRCI105-06	AGAKM804-17	BBDEE688-10	ARSO371-09	ARONW493-14	BBTEC069-09	AFTOR128-12	PPELE298-11
		GMLC507-11	HPPPE1475-13	BBUSE016-11	LPABC488-09	GBCH3915-09	CNLMQ1013-14	ANIAG1253-11	BBCCA3325-12	TTMNB88206	CNSLL028-13			XAJ209-06	BBCAN988-10	COAS1028-12	RDNMF255-08	BBCCA1897-12	ABCNA339-06	BLPDG217-09	ANICB652-06	SSPAA8748-13		ACML229-11	ARBCM1311-14	LNCC533-11	CGUKC753-09	CNWLQ362-13	ALLEP057-13	GBCOD533-13		BBHMA854-12	BBCAN576-09	AGAKT1806-17	SMTPB10638-13	GBCH5799-13	ANICC573-10	CNPVT127-16	AGAKF732-17	ABRCI106-06	AGAKM806-17	BBDEE695-10	ARSO373-09	ARONW495-14	BBTEC072-09	AFTOR129-12	PPELE407-11
		GMLC508-11	HPPPE1476-13	BBUSE018-11	LPABC489-09	GLASP013-15	CNLMQ1022-14	ANIAG1254-11	BBCCA3332-12	TTMNB88306	CNSLL029-13			XAJ252-06	BBCAN989-10	COAS1049-12	RDNMF256-08	BBCCA1898-12	ABCNA340-06	BLPDG327-09	ANICB653-06	SSROC8299-15		ACML230-11	ARBCM1313-14	LNCC534-11	CGUKC865-09	CNWLQ363-13	ALLEP058-13	GBCOD534-13		BBHMA942-12	BBCAN579-09	AGAKT462-17	SMTPB11089-13	GBCH5824-13	ANICC574-10	CNPVT128-16	AGAKF740-17	ABRCI107-06	AGAKM811-17	BBDEE760-10	ARSO374-09	ARONW497-14	BBTEC073-09	AFTOR130-12	PPELE513-11
		GMLC512-11	HPPPE1477-13	BBUSE023-11	LPGVA599-08	GLASP061-15	CNLMQ1023-14	ANIAG1255-11	BBCCA3340-12	TTMNB88406	CNSLL030-13			XAJ263-06	BBCNP1021-14	COAS1067-12	RDNMG1011-08	BBCCA1899-12	ABCNA341-06	BLPDG406-09	ANICB665-07	TDWGB940-10		ACML231-11	ARBCM1316-14	LNCC535-11	CGUKC881-09	CNWLQ365-13	ALLEP062-13	GBCOE820-13		BBHMA943-12	BBCAN594-09	AGAKT494-17	SMTPB11090-13	GBEPT744-14	ANICC575-10	CNPVT129-16	AGAKF746-17	ABRCI108-06	AGAKM815-17	BBDEE761-10	ARSO375-09	ARONW499-14	BBTEC077-09	AFTOR131-12	PPELE521-11
		GMLC525-11	HPPPE1478-13	BBUSE024-11	LPMNB419-09	GLASP131-15	CNLMQ996-14	ANIAG1256-11	BBCCA3455-12	UAMIC53613	CNSLL031-13				BBCNP1029-14	COAS1102-12	RDNMG1012-08	BBCCA1900-12	ABCNA344-06	BLPDG407-09	ANICB667-07	TWSC024-07		ACML233-11	ARBCM1320-14	LNCC536-11	CGUKD040-09	CNYOG008-15	ALLEP070-13	GBCOG215-13		BBHMA948-12	BBCAN595-09	AGAKT499-17	SMTPB11092-13	GBEPT745-14	ANICC576-10	CNPVT130-16	AGAKF747-17	ABRCI109-06	AGAKM817-17	BBDEE762-10	ARSO376-09	ARONW500-14	BBTEC078-09	AFTOR132-12	PPELE522-11
		GMLC538-11	HPPPE1479-13	BBUSE025-11	LPVIB632-08	GLASP132-15	CNLMR1698-14	ANIAG1257-11	BBCCA3969-12	XAD67305	CNSLL032-13				BBCNP1047-14	COAS1106-12	RDNMG1014-08	BBCCA1996-12	ABCNA346-06	BLPDG409-09	ANICB668-07	TWSC025-07		ACML234-11	ARBCM1321-14	LNCC537-11	CGUKD1052-09	CRHIB193-15	ALLEP073-13	GBCOG266-13		BBHMA970-12	BBCAN612-09	AGAKT514-17	SMTPB11127-13	GBMIN117145-17	ANICC578-10	CNPVT137-16	AGAKF750-17	ABRCI110-06	AGAKM835-17	BBDEE763-10	ARSO377-09	ARONW501-14	BBTEC079-09	AFTOR133-12	PPELE636-11
		GMLC540-11	HPPPE1480-13	BBUSE029-11	MAMOT1900-12	JSAUG1693-12	CNLMR1719-14	ANIAG1258-11	BBCCA3978-12	XAE12604	CNSLL033-13				BBCNP1048-14	COAS1107-12	RDNMG472-08	BBCCA1998-12	ABCNA348-06	BLPDH343-09	ANICB673-07	UAMIC1547-13		ACML235-11	ARBCM1322-14	LNCC538-11	CGUKD143-09	DIMC102-09	ALLEP077-13	GBCOG462-13		BBPEC047-09	BBCAN638-09	AGAKT538-17	SMTPB11128-13	GBMIN117146-17	ANICC579-10	CNPVT138-16	AGAKF757-17	ABRCI111-06	AGAKM836-17	BBDEE764-10	ARSO439-09	ARONW502-14	BBTEC080-09	AFTOR134-12	PPELE715-11
		GMLC555-11	HPPPE1481-13	BBUSE030-11	MAMOT1902-12	KEJSP049-15	CNLMS1066-14	ANIAG1259-11	BBCCA4558-12	XAE15204	CNSLM112-13				BBCNP1056-14	COAS1160-12	RDNMG473-08	BBCCA1999-12	ABCNA349-06	BLPDH627-09	ANICB674-07	UAMIC1560-13		ACML236-11	ARBCM1323-14	LNCC539-11	CGUKD175-09	DSCFV031-07	ALLEP083-13	GBCOG509-13		BBPEC067-09	BBCAN693-09	AGAKT576-17	SMTPB11129-13	GBMIN117147-17	ANICC581-10	CNPVT139-16	AGAKF758-17	ABRCI112-06	AGAKM845-17	BBDIT133-11	ARSO440-09	ARONW503-14	BBTEC081-09	AFTOR135-12	RBCH015-04
		GMLC556-11	HPPPE1482-13	BBUSE031-11	MAMOT1903-12	KEJSP129-15	CNLMS1101-14	ANIAG1261-11	BBCCA4559-12	XAF34805	CNSLM113-13				BBCNP1059-14	COAS1189-12	RDNMG474-08	BBCCA2001-12	ABCNA350-06	BLPDH628-09	ANICB681-07	UAMIC1562-13		ACML237-11	ARBCM1324-14	LNCC540-11	CHIP104-12	DSHEM099-09	ALLEP090-13	GBCOG510-13		BBPEC068-09	BBCAN711-09	AGAKT578-17	SMTPB11131-13	GBMIN117148-17	ANICC582-10	CNPVT140-16	AGAKF763-17	ABRCI113-06	AGAKM854-17	BBDIT134-11	ARSO446-09	ARONW504-14	BBTEC082-09	AFTOR136-12	RBINA1240-13
		GMLC563-11	HPPPE1483-13	BBUSE032-11	MAMOT1904-12	KEJSP135-15	CNLMS1131-14	ANIAG1263-11	BBCCA4809-12	XAF36405	CNSLM115-13				BBCNP1087-14	COAS1249-12	RDNMG475-08	BBCCA2002-12	ABCNA351-06	BLPDI042-09	ANICB683-07	UAMIC1586-13		ACML240-11	ARBCM1325-14	LNCC541-11	CHIP174-12	ERPIR029-12	ALLEP092-13	GBCOG738-13		BBPEC077-09	BBCAN724-09	AGAKT610-17	SMTPB11133-13	GBMIN117149-17	ANICC584-10	CNPVT141-16	AGAKF768-17	ABRCI114-06	AGAKM855-17	BBDIT135-11	ARSO454-09	ARONW505-14	BBTEC084-09	AFTOR137-12	RBINA2979-13
		GMLC597-11	HPPPE1484-13	BBUSE036-11	MAMOT1905-12	KLPSP004-15	CNLMS1132-14	ANIAG1264-11	BBCCA4815-12	XAF39305	CNSLN086-13				BBCNP1156-14	COAS1334-12	RDNMG476-08	BBCCA2003-12	ABCNA353-06	BLPDI046-09	ANICB684-07	UAMIC1595-13		ACML241-11	ARBCM1326-14	LNCC542-11	CHLEP028-09	EUBUG1042-12	ALLEP097-13	GBCOL025-12		BBPEC122-09	BBCAN727-09	AGAKT612-17	SMTPB11134-13	GBMIN118143-17	ANICC587-10	CNPVT143-17	AGAKF783-17	ABRCI115-06	AGAKM858-17	BBDIT136-11	ARSO455-09	ARONW506-14	BBTEC085-09	AFTOR138-12	RBINA3277-13
		GMLC688-11	HPPPE1485-13	BBUSE041-11	MAMOT1906-12	KLPSP479-15	CNPAE465-13	ANIAG1265-11	BBCCA739-12	XAF40205	CNSLO093-13				BBCNP1193-14	COAS1396-12	RDNMG477-08	BBCCA2006-12	ABCNA354-06	BLPDI123-09	ANICB687-07	UAMIC1596-13		ACML278-11	ARBCM1327-14	LNCC562-11	CHLEP041-09	EUBUG1073-12	ALLEP108-13	GBCOL109-12		BBPEC123-09	BBCAN751-09	AGAKT615-17	SMTPB11135-13	GMGCC003-13	ANICC598-10	CNPVT144-17	AGAKF798-17	ABRCI116-06	AGAKM861-17	BBDIT137-11	ARSO458-09	ARONW507-14	BBTEC086-09	AFTOR139-12	RBINA3282-13
		GMLC690-11	HPPPE1486-13	BBUSE209-11	MAMOT191-10	KLUSP410-15	CNPAO126-13	ANIAG1268-11	BBCCA740-12	XAF44005	CNSLU023-13				BBCNP1203-14	COAS1397-12	RDNMG478-08	BBCCA2007-12	ABCNA356-06	BLPDI129-09	ANICB688-07	UAMIC1597-13		ACML279-11	ARBCM1328-14	LNCC563-11	CHLEP061-09	EUBUG1301-12	ALLEP128-13	GBCOL165-12		BBPEC142-09	BBCAN766-09	AGAKT631-17	SMTPB12082-13	GMGMD377-14	ANICC601-10	DBABA510-12	AGAKF803-17	ABRCI117-06	AGAKM868-17	BBDIT138-11	ARSO505-09	ARONW508-14	BBTEC087-09	AFTOR140-12	RBINA3283-13
		GMLC968-12	HPPPE1487-13	BBUSE230-11	MAMOT194-10	KLUSP411-15	CNPAP523-13	ANIAG127-11	BBCCA742-12	XAF44105	CNSLU027-13				BBCNP1337-14	COAS1548-13	RDNMG479-08	BBCCA2008-12	ABCNA357-06	BLPDI432-09	ANICB696-07	UAMIC1600-13		ACML280-11	ARBCM1329-14	LNCC564-11	CHLEP139-09	EUBUG1315-12	ALLEP130-13	GBCOL166-12		BBPEC181-09	BBCAN768-09	AGAKT653-17	SMTPB13980-13	GMGMD379-14	ANICC602-10	DBABA511-12	AGAKF811-17	ABRCI118-06	AGAKM872-17	BBDIT139-11	ARSO509-09	ARONW509-14	BBTEC094-09	AFTOR141-12	RBINA3388-13
		GWOR3877-09	HPPPE1488-13	BBUSE236-11	MAMOT195-10	KOUSP335-15	CNPCH134-13	ANIAG1279-11	BBCCA743-12	XAF44205	CNSLU029-13				BBCNP1347-14	COAS1594-14	RDNMG573-08	BBCCA2011-12	ABCNA359-06	BLPDK1547-09	ANICB699-07	UAMIC1602-13		ACML287-11	ARBCM1336-14	LNCC565-11	CNBAA001-12	EUBUG1316-12	ALLEP147-13	GBCOL349-12		BBPEC187-09	BBCAN800-09	AGAKT655-17	SMTPB14440-13	GMGME1050-14	ANICC603-10	DBABA512-12	AGAKF816-17	ABRCI119-06	AGAKM879-17	BBDIT140-11	ARSO521-09	ARONW566-14	BBTEC095-09	AFTOR142-12	RRINV3409-15
		GWOR3905-09	HPPPE1489-13	BCBSP1147-14	MNBB096-05	KOUSP412-15	CNPEF994-14	ANIAG128-11	BBCCA744-12	XAJ15606	CNSLU030-13				BBCNP1533-14	COAS204-11	RDNMG992-08	BBCCA2013-12	ABCNA360-06	BLPDK1643-09	ANICB701-07	UAMIC1611-13		ACML296-11	ARBCM1337-14	LNCC566-11	CNBAC009-12	EUBUG1338-13	ALLEP150-13	GBCOL381-12		BBPEC199-10	BBCAN911-10	AGAKT664-17	SMTPB14652-13	GMGMK1116-14	ANICC604-10	DBABA513-12	AGAKF817-17	ABRCI120-06	AGAKM883-17	BBDIT141-11	ARSO527-09	ARONW567-14	BBTEC102-09	AFTOR143-12	RRSPI002-15
		GWOR3908-09	HPPPE1490-13	BCBSP1351-14	MNBB097-05	KOUSP555-15	CNPEF998-14	ANIAG1288-11	BBCCA746-12	XAJ15906	CNSLU032-13				BBCNP1539-14	COAS205-11	RDNMG993-08	BBCCA2015-12	ABCNA361-06	BLPDK1755-09	ANICB709-07			ACML298-11	ARBCM1338-14	LNCC567-11	CNBFA170-15	EUBUG210-11	ALLEP151-13	GBCOL718-12		BBPEC245-10	BBCAN913-10	AGAKT668-17	SMTPB14668-13	GMGSF503-13	ANICC607-10	DBAFI349-13	AGAKF838-17	ABRCI121-06	AGAKM887-17	BBDIT142-11	ARSO538-09	ARONW568-14	BBTEC106-09	AFTOR144-12	RRSPI003-15
		GWORA063-08	HPPPE1491-13	BCBSP1379-14	MNBB098-05	KOUSP792-15	CNPEJ251-14	ANIAG1289-11	BBCCA747-12	XAJ16106	CNSLU292-13				BBCNP1567-14	COAS206-11	RWWA010-09	BBCCA2016-12	ABCNA362-06	BLPDK1988-09	ANICB710-07			ACML305-11	ARBCM1340-14	LNCC568-11	CNBFB030-15	EUBUG219-11	ALLEP152-13	GBCOL727-12		CNBAN652-13	BBCAN916-10	AGAKT675-17	SMTPB14702-13	GMOAG006-15	ANICC608-10	DBAFI785-13	AGAKF846-17	ABRCI122-06	AGAKM891-17	BBDIT143-11	ARSO539-09	ARONW569-14	BBTEC107-09	AFTOR145-12	RRSPI005-15
		GWORE2019-09	HPPPE1492-13	BCBSP1523-14	MNBB099-05	MPPSP167-15	CNPEJ257-14	ANIAG1290-11	BBCCA748-12	XAJ16206	CNTIA1406-15				BBCNP1569-14	COAS223-11	RWWA014-09	BBCCA2017-12	ABCNA363-06	BLPDK296-09	ANICB717-07			ACML306-11	ARBCM1341-14	LNCC569-11	CNBFB349-15	EUBUG220-11	ALLEP153-13	GBCOL821-12		CNBPQ455-13	BBCAN917-10	AGAKT680-17	SMTPB15242-13	KEJSP001-15	ANICC615-10	EANAA253-12	AGAKF853-17	ABRCI123-06	AGAKM892-17	BBDIT144-11	ARSO542-09	ARONW615-14	BBTEC108-09	AFTOR146-12	RRSPI009-15
		GWORK392-09	HPPPE1494-13	CBHSP011-15	MNBB100-05	MPPSP275-15	CNPEL2005-14	ANIAG1293-11	BBCCA749-12	XAJ27006	CNTIA1407-15				BBCNP1571-14	COAS240-11	RWWA015-09	BBCCA2020-12	ABCNA364-06	BLPDK297-09	ANICB746-07			ACML308-11	ARBCM1342-14	LNCC570-11	CNBFC571-15	EUBUG221-11	ALLEP154-13	GBCOL932-12		CNBPQ456-13	BBCAN918-10	AGAKT681-17	SMTPB15675-13	KEJSP056-15	ANICC620-10	FBHER022-09	AGAKG120-17	ABRCI124-06	AGAKM893-17	BBDIT145-11	ARSO543-09	ARONW713-15	BBTEC113-09	AFTOR147-12	RRSPI016-15
		GWORK528-09	HPPPE1495-13	CBHSP012-15	MNBB101-05	MRESP065-15	CNPEP1333-14	ANIAG1294-11	BBCCM001-10		CNTIA1461-15				BBCNP1572-14	COAS241-11	RWWA023-09	BBCCA2021-12	ABCNA366-06	BLPDK307-09	ANICB756-07			ACML321-11	ARBCM1343-14	LNCC612-11	CNBFC575-15	EUBUG252-11	ALLEP156-13	GBCOL938-12		CNBRE296-14	BBCAN970-10	AGAKT690-17	SMTPB18887-13	KEJSP070-15	ANICC621-10	FBHER023-09	AGAKG132-17	ABRCI125-06	AGAKM894-17	BBDIT146-11	ARSO545-09	ARONW777-15	BBTEC114-09	AFTOR148-12	RRSPI017-15
		GWORK554-09	HPPPE1496-13	CBHSP013-15	MNBB102-05	PALSP085-15	CNPEQ735-14	ANIAG1296-11	BBCCM002-10		CNTIA1499-15				BBCNP1573-14	COAS242-11	RWWA030-09	BBCCA2022-12	ABCNA369-06	BLPDK363-09	ANICB772-07			ACML322-11	ARBCM1344-14	LNCC613-11	CNBFD006-15	EUBUG253-11	ALLEP162-13	GBCOU1105-13		CNBRE297-14	BBCAN997-10	AGAKT691-17	SMTPB18888-13	KEJSP131-15	ANICC625-10	FBHER024-09	AGAKG142-17	ABRCI126-06	AGAKM896-17	BBDIT147-11	ARSO551-09	ARONW797-15	BBTEC116-09	AFTOR149-12	RRSPI019-15
		GWORL296-09	HPPPE1497-13	CBHSP026-15	MNBB103-05	PALSP110-15	CNPEQ736-14	ANIAG130-11	BBCCM003-10		CNTIA2039-15				BBCNP1574-14	COAS244-11	RWWA040-09	BBCCA2023-12	ABCNA370-06	BLPDK364-09	ANICB814-07			ACML323-11	ARBCM1345-14	LNCC614-11	CNBFE248-15	EUBUG385-11	ALLEP163-13	GBCOU1127-13		CNBRE323-14	BBCNP1109-14	AGAKT704-17	SMTPB1984-13	KEJSP136-15	ANICC628-10	FBHER025-09	AGAKG149-17	ABRCI136-06	AGAKM897-17	BBDIT148-11	ARSO552-09	ARONW802-15	BBTEC117-09	AFTOR150-12	RRSPI020-15
		GWORO770-09	HPPPE1498-13	CBHSP054-15	MNBB104-05	PALSP293-15	CNPEQ740-14	ANIAG132-11	BBCCM004-10		CNTIB153-15				BBCNP1627-14	COAS245-11	RWWA043-09	BBCCA2025-12	ABCNA372-06	BLPDK901-09	ANICB849-07			ACML324-11	ARBCM1346-14	LNCC615-11	CNBFE249-15	EUBUG394-11	ALLEP167-13	GBCOU1306-13		CNBRF031-14	BBCNP1301-14	AGAKT709-17	SMTPB20452-13	KEJSP141-15	ANICC630-10	FBHER045-09	AGAKG154-17	ABRCI137-06	AGAKM898-17	BBDIT149-11	ARSO564-09	ARONW816-15	BBTEC118-09	AFTOR151-12	RRSPI021-15
		GWORR708-10	HPPPE1499-13	CBHSP055-15	MNBB105-05	PALSP295-15	CNPEQ746-14	ANIAG133-11	BBCCM005-10		CNTIB156-15				BBCNP1630-14	COAS246-11	RWWA045-09	BBCCA2026-12	ABCNA373-06	BLPDK902-09	ANICB851-07			ACML325-11	ARBCM1347-14	LNCC616-11	CNBFF112-15	EUBUG426-11	ALLEP171-13	GBCOU1307-13		CNBRF1196-14	BBCNP1378-14	AGAKT711-17	SMTPB20453-13	KEJSP146-15	ANICC632-10	FBHER046-09	AGAKG158-17	ABRCI138-06	AGAKM899-17	BBDIT150-11	ARSO596-09	ARONW823-15	BBTEC119-09	AFTOR152-12	RRSPI039-15
		GWORU072-10	HPPPE1500-13	CBHSP076-15	MNBB118-05	PEISP015-15	CNPER348-14	ANIAG134-11	BBCCM006-10		CNTIB157-15				BBCNP1634-14	COAS247-11	RWWA060-09	BBCCA2029-12	ABCNA533-07	BLPDL1700-10	ANICB924-07			ACML326-11	ARBCM1348-14	LNCC617-11	CNBFF113-15	EUBUG427-11	ALLEP181-13	GBCOU1435-13		CNBRF1197-14	BBCNP1383-14	AGAKT712-17	SMTPB20562-13	KEJSP148-15	ANICC634-10	FBHER047-09	AGAKG163-17	ABRCI139-06	AGAKM910-17	BBDIT151-11	ARSO597-09	ARONW843-15	BBTEC121-09	AFTOR153-12	RRSPI153-15
		GWORZ497-10	HPPPE1501-13	CBHSP178-15	MNBB173-05	PEISP116-15	CNPES275-14	ANIAG135-11	BBCCM007-10		CNTIB158-15				BBCNP1637-14	COAS248-11	RWWA075-09	BBCCA2030-12	ABCNA534-07	BLPDL1743-10	ANICB927-07			ACML327-11	ARBCM1349-14	LNCC618-11	CNBFF115-15	EUBUG507-11	ALLEP182-13	GBCOU1514-13		CNBRG209-14	BBCNP1385-14	AGAKT762-17	SMTPB20563-13	KEJSP329-15	ANICC635-10	FBHER048-09	AGAKG167-17	ABRCI140-06	AGAKM926-17	BBDIT152-11	ARSO690-09	ARONW853-15	BBTEC122-09	AFTOR154-12	RRSPI154-15
		GWORZ500-10	HPPPE1502-13	CBHSP246-15	MNBB174-05	RBCH175-04	CNPKD953-13	ANIAG138-11	BBCCM008-10		CNTIB178-15				BBCNP1638-14	COAS249-11	RWWA081-09	BBCCA2031-12	ABCNA535-07	BLPDL1744-10	ANICB967-07			ACML328-11	ARBCM1350-14	LNCC620-11	CNBFF119-15	EUBUG547-11	ALLEP190-13	GBCOU1543-13		CNBRG210-14	BBCNP1411-14	AGAKT765-17	SMTPB20564-13	KEJSP521-15	ANICC637-10	FBHER049-09	AGAKG173-17	ABRCI141-06	AGAKM930-17	BBDIT153-11	ASAAR126-12	ARONW854-15	BBTEC124-09	AFTOR155-12	RRSPI170-15
		GWORZ501-10	HPPPE1503-13	CBHSP247-15	MNBB175-05	SMTPR4524-16	CNPKD955-13	ANIAG141-11	BBCCM009-10		CNTIC5323-15				BBCNP1643-14	COAS250-11	RWWA120-09	BBCCA2032-12	ABCNA539-07	BLPDL1753-10	ANICI040-10			ACML329-11	ARBCM1351-14	LNCC621-11	CNBFJ594-15	EUBUG667-11	ALLEP192-13	GBCOU1566-13		CNBRM026-14	BBCNP1478-14	AGAKT772-17	SMTPB20566-13	KEJSP522-15	ANICM821-10	FBHER051-09	AGAKG194-17	ABRCI142-06	AGAKM940-17	BBDIT154-11	ASAAR336-13	ARONW856-15	BBTEC126-09	AFTOR156-12	RRSPI180-15
		GWORZ503-10	HPPPE1504-13	CBHSP248-15	MNBB176-05	SPIAL286-16	CNPKG1338-14	ANIAG146-11	BBCCM026-10		CNTID3621-15				BBCNP1644-14	COAS251-11	RWWA275-09	BBCCA2034-12	ABCNA544-07	BLPDL530-10	ANICI041-10			ACML330-11	ARBCM1356-14	LNCC623-11	CNBFJ596-15	EUBUG668-11	ALLEP204-13	GBCOU1616-13		CNBRN1669-14	BBCNP1496-14	AGAKT775-17	SMTPB20567-13	MGOCF160-16	ANICM822-10	FBHER061-09	AGAKG195-17	ABRCI143-06	AGAKM945-17	BBDIT155-11	ASAAR369-13	ARONW859-15	BBTEC131-09	AFTOR157-12	RRSSA1618-15
		GWORZ504-10	HPPPE1505-13	CNBAA472-12	MNBB242-05	SPIAL287-16	CNPKK1843-14	ANIAG149-11	BBCCM027-10		CNTID3665-15				BBCNP1646-14	COAS260-11	RWWB490-10	BBCCA2036-12	ABCNA545-07	BLPDL531-10	ANICI042-10			ACML331-11	ARBCM1364-14	LNCC624-11	CNBFL327-15	EUBUG685-11	ALLEP210-13	GBCOU1624-13		CNBRO1002-14	BBCNP1632-14	AGAKT811-17	SMTPB20568-13	MPPSP491-15	ANICM823-10	FBHER081-09	AGAKG230-17	ABRCI144-06	AGAKM946-17	BBDIT156-11	ASAAR370-13	ARONW861-15	BBTEC132-09	AFTOR158-12	RRSSA2467-15
		GWOSD378-10	HPPPE1506-13	CNBAD699-12	MNBB244-05	SPIAL288-16	CNPPA4084-12	ANIAG152-11	BBCCM028-10		CNTID3761-15				BBCNP1648-14	COAS261-11	RWWB496-10	BBCCA2039-12	ABCNA609-07	BLPDM1679-10	ANICI043-10			ACML332-11	ARBCM1365-14	LNCC625-11	CNBFL329-15	EUBUG686-11	ALLEP213-13	GBCOU1625-13		CNBRO1010-14	BBCNP1661-14	AGAKT819-17	SMTPB20569-13	MYENT017-17	ANICM975-10	FBHER133-10	AGAKG265-17	ABRCI145-06	AGAKM949-17	BBDIT157-11	ASAAR376-13	ARONW866-15	BBTEC135-09	AFTOR159-12	RRSSA2480-15
		GWOSD379-10	HPPPE1507-13	CNBAE237-12	MNBB323-05	SPIAL289-16	CNPPB2355-12	ANIAG154-11	BBCCM029-10		CNTID3778-15				BBCNP1649-14	COAS262-11	RWWB497-10	BBCCA2040-12	ABCNA702-07	BLPDM2211-10	ANICI044-10			ACML333-11	ARBCM1366-14	LNCC626-11	CNBFM028-15	EUBUG687-11	ALLEP223-13	GBCOU1626-13		CNBRO1012-14	BBCNP1761-14	AGAKT846-17	SMTPB20570-13	MYENT093-17	ANICM976-10	FBHER142-10	AGAKG291-17	ABRCI146-06	AGAKM951-17	BBDIT1576-12	ASAAR541-15	ARONW878-15	BBTEC136-09	AFTOR160-12	RRSSA2493-15
		GWOSD380-10	HPPPE1508-13	CNBAI527-13	MNBB349-05	SPICA050-10	CNPRF672-15	ANIAG155-11	BBCCM030-10		CNTID3790-15				BBCNP1653-14	COAS263-11	RWWB504-10	BBCCA2042-12	ABCNA736-07	BLPDM2288-10	ANICP269-10			ACML335-11	ARBCM1367-14	LNCC627-11	CNBFM032-15	EUBUG720-11	ALLEP227-13	GBCOU1628-13		CNBRO1019-14	BBCNP1774-14	AGAKT865-17	SMTPB20571-13	MYENT120-17	ANICM977-10	FBHER150-10	AGAKG295-17	ABRCI147-06	AGAKM958-17	BBDIT158-11	ASAAR564-15	ARONW880-15	BBTEC137-09	AFTOR161-12	RRSSA4392-15
		GWOSH476-10	HPPPE1509-13	CNBFO104-15	MNBB350-05	SPICA131-10	CNPRI132-15	ANIAG542-11	BBCCM031-10		CNTIE1339-15				BBCNP1654-14	COAS842-12	RWWB513-10	BBCCA2043-12	ABCNA737-07	BLPDM2290-10	ANICW1843-11			ACML336-11	ARBCM1368-14	LNCC628-11	CNBFM072-15	EUBUG722-11	ALLEP232-13	GBCOU1661-13		CNBRO997-14	BBCNP1779-14	AGAKT867-17	SMTPB20572-13	NLARA077-12	ANICM978-10	FBHER182-10	AGAKG310-17	ABRCI148-06	AGAKM959-17	BBDIT159-11	ASAAR568-15	ARONW883-15	BBTEC138-09	AFTOR162-12	RRSSA4394-15
		GWOSH479-10	HPPPE1510-13	CNBPB566-13	MNBB351-05	SPICA142-10	CNRGB443-15	ANIAG555-11	BBCCM032-10		CNTIE177-15				BBCNP1655-14	COAS846-12	RWWB514-10	BBCCA2044-12	ABCNA753-07	BLPDM2314-10	ANICW1844-11			ACML337-11	ARBCM1369-14	LNCC629-11	CNBFM073-15	EUBUG723-11	ALLEP234-13	GBCOU1664-13		CNBRO998-14	BBCNP1786-14	AGAKT880-17	SMTPB20574-13	NLARA139-12	ANICM979-10	FBHER183-10	AGAKG316-17	ABRCI149-06	AGAKN122-17	BBDIT160-11	ASSPI025-12	ARONW884-15	BBTEC140-09	AFTOR163-12	RRSSA4398-15
		GWOSH480-10	HPPPE1511-13	CNFDC679-14	MNBB359-05	SPICA150-10	CNRGE567-15	ANIAG556-11	BBCCM033-10		CNTIF2243-15				BBCNP1656-14	COLFA079-10	RWWB516-10	BBCCA2048-12	ABCNA756-07	BLPDM2366-10	ANICW1846-11			ACML340-11	ARBCM1370-14	LNCC630-11	CNBFM1380-15	EUBUG729-11	ALLEP237-13	GBCOU1665-13		CNBRO999-14	BBCNP1793-14	AGAKT885-17	SMTPB20575-13	NLARA140-12	ANICM980-10	FBHER188-10	AGAKG326-17	ABRCI150-06	AGAKN143-17	BBDIT161-11	ASSPI081-12	ARONW888-15	BBTEC141-09	AFTOR164-12	RRSSA4399-15
		GWOSH481-10	HPPPE1513-13	CNFDC680-14	MNBB437-05	SPICA151-10	CNRGF464-15	ANIAG557-11	BBCCM034-10		CNTIF2260-15				BBCNP1657-14	COLFA112-10	RWWB520-10	BBCCA2055-12	ABCNA760-07	BLPDM2369-10	ANICW1848-11			ACML344-11	ARBCM1372-14	LNCC631-11	CNBFN030-15	EUBUG746-11	ALLEP241-13	GBCOU1680-13		CNBRP1244-14	BBCNP1798-14	AGAKT990-17	SMTPB20576-13	NLARA141-12	ANICM981-10	FBHER189-10	AGAKG332-17	ABRCI151-06	AGAKN216-17	BBDIT162-11	ASSPI093-12	ARONW889-15	BBTEC142-09	AFTOR165-12	RRSSA4400-15
		GWOSH482-10	HPPPE1514-13	CNFDD1033-14	MNBB438-05	SPICA1570-10	CNRGF465-15	ANIAG571-11	BBCCM035-10		CNTIG213-15				BBCNP1671-14	COLFA142-10	RWWB522-10	BBCCA2056-12	ABCNA761-07	BLPDM2389-10	ANICW1850-11			ACML345-11	ARBCM1373-14	LNCC632-11	CNBFN032-15	EUBUG748-11	ALLEP244-13	GBCOU1688-13		CNBRP1293-14	BBCNP1811-14	AGIRI230-17	SMTPB20578-13	NLARA142-12	ANICM982-10	FBHER202-14	AGAKG335-17	ABRCI152-06	AGAKN225-17	BBDIT163-11	ASSPI105-12	ARONW993-15	BBTEC145-09	AFTOR166-12	RRSSA5616-15
		GWOSH483-10	HPPPE886-13	CNFDF1082-14	MNBB481-05	SPICA1605-10	CNRGF497-15	ANIAG574-11	BBCCM036-10		CNTIG222-15				BBCNP1676-14	COLFA143-10	RWWB526-10	BBCCA2057-12	ABCNA762-07	BLPDM2433-10	ANICW1855-11			ACML347-11	ARBCM1374-14	LNCC633-11	CNBFN034-15	EUBUG749-11	ALLEP255-13	GBCOU1815-13		CNBRP1342-14	BBCNP1815-14	ARTYT039-12	SMTPB20579-13	NLARA143-12	ANICM983-10	FBHER203-14	AGAKG342-17	ABRCI153-06	AGAKN227-17	BBDIT164-11	ASSPI108-12	ARSO023-08	BBTEC148-09	AFTOR167-12	RRSSC6506-15
		GWOSI673-10	JDTGS008-09	CNFDL056-14	MNBB514-05	SPICA1606-10	CNRGG307-15	ANIAG590-11	BBCCM037-10		CNTII053-15				BBCNP1682-14	COLFA161-10	RWWB527-10	BBCCA2380-12	ABCNA763-07	BLPDM506-10	ANICW1856-11			ACML349-11	ARBCM1375-14	LNCC634-11	CNEIC070-12	EUBUG750-11	ALLEP266-13	GBCOU1848-13		CNBRP1349-14	BBCNP1820-14	ARTYT048-12	SMTPB20580-13	NLARA226-12	ANICM985-10	FBHER204-14	AGAKG344-17	ABRCI154-06	AGAKN233-17	BBDIT165-11	ASSPI109-12	ARSO032-08	BBTEC149-09	AFTOR168-12	RRSSC6547-15
		GWOSN381-11	JDTGS026-09	CNFDL058-14	MNBB612-05	SPICA164-10	CNRGG336-15	ANIAG592-11	BBCCM038-10		CNYOC1983-15				BBCNP1683-14	COLFA378-12	RWWB550-10	BBCCA2621-12	ABCNA765-07	BLPDM533-10	ANICW1861-11			ACML350-11	ARBCM1376-14	LNCC635-11	CNEIC116-12	EUBUG836-11	ALLEP268-13	GBCOU1855-13		CNBRP1520-14	BBCNP1824-14	ARTYT146-12	SMTPB20581-13	NLARA304-13	ANICM986-10	FBHER205-14	AGAKG354-17	ABRCI155-06	AGAKN237-17	BBDIT166-11	AUSCL2225-12	ARSO068-08	BBTIP001-09	AFTOR169-12	RRSSC6939-15
		GWOSN382-11	JSYKA357-10	CNFDO1312-14	MNBB651-05	SPICA167-10	CNRGG350-15	ANIAG607-11	BBCCM039-10		CNYOH056-15				BBCNP1685-14	COLFA424-12	RWWB558-10	BBCCA2738-12	ABCNA773-07	BLPDM901-10	ANICW1862-11			ACML351-11	ARBCM1385-14	LNCC636-11	CNEIC3032-12	EUBUG837-11	ALLEP271-13	GBCOU1881-13		CNBRP1932-14	BBCNP1825-14	ARTYT157-12	SMTPB20924-13	NOARA162-11	ANICM987-10	FBHER206-14	AGAKG393-17	ABRCI156-06	AGAKN244-17	BBDIT167-11	AUSPI279-14	ARSO070-08	BBTIP002-09	AFTOR170-12	SMNKA156-16
		GWOSZ110-11	JSYKA358-10	CNFNA011-14	PHLAC367-10	SPICA1726-11	CNRGG366-15	ANIAG608-11	BBCCM040-10		CNYOH062-15				BBCNP1693-14	COLFA435-12	RWWB566-10	BBCCA2867-12	ABCNA808-07	BLPDN016-10	ANICW1863-11			ACML352-11	ARBCM1386-14	LNCC637-11	CNEIC3033-12	FBHET016-11	ALLEP279-13	GBCOU2198-13		CNCHA1047-11	BBCNP1838-14	ASDIP049-15	SMTPB21296-13	NOARA176-11	ANICM988-10	FBHER207-14	AGAKG401-17	ABRCI157-06	AGAKN245-17	BBDIT168-11	AUSPI301-14	ARSO087-08	BBTIP003-09	AFTOR171-12	SMNKA205-16
		GWOSZ112-11	JSYKA359-10	CNGAF001-15	PHLAV317-12	SPICA1803-11	CNRGG369-15	ANIAG616-11	BBCCM041-10		COAS1166-12				BBCNP1694-14	COLFA438-12	RWWB567-10	BBCCA3021-12	ABCNA812-07	BLPDN036-10	ANICW1866-11			ACML356-11	ARBCM1387-14	LNCC638-11	CNFNC1642-14	FBHET017-11	ALLEP287-13	GBCOU2242-13		CNCHA1048-11	BBCNP1841-14	ASDIP053-15	SMTPB2319-13	NOARA177-11	ANICM989-10	FBHER208-14	AGAKG403-17	ABRCI158-06	AGAKN247-17	BBDIT169-11	AUSPI303-14	ARSO089-08	BBTIP004-09	AFTOR172-12	SMTPB15357-13
		GWOSZ114-11	JSYKA360-10	CNGAN078-15	PHMNB065-03	SPICA1805-11	CNRGH827-15	ANIAG618-11	BBCCM042-10		COAS1173-12				BBCNP1695-14	COLFA446-12	RWWB573-10	BBCCA3023-12	ABCNA831-07	BLPDN038-10	ANICW1873-11			ACML357-11	ARBCM1388-14	LNCC639-11	CNFND473-14	FBHET019-11	ALLEP288-13	GBCOU2243-13		CNCHA1050-11	BBCNP1848-14	ASDIP055-15	SMTPB2322-13	NOARA275-11	ANICM990-10	FBHER209-14	AGAKH1001-17	ABRCI159-06	AGAKN248-17	BBDIT170-11	AUSPI350-14	ARSO141-08	BBTIP007-09	AFTOR173-12	SMTPB15358-13
		GWOSZ254-11	JSYKA361-10	CNGAN079-15	PHMNB102-04	SPICA1816-11	CNRGH836-15	ANIAG638-11	BBCCM043-10		COAS1180-12				BBCNP1698-14	COLFA449-12	RWWB577-10	BBCCA3024-12	ABCNA834-07	BLPDN045-10	ANICW1876-11			ACML358-11	ARBCM1389-14	LNCC640-11	CNFNE1741-14	FBHET020-11	ALLEP289-13	GBCOU2244-13		CNCHA1051-11	BBCNP1849-14	ASDIP056-15	SMTPB2323-13	OPPBC062-17	ANICM991-10	FBHER210-14	AGAKH1056-17	ABRCI160-06	AGAKN249-17	BBDIT171-11	AUSPI382-14	ARSO152-08	BBTIP008-09	AFTOR174-12	SMTPB17691-13
		GWOTA083-12	JSYKA362-10	CNGAO006-15	PHMNB740-05	SPICA1869-11	CNRGH853-15	ANIAG639-11	BBCCM044-10		COAS1364-12				BBCNP1701-14	COLFA452-12	RWWB580-10	BBCCA3025-12	ABCNA835-07	BLPDN066-10	ANICW1878-11			ACML359-11	ARBCM1390-14	LNCC641-11	CNFNF2493-14	FBHET030-11	ALLEP298-13	GBCOU2245-13		CNCHA1057-11	BBCNP1872-14	ASDIP058-15	SMTPB2324-13	OPPFC045-17	ANICM992-10	FBHER211-14	AGAKH1096-17	ABRCI161-06	AGAKN252-17	BBDIT172-11	AUSPI477-14	ARSO154-08	BBTIP009-09	AFTOR175-12	SMTPI2533-14
		GWOTF340-12	JSYKA363-10	CNGAO028-15	PREXP235-14	SPICA1883-11	CNRGH859-15	ANIAG640-11	BBCCM181-10		COAS1518-12				BBCNP1702-14	COLFA492-12	RWWB589-10	BBCCA3031-12	ABCNA844-07	BLPDN069-10	ANICW1882-11			ACML364-11	ARBCM1391-14	LNCC642-11	CNFNF901-14	FBHET056-11	ALLEP299-13	GBCOU2639-13		CNCHA1061-11	BBCNP1940-14	ASDIP059-15	SMTPB2325-13	OPPKC149-17	ANICM993-10	FBHER212-14	AGAKH1101-17	ABRCI162-06	AGAKN254-17	BBDIT173-11	AUSPI478-14	ARSO167-08	BBTIP010-09	AFTOR176-12	SMTPI8835-14
		GWOTG542-12	JSYKA364-10	CNGAO029-15	RDLQB290-05	SPICA1884-11	CNRGH915-15	ANIAG641-11	BBCCM182-10		COAS401-11				BBCNP1703-14	COLFA542-12	RWWB594-10	BBCCA3113-12	ABCNA847-08	BLPDN085-10	ANICW1884-11			ACML365-11	ARBCM1392-14	LNCC965-11	CNFNF906-14	FBHET057-11	ALLEP308-13	GBCOU2767-13		CNCHA1062-11	BBCNP1941-14	ASDIP062-15	SMTPB2326-13	PALSP158-15	ANICM995-10	FBHER213-14	AGAKH1160-17	ABRCI163-06	AGAKN256-17	BBDIT174-11	AUSPI480-14	ARSO186-08	BBTIP011-09	AFTOR177-12	SMTPJ879-14
		GWOTG568-12	JSYKA365-10	CNGAQ109-15	RDLQB291-05	SPICA1885-11	CNRGH950-15	ANIAG652-11	BBCCM189-10		COAS432-11				BBCNP1704-14	COLFA591-12	RWWB596-10	BBCCA3408-12	ABCNA855-08	BLPDN086-10	ANICW1885-11			ACML366-11	ARBCM1393-14	LNCC966-11	CNFNF997-14	FBHET058-11	ALLEP309-13	GBCOU2780-13		CNCHA1065-11	BBCNP1944-14	ASDIP064-15	SMTPB2327-13	PALSP159-15	ANICM996-10	FBHER214-14	AGAKH1161-17	ABRCI164-06	AGAKN262-17	BBDIT175-11	AUSPI571-14	ARSO188-08	BBTIP012-09	AFTOR178-12	SMTPJ880-14
		GWOTG755-12	JSYKA366-10	CNGAR056-15	RDLQB292-05	SPICA1891-11	CNRGI251-15	ANIAG656-11	BBCCM207-10		COAS922-12				BBCNP1706-14	COLFA616-12	RWWB607-10	BBCCA3411-12	ABCNA856-08	BLPDN1029-10	ANICW1886-11			ACML367-11	ARBCM1394-14	LNCC973-11	CNFNG1351-14	FBHET059-11	ALLEP310-13	GBCOU2781-13		CNCHA1069-11	BBCNP1983-14	ASDIP065-15	SMTPB2330-13	PALSP220-15	ANICM997-10	FBHER215-14	AGAKH1174-17	ABRCI165-06	AGAKN268-17	BBDIT176-11	AUSPI600-14	ARSO211-08	BBTIP013-09	AFTOR179-12	SMTPJ881-14
		GWOTG808-12	JSYKA370-10	CNGAS069-15	RDLQB293-05	SPICA1892-11	CNRGI254-15	ANIAG657-11	BBCCM208-10		COLFA370-12				BBCNP1707-14	COLFB012-12	RWWB612-10	BBCCA3419-12	ABCNA860-08	BLPDN1044-10	ANICW1887-11			ACML368-11	ARBCM1396-14	LOCT001-05	CNFNI565-14	FBHET428-12	ALLEP313-13	GBCOU2782-13		CNCHA1073-11	BBCNP1988-14	ASDIP195-15	SMTPB2331-13	RBCH117-04	ANICP164-10	FBHER216-14	AGAKH1204-17	ABRCI166-06	AGAKN270-17	BBDIT177-11	AUSPI624-14	ARSO218-08	BBTIP015-09	AFTOR180-12	SMTPJ882-14
		GWOTG815-12	JSYKA372-10	CNGAS070-15	RDLQG031-06	SPICA1893-11	CNRGM815-15	ANIAG658-11	BBCCM209-10		COLFA371-12				BBCNP1711-14	COLFB021-12	RWWB641-10	BBCCA3423-12	ABCNA861-08	BLPDN1128-10	ANICW1888-11			ACML369-11	ARBCM1397-14	LON367-08	CNFNM273-14	FBHET852-12	ALLEP318-13	GBCOU2783-13		CNCHA1076-11	BBCNP2002-14	ASDIP197-15	SMTPB2333-13	RBCH138-04	ANICP271-10	FBHER217-14	AGAKH1206-17	ABRCI167-06	AGAKN271-17	BBDIT178-11	BBCAN318-09	ARSO240-08	BBTIP016-09	AFTOR181-12	SMTPL3411-15
		GWOTG816-12	JSYKA373-10	CNGAT001-15	RDLQG373-06	SPICA2063-11	CNRGM824-15	ANIAG659-11	BBCCM219-10		COLFA372-12				BBCNP1712-14	COLFB022-12	RWWB648-10	BBCCA3438-12	ABCNA862-08	BLPDN115-10	ANICW1889-11			ACML370-11	ARBCM1398-14	LOWCB544-05	CNFNQ448-14	FBHET853-12	ALLEP325-13	GBCOU2784-13		CNCHA1078-11	BBCNP2020-14	ASDIP200-15	SMTPB3382-13	RBINA2827-13	ANICP272-10	FBHER218-14	AGAKH1208-17	ABRCI168-06	AGAKN275-17	BBDIT179-11	BBCAN342-09	ARSO242-08	BBTIP017-09	AFTOR182-12	SMTPL3421-15
		GWOTG817-12	JSYKA374-10	CNGAT002-15	RDNM977-05	SPICA2068-11	CNRGN490-15	ANIAG675-11	BBCCM310-10		COLFA453-12				BBCNP1718-14	COLFB055-12	RWWB650-10	BBCCA3471-12	ABCNA863-08	BLPDN1196-10	ANICW1890-11			ACML372-11	ARBCM1399-14	LOWCB546-05	CNFNQ451-14	FBHET854-12	ALLEP326-13	GBCOU2858-13		CNCHA1079-11	BBCNP2032-14	ASDIP206-15	SMTPB3690-13	RBINA3285-13	ANICP274-10	FBHER220-14	AGAKH1254-17	ABRCI169-06	AGAKN276-17	BBDIT180-11	BBCAN355-09	ARSO246-08	BBTIP018-09	AFTOR183-12	SMTPL3422-15
		GWOTG818-12	JSYKA375-10	CNGCB008-15	RDNM978-05	SPICA444-10	CNRGO429-15	ANIAG676-11	BBCCM311-10		COLFB693-12				BBCNP1720-14	COLFB164-12	RWWB654-10	BBCCA3501-12	ABCNA865-08	BLPDN1608-10	ANICW1896-11			ACML373-11	ARBCM1400-14	LOWCC018-05	CNFNR3477-14	FBHET855-12	ALLEP329-13	GBCOU2891-13		CNCHA1084-11	BBCNP2098-14	ASDIP207-15	SMTPB6318-13	RBINA3375-13	ANICP275-10	FBHER221-14	AGAKH1267-17	ABRCI170-06	AGAKN280-17	BBDIT181-11	BBCAN386-09	ARSO247-08	BBTIP025-09	AFTOR184-12	SMTPL3498-15
		GWOTG819-12	JSYKA376-10	CNGCC023-15	RDNM979-05	SPICA627-10	CNRGP433-15	ANIAG719-11	BBCCM312-10		COLFC499-12				BBCNP1722-14	COLFB180-12	RWWB699-10	BBCCA3578-12	ABCNA867-08	BLPDN1618-10	ANICW1897-11			ACML374-11	ARBCM1401-14	LOWCC439-05	CNFNR3506-14	FBHET858-12	ALLEP340-13	GBCOU3257-13		CNCHA1085-11	BBCNP2528-14	ASDIP209-15	SMTPB8347-13	RBINA3376-13	ANICP276-10	FBHER222-14	AGAKH1289-17	ABRCI171-06	AGAKN283-17	BBDIT182-11	BBCAN395-09	ARSO255-08	BBTIP026-09	AFTOR185-12	SMTPL3499-15
		GWOTL118-13	JSYKA377-10	CNGCD099-15	RDNM980-05	SPICA639-10	CNRGQ505-15	ANIAG983-11	BBCCM313-10		COLFD723-12				BBCNP1726-14	COLFB181-12	RWWC172-11	BBCCA3580-12	ABCNA868-08	BLPDN1634-10	ANICW1898-11			ACML375-11	ARBCM1402-14	LOWCC446-05	CNFNR3510-14	FBHET859-12	ALLEP341-13	GBCOU434-13		CNCHA1089-11	BBCNP2533-14	ASDIP212-15	SMTPB8348-13	RBINA3390-13	ANICP277-10	FBHER223-14	AGAKH1307-17	ABRCI172-06	AGAKN284-17	BBDIT183-11	BBCAN396-09	ARSO258-08	BBTIP027-09	AFTOR186-12	SMTPL3500-15
		GWOTL119-13	JSYKA378-10	CNGCD102-15	RDNMB061-05	SPICA640-10	CNRGQ513-15	ANIAG986-11	BBCCM317-10		COLFD891-12				BBCNP1728-14	COLFB200-12	RWWC195-11	BBCCA3615-12	ABCNA870-08	BLPDN1718-10	ANICW1899-11			ACML376-11	ARBCM1404-14	LOWCE022-06	CNFNR3513-14	FBHET860-12	ALLEP342-13	GBCOU779-13		CNCHA1092-11	BBCNP2545-14	ASDIP462-15	SMTPB8349-13	RBINA3403-13	ANICP279-10	FBHER224-14	AGAKH1325-17	ABRCI173-06	AGAKN288-17	BBDIT185-11	BBCAN401-09	ARSO260-08	BBTIP028-09	AFTOR187-12	SMTPL3501-15
		GWOTL121-13	JSYKA379-10	CNGCE009-15	RDNMC001-05	SPICA642-10	CNRGQ526-15	ANIAG993-11	BBCCM318-10		COLFE045-12				BBCNP1729-14	COLFB201-12	RWWC214-11	BBCCA3616-12	ABCNA871-08	BLPDN1722-10	ANICW1901-11			ACML377-11	ARBCM1405-14	LOWCE023-06	CNFNR3535-14	FBHET865-12	ALLEP359-13	GBCOU845-13		CNCHA1093-11	BBCNP2554-14	ASDIP463-15	SMTPB8350-13	RBINA5164-13	ANICQ096-11	FBHER225-14	AGAKH1338-17	ABRCI174-06	AGAKN292-17	BBDIT186-11	BBCAN426-09	ARSO268-08	BBTIP029-09	AFTOR188-12	SMTPL4254-15
		GWOTL231-13	JSYKA381-10	CNGCE014-15	RDNMC002-05	SPICA733-10	CNRGQ546-15	ANIC073-06	BBCCM319-10		COLFE1413-13				BBCNP1731-14	COLFB202-12	RWWC898-12	BBCCA3725-12	ABCNA872-08	BLPDN1765-10	ANICW1903-11			ACML378-11	ARBCM1406-14	LOWCE025-06	CNFNS1338-14	FBHET866-12	ALLEP381-13	GBCOU849-13		CNCHA1096-11	BBCNP2567-14	ASDIP464-15	SMTPB8352-13	RBINA5805-13	ANICQ097-11	FBHER226-14	AGAKH1341-17	ABRCI175-06	AGAKN296-17	BBDIT187-11	BBCAN468-09	ARSO270-08	BBTIP030-09	AFTOR189-12	SMTPL6768-15
		GWOTS252-17	JSYKA389-10	CNGCE015-15	RDNMC542-06	SPICH1163-09	CNRGQ556-15	ANIC076-06	BBCCM320-10		COLFE547-13				BBCNP1734-14	COLFB204-12	RWWC911-12	BBCCA3747-12	ABCNA873-08	BLPDN1839-10	ANICW1904-11			ACML379-11	ARBCM1407-14	LOWCE026-06	CNFNU1162-14	FBHET867-12	ALLEP382-13	GBCOU852-13		CNCHA1097-11	BBCNP2568-14	ASDIP479-15	SMTPB8353-13	RBINA718-13	ANICQ098-11	FBHER227-14	AGAKH1349-17	ABRCI177-06	AGAKN298-17	BBDIT189-11	BBCAN470-09	ARSO275-08	BBTIP031-09	AFTOR190-12	SMTPO3145-15
		HESEP1372-12	JSYKA544-10	CNGCG002-15	RDNMD342-06	SPITO055-10	CNRGQ582-15	ANIC081-06	BBCCM321-10		COLPA044-08				BBCNP1758-14	COLFB205-12	RWWC914-12	BBCCA3765-12	ABCNA874-08	BLPDN1844-10	ANICW1905-11			ACML382-11	ARBCM1408-14	LOWCE043-06	CNGBA1019-13	FBHET868-12	ALLEP383-13	GBCOU854-13		CNCHA1098-11	BBCNP2575-14	ASDIP686-15	SMTPB8356-13	RNOCF107-17	ANICQ099-11	FBHER228-14	AGAKH1353-17	ABRCI178-06	AGAKN299-17	BBDIT190-11	BBCAN472-09	ARSO287-08	BBTIP032-09	AFTOR191-12	SMTPR3930-16
		HESEP1373-12	JSYKA547-10	CNGCG004-15	RDNMD343-06	SPRMA016-10	CNRGR379-15	ANIC197-06	BBCCM322-10		COLPA055-08				BBCNP1759-14	COLFB206-12	RWWC915-12	BBCCA3771-12	ABCNA875-08	BLPDN1853-10	ANICW1906-11			ACML383-11	ARBCM1412-14	LOWCE208-06	CNGBA1020-13	FBHET871-12	ALLEP388-13	GBCOU998-13		CNCHA1101-11	BBCNP2576-14	ASDIP689-15	SMTPB8357-13	RNOCF109-17	ANICQ1000-11	FBHER229-14	AGAKH1354-17	ABRCI179-06	AGAKN300-17	BBDIT192-11	BBCAN491-09	ARSO288-08	BBTIP033-09	AFTOR192-12	SPIAL081-10
		HESEP1376-12	JSYKA550-10	CNGCG005-15	RDNMD370-06	SPRMA017-10	CNRGR383-15	ANIC213-06	BBCCM324-10		COQT039-08				BBCNP1775-14	COLFB207-12	TMG137-03	BBCCA3774-12	ABCNA876-08	BLPDN1857-10	ANICW1909-11			ACML384-11	ARBCM1413-14	LOWCE250-06	CNGBI1585-14	FBHET875-12	ALLEP391-13	GCOL10150-16		CNCHA1105-11	BBCNP2590-14	ASDIP692-15	SMTPB8358-13	RNOCF126-17	ANICQ100-11	FBHER230-14	AGAKH1355-17	ABRCI181-06	AGAKN304-17	BBDIT193-11	BBCAN562-09	ARSO289-08	BBTIP036-09	AFTOR193-12	SPICA1315-10
		IARI014-08	KKCHE053-06	CNGCG006-15	RDNMD371-06	SPRMA018-10	CNRGS154-15	ANIC216-06	BBCCM329-10		COQT212-09				BBCNP1784-14	COLFB251-12	TMG138-03	BBCCA3776-12	ABCNA877-08	BLPDN1876-10	ANICW1912-11			ACML385-11	ARBCM1414-14	LOWCE466-06	CNGBJ1624-14	FBHET876-12	ALLEP398-13	GCOL10151-16		CNCHA1109-11	BBCNP2593-14	ASDIP698-15	SMTPB8359-13	RNOCF131-17	ANICQ1001-11	FBHER262-14	AGAKH1366-17	ABRCI182-06	AGAKN310-17	BBDIT194-11	BBCAN564-09	ARSO293-08	BBTIP037-09	AFTOR194-12	SPICA1318-10
		IARI031-08	KKCHE1008-09	CNGCH001-15	RWWC1473-14	SPRMA174-10	CNRMD2666-12	ANIC283-06	BBCCM331-10		COSAF042-12				BBCNP1790-14	COLFB266-12	TMG139-03	BBCCA3802-12	ABCNA878-08	BLPDN2303-10	ANICW1914-11			ACML398-11	ARBCM1415-14	LOWCE474-06	CNGIK243-13	FBHET877-12	ALLEP399-13	GCOL10184-16		CNCHA1114-11	BBCNP2595-14	ASDIP704-15	SMTPB8360-13	RRINV2383-15	ANICQ1002-11	FBHER294-14	AGAKH1395-17	ABRCI183-06	AGAKN311-17	BBDIT196-11	BBCAN566-09	ARSO296-08	BBTIP038-09	AFTOR195-12	SPICA1330-10
		IARI033-08	KKCHE1009-09	CNGCI002-15	SSFDB2985-14	SPRMA176-10	CNRMF3264-12	ANIC284-06	BBCCM332-10		COSAF131-12				BBCNP1829-14	COLFB455-12	TML199-14	BBCCA3817-12	ABCNA879-08	BLPDN2369-10	ANICW1918-11			ACML399-11	ARBCM1416-14	LPOKE440-12	CNGMD1854-14	FBHET878-12	ALLEP401-13	GCOL1048-16		CNCHA1117-11	BBCNP2604-14	ASDIP860-15	SMTPB880-13	RRINV2984-15	ANICQ1004-11	GANA659-06	AGAKH1402-17	ABRCI184-06	AGAKN948-17	BBDIT197-11	BBCAN586-09	ARSO301-08	BBTIP044-09	AFTOR196-12	SPICA1433-10
		IAWLB066-10	KKCHE1010-09	CNGCI1241-15	SSFDB3012-14	SPRMA706-10	CNROD543-13	ANIC289-06	BBCCM333-10		COSAF144-12				BBCNP1833-14	COLFB456-12	TMNBB340-06	BBCCA3838-12	ABCNA892-08	BLPDN275-10	ANICW1920-11			ACML401-11	ARBCM1417-14	LSEU127-06	CNGMD1859-14	FBHET880-12	ALLEP402-13	GCOL1049-16		CNCHA1125-11	BBCNP2607-14	ASDIP861-15	SMTPF6206-14	RRMFC2076-15	ANICQ1005-11	GANA668-06	AGAKH1412-17	ABRCI185-06	AGAKO005-17	BBDIT198-11	BBCAN618-09	ARSO302-08	BBTIP045-09	AFTOR197-12	SPICA1441-10
		IAWLB067-10	KKCHE1011-09	CNGHE024-14	SSFDB3013-14	SPSLO015-12	CNSID2303-15	ANIC294-06	BBCCM515-10		COSAF156-12				BBCNP1834-14	COLFB470-12	TMNBB341-06	BBCCA4014-12	ABCNA893-08	BLPDN292-10	ANICW1921-11			ACML403-11	ARBCM1418-14	LSEU128-06	CNGMD1862-14	FBHET881-12	ALLEP403-13	GCOL10558-16		CNCHA1133-11	BBCNP2610-14	ASDIP862-15	SMTPF8071-14	RRMFD527-15	ANICQ1007-11	GANA718-06	AGAKH1422-17	ABRCI186-06	AGAKO009-17	BBDIT199-11	BBCAN626-09	ARSO305-08	BBTIP046-09	AFTOR198-12	SPICA1442-10
		IAWLB068-10	KKCHE1012-09	CNGIL083-13	SSFDB3450-14	SPSLO329-13	CNSID4299-15	ANIC304-06	BBCCM533-10		COSAF158-12				BBCNP1888-14	COLFB561-12	TMNBB342-06	BBCCA4017-12	ABCNA894-08	BLPDN293-10	ANICW1922-11			ACML404-11	ARBCM1419-14	LSEU131-06	CNGME1105-14	FBHET882-12	ALLEP404-13	GCOL1063-16		CNCHA1135-11	BBCNP2619-14	ASDIP863-15	SMTPF8075-14	RRMFD528-15	ANICQ1008-11	GANA729-06	AGAKH1438-17	ABRCI187-06	AGAKO011-17	BBDIT200-11	BBCAN628-09	ARSO307-08	BBTIP047-09	AFTOR199-12	SPICA1443-10
		IAWLB069-10	KKCHE1013-09	CNGIN764-13	SSGLB2136-15	SSBRB3419-14	CNSID4301-15	ANIC305-06	BBCCM534-10		COSAF166-12				BBCNP1893-14	COLFB569-12	TMNBB343-06	BBCCA4053-12	ABCNA896-08	BLPDN324-10	ANICW1925-11			ACML405-11	ARBCM1420-14	LSEU132-06	CNGSD2996-15	FBHET916-12	ALLEP405-13	GCOL10839-16		CNCHA1137-11	BBCNP2622-14	ASDIP865-15	SMTPF8884-14	RRSPI095-15	ANICQ1009-11	GANA737-06	AGAKH1447-17	ABRCI188-06	AGAKO322-17	BBDIT201-11	BBCAN629-09	ARSO329-09	BBTIP048-09	AFTOR200-12	SPICA1444-10
		IAWLB070-10	KKCHE1015-09	CNGUE011-15	SSJAC2076-13	SSEIA3476-13	CNSID4312-15	ANIC379-06	BBCCM568-10		COSAF222-12				BBCNP1938-14	COLFB577-12	TMNBB344-06	BBCCA4063-12	ABCNA899-08	BLPDN377-10	ANICW1927-11			ACML406-11	ARBCM1421-14	LSEU133-06	CNGSD3026-15	GBMHH1258-13	ALLEP406-13	GCOL10841-16		CNCHA1138-11	BBCNP2626-14	ASDIP868-15	SMTPF8886-14	RRSPI379-15	ANICQ1010-11	GBAP1664-12	AGAKH1448-17	ABRCI189-06	AGAKO383-17	BBDIT202-11	BBCAN642-09	ARSO330-09	BBTIP056-09	AFTOR201-12	SPICA1772-11
		IAWLB077-10	KKCHE1016-09	CNGUH055-15	SSJAF2639-13	SSEIA3482-13	CNSID4319-15	ANIC380-06	BBCCM590-10		COSO368-08				BBCNP1939-14	COLFB578-12	TTMNB404-06	BBCCA4066-12	ABCNA900-08	BLPDN383-10	ANICW1929-11			ACML407-11	ARBCM1422-14	NAMUM141-08	CNGSD3035-15	GBMHH1259-13	ALLEP412-13	GCOL10848-16		CNCHA1140-11	BBCNP2630-14	ASDIP870-15	SMTPF8887-14	RRSSC4896-15	ANICQ101-11	GBAP1701-12	AGAKH1453-17	ABRCI190-06	AGAKQ081-17	BBDIT203-11	BBCAN697-09	ARSO351-09	BBTIP057-09	AFTOR202-12	SPICA1813-11
		IMLQ351-08	KKCHE1017-09	CNGUI039-15	SSJAF7655-13	SSEIA3490-13	CNSID4325-15	ANIC392-06	BBCCM673-10		DIMC054-09				BBCNP1943-14	COLFB622-12	TTMNB405-06	BBCCA4218-12	ABCNA901-08	BLPDN406-10	ANICW1930-11			ACML408-11	ARBCM1423-14	NAMUM387-09	CNGSD9276-15	GBMHH6776-15	ALLEP416-13	GCOL10852-16		CNCHA1141-11	BBCNP2739-14	ASDMT007-11	SMTPF8888-14	RRSSC6544-15	ANICQ1011-11	GBAP1702-12	AGAKH1465-17	ABRCI192-06	AGAKQ092-17	BBDIT204-11	BBCAN710-09	ARSO352-09	BBTIP058-09	AFTOR203-12	SPICA201-10
		IMLQ361-08	KKCHE1020-09	CNGUK083-15	SSKNA8412-15	SSEIA3497-13	CNSIF960-15	ANIC399-06	BBCCN012-10		ELPCG481-17				BBCNP1949-14	COLFB634-12	TTMNB406-06	BBCCA4224-12	ABCNA906-08	BLPDN477-10	ANICW1931-11			ACML409-11	ARBCM1424-14	NAMUM391-09	CNGSG2406-15	GBMHH7615-15	ALLEP443-13	GCOL11112-16		CNCHA1144-11	BBCNP2790-14	ASDMT076-11	SMTPF8889-14	RRSSC6546-15	ANICQ1012-11	GBAP1704-12	AGAKH1470-17	ABRCI193-06	AGAKQ1223-17	BBDIT205-11	BBCAN717-09	ARSO353-09	BBTIP060-09	AFTOR204-12	SPICA2054-11
		IMLQ416-08	KKCHE1021-09	CNGUN043-15	SSKNA9330-15	SSEIA3500-13	CNSLS202-13	ANIC400-06	BBCCN013-10		ERPIR032-12				BBCNP1961-14	COLFB635-12	TTMNB407-06	BBCCA4227-12	ABCNA908-08	BLPDN478-10	ANICW1935-11			ACML410-11	ARBCM1425-14	NAMUM404-09	CNGSI3614-15	GBMIN25160-13	ALLEP453-13	GCOL11116-16		CNCHA1148-11	BBCNP2797-14	ASDMT091-11	SMTPG1895-14	RRSSC6548-15	ANICQ1013-11	GBAP1705-12	AGAKH1488-17	ABRCI194-06	AGAKQ260-17	BBDIT206-11	BBCAN742-09	ARSO354-09	BBTIP061-09	AFTOR205-12	SPICA347-10
		IMLQ687-08	KKCHE1022-09	CNGUO006-15	TMNBB397-06	SSEIA3513-13	CNTID5011-15	ANIC405-06	BBCCN017-10		ERPIR048-12				BBCNP1965-14	COLFB655-12	TTMNB408-06	BBCCA4248-12	ABCNA909-08	BLPDN485-10	ANICW1936-11			ACML411-11	ARBCM1426-14	ODOPE264-11	CNGSJ880-15	GBMIN29299-13	ALLEP454-13	GCOL11157-16		CNCHA1149-11	BBCNP2836-14	ASDMT094-11	SMTPG1923-14	RRSSC6549-15	ANICQ1016-11	GBAP1706-12	AGAKH1502-17	ABRCI195-06	AGAKQ2797-17	BBDIT207-11	BBCAN743-09	ARSO356-09	BBTIP063-09	AFTOR206-12	SPICA385-10
		IMLQ692-08	KKCHE1023-09	CNGUP077-15	TMNBB410-06	SSEIA3516-13	CNTID5016-15	ANIC417-06	BBCCN018-10		FBCOA353-10				BBCNP1967-14	COLFB656-12	TTMNB409-06	BBCCA4362-12	ABCNA910-08	BLPDN493-10	ANICW1937-11			ACML412-11	ARBCM1427-14	OPPAK1170-17	CNJAF1475-12	GBMTG2001-16	ALLEP455-13	GCOL11191-16		CNCHA1151-11	BBCNP2869-14	ASDMT1009-11	SMTPG575-14	RRSSC6551-15	ANICQ1019-11	GBAP1707-12	AGAKH1520-17	ABRCI196-06	AGAKQ2799-17	BBDIT208-11	BBCAN744-09	ARSO383-09	BBTIP064-09	AFTOR207-12	SPICA386-10
		IMLQ694-08	KKCHE1032-09	CNGUR001-15	TTMNB486-06	SSEIA4447-13	CNTID5034-15	ANIC418-06	BBCCN068-10		FBCOA537-10				BBCNP1969-14	COLFB657-12	USLEP1149-10	BBCCA4409-12	ABCNA911-08	BLPDN671-10	ANICW1938-11			ACML413-11	ARBCM1428-14	OPPDK966-17	CNJAF1519-12	GBMTG3093-16	ALLEP457-13	GCOL11274-16		CNCHA1154-11	BBCNP2903-14	ASDMT1012-11	SMTPJ301-14	SDP129068-13	ANICQ1020-11	GBAP1708-12	AGAKH1549-17	ABRCI198-06	AGAKQ2801-17	BBDIT209-11	BBCAN750-09	ARSO386-09	BBTIP065-09	AFTOR208-12	SPICA387-10
		IMLQ696-08	KKCHE1049-09	CNGUS023-15	TTMNB487-06	SSEIA4493-13	CNTIG1253-15	ANIC421-06	BBCCN069-10		FBCOB361-10				BBCNP1971-14	COLFB733-12	USLEP1150-10	BBCCA4416-12	ABCNA912-08	BLPDN678-10	ANICW1939-11			ACML414-12	ARBCM1429-14	OPPDM010-17	CNJAF1520-12	GBMTG3094-16	ALLEP458-13	GCOL11313-16		CNCHA1155-11	BBCNP2921-14	ASDMT1014-11	SMTPL096-15	SDP262034-14	ANICQ102-11	GBAP1709-12	AGAKH1585-17	ABRCI199-06	AGAKQ311-17	BBDIT210-11	BBCAN767-09	ARSO387-09	BBTIP066-09	AFTOR209-12	SPICA396-10
		IMLQ715-08	KKCHE1066-09	CNGUS024-15	TTMNB488-06	SSEIA4494-13	CNTIH3384-15	ANIC422-06	BBCCN080-10		FBCOB952-10				BBCNP1974-14	COLFC016-12	USLEP1156-10	BBCCA4433-12	ABCNA913-08	BLPDO059-10	ANICW1940-11			ACML415-12	ARBCM1430-14	OPPDO032-17	CNJAF1523-12	GBMTG3095-16	ALLEP464-13	GCOL11327-16		CNCHA1159-11	BBCNP2922-14	ASDMT1178-11	SMTPL097-15	SMNSA015-16	ANICQ1021-11	GBAP1710-12	AGAKH1589-17	ABRCI200-06	AGAKQ381-17	BBDIT211-11	BBCAN770-09	ARSO416-09	BBTIP067-09	AFTOR210-12	SPICA399-10
		IMLQ738-08	KKCHE1099-09	CNGUT006-15	TTMNB489-06	SSEIC2325-13	CNTIH3389-15	ANIC425-06	BBCCN1000-10		FBCOC025-10				BBCNP1977-14	COLFC017-12	USLEP1157-10	BBCCA4517-12	ABCNA914-08	BLPDO093-10	ANICW1941-11			ACML416-12	ARBCM1432-14	OPPHC076-17	CNJAF1525-12	GMEGA382-14	ALLEP475-13	GCOL11335-16		CNCHA1163-11	BBCNP2939-14	ASDMT1191-11	SMTPL1510-15	SMNSA095-16	ANICQ1026-11	GBAP1711-12	AGAKH1592-17	ABRCI201-06	AGAKQ683-17	BBDIT212-11	BBCAN783-09	ARSO417-09	BBTIP068-09	AFTOR215-12	SPICA400-10
		IMLQ755-08	KKCHE557-07	CNKJB772-14	UAMIC3045-15	SSEIC4890-13	CNTIH3428-15	ANIC436-06	BBCCN292-10		FBCOC091-10				BBCNP1982-14	COLFC070-12	USLEP1158-10	BBCCA4518-12	ABCNA915-08	BLPDO102-10	ANICW1942-11			ACML417-12	ARBCM1433-14	OPPHI009-17	CNJAF1528-12	GMGMB399-14	ALLEP491-14	GCOL11342-16		CNCHA1168-11	BBCNP2942-14	ASDMT1212-11	SMTPL1678-15	SMNSA126-16	ANICQ1028-11	GBAP1712-12	AGAKH1624-17	ABRCI202-06	AGAKR043-17	BBDIT213-11	BBCAN821-09	ARSO418-09	BBTIP069-09	AFTOR216-12	SPICA401-10
		IMLQ756-08	KKCHE591-07	CNKJF1583-14	UAMIC3093-15	SSEIC4892-13	CNTNI1667-14	ANIC454-06	BBCCN308-10		FBCOC119-10				BBCNP2006-14	COLFC077-12	USLEP1159-10	BBCCA4667-12	ABCNA917-08	BLPDO153-10	ANICW1945-11			ACML418-12	ARBCM1434-14	OPPKA808-17	CNJAG1012-12	GMHGA405-13	ALLEP519-14	GCOL11404-16		CNCHA1171-11	BBCNP2952-14	ASDMT1251-11	SMTPL2570-15	SMNSA127-16	ANICQ103-11	GBAP1713-12	AGAKH1634-17	ABRCI203-06	AGAKR044-17	BBDIT214-11	BBCAN868-10	ARSO419-09	BBTIP070-09	AFTOR218-12	SPICA804-10
		IMLQ891-08	KKCHE879-09	CNKJK2126-14	UAMIC3116-15	SSEIC4893-13	CNYOA575-15	ANIC455-06	BBCCN351-10		FBCOC179-10				BBCNP2010-14	COLFC078-12	USLEP1160-10	BBCCA4830-12	ABCNA918-08	BLPDO165-10	ANICW1947-11			ACML419-12	ARBCM1435-14	OPPKC146-17	CNJAG1014-12	HCNC141-09	ALLEP520-14	GCOL11411-16		CNCHA1172-11	BBCNP2959-14	ASDMT1253-11	SMTPL3771-15	SMNSA183-16	ANICQ1032-11	GBAP1714-12	AGAKH1636-17	ABRCI204-06	AGAKT176-17	BBDIT215-11	BBCNP1122-14	ARSO421-09	BBTIP071-09	AFTOR219-12	SPICA805-10
		IMLR710-08	KKCHE885-09	CNKJK2127-14	UAMIC3189-15	SSEIC6003-13	CNYOB797-15	ANIC494-06	BBCCN364-10		FBCOC491-10				BBCNP2014-14	COLFC284-12	XAB055-04	BBCCA4850-12	ABCNA921-08	BLPDO404-10	ANICW1949-11			ACML420-12	ARBCM1436-14	OPPUM2477-17	CNKLB1752-14	HCNC142-09	ALLEP521-14	GCOL11413-16		CNCHA1173-11	BBCNP2967-14	ASDMT1310-11	SMTPL5835-15	SMNSA222-16	ANICQ1033-11	GBAP1715-12	AGAKH1643-17	ABRCI205-06	AGAKT227-17	BBDIT216-11	BBCNP1196-14	ARSO423-09	BBTIP072-09	AFTOR221-12	SPICA806-10
		IMLR715-08	KLUSP522-15	CNKJK2128-14	XAC482-04	SSFDB1004-14	CNYOB824-15	ANIC496-06	BBCCN365-10		FBCOD639-11				BBCNP2015-14	COLFC419-12	XAD614-05	BBCCM338-10	ABCNA922-08	BLPDO412-10	ANICW1952-11			ACML422-12	ARBCM1437-14	OPPUM2481-17	CNKLD2201-15	HCNC708-09	ALLEP522-14	GCOL11415-16		CNCHA1177-11	BBCNP2982-14	ASDMT1381-11	SMTPL6692-15	SMNSA227-16	ANICQ1034-11	GBAP1716-12	AGAKH1670-17	ABRCI206-06	AGAKT284-17	BBDIT217-11	BBCNP1236-14	ARSO424-09	BBTIP073-09	AFTOR222-12	SPICA842-10
		IMLR936-11	KLUSP523-15	CNKOC005-14	XAC611-04	SSFDB1025-14	CNYOD791-15	ANIC513-06	BBCCN380-10		FBCOE199-12				BBCNP2016-14	COLFC528-12	XAD644-05	BBCCM388-10	ABCNA923-08	BLPDO480-10	ANICW1953-11			ACML423-12	ARBCM1439-14	OPPWC1511-17	CNKLF2190-15	HCNC709-09	ALLEP523-14	GCOL1151-16		CNCHA1185-11	BBCNP2984-14	ASDMT1401-11	SMTPL8975-15	SMNSA252-16	ANICQ1038-11	GBAP1717-12	AGAKH1674-17	ABRCI207-06	AGAKT359-17	BBDIT218-11	BBCNP1237-14	ARSO450-09	BBTIP074-09	AFTOR223-12	SPICA843-10
		IMLR956-11	KLUSP524-15	CNKOC008-14	XAI053-05	SSFDB1140-14	CNYOG157-15	ANIC522-06	BBCCN396-10		FBCOE355-12				BBCNP2017-14	COLFC529-12	XAD648-05	BBCCM447-10	ABCNA925-08	BLPDO632-10	ANICW1954-11			ACML424-12	ARBCM1440-14	OPPZA1860-17	CNKLF471-15	HCNC715-09	ALLEP527-14	GCOL1161-16		CNCHA1206-11	BBCNP313-13	ASDMT1542-11	SMTPL8989-15	SMTPB7311-13	ANICQ1039-11	GBAP1756-12	AGAKH1675-17	ABRCI208-06	AGAKT365-17	BBDIT219-11	BBCNP1238-14	ARSO453-09	BBTIP075-09	AFTOR224-12	SPICA868-10
		IMLR959-11	MPPSP293-15	CNKOH012-14		SSFDB1155-14	CNYOH1040-15	ANIC523-06	BBCCN397-10		FBCOE802-12				BBCNP2019-14	COLFC532-12	XAD666-05	BBCCM452-10	ABCNA926-08	BLPDO645-10	ANICW1966-11			ACML425-12	ARBCM1441-14	PHLAC610-10	CNKTC1692-15	HCNC819-09	ALLEP528-14	GCOL11729-16		CNCHA1208-11	BBCNP3150-14	ASDMT1647-11	SMTPL9508-15	SMTPM3635-15	ANICQ1040-11	GBAP1757-12	AGAKH1676-17	ABRCI209-06	AGAKT370-17	BBDIT220-11	BBCNP1246-14	ARSO460-09	BBTIP077-09	AFTOR225-12	SPICA894-10
		IMLR966-11	MPPSP294-15	CNKON003-14		SSFDB1187-14	CNYOH1109-15	ANIC525-06	BBCCN404-10		FBCOF1054-12				BBCNP2026-14	COLFC533-12	XAF278-05	BBCCM465-10	ABCNA927-08	BLPDO647-10	ANICW1967-11			ACML426-12	ARBCM1442-14	PHLAE220-11	CNLMA484-14	HCNC820-09	ALLEP547-14	GCOL11732-16		CNCHA1210-11	BBCNP3158-14	ASDMT1687-11	SMTPM3631-15	SMTPM4085-15	ANICQ104-11	GBAP1758-12	AGAKH1694-17	ABRCI210-06	AGAKT373-17	BBDIT221-11	BBCNP1248-14	ARSO463-09	BBTIP078-09	AFTOR226-12	SPICA927-10
		IMLS256-12	MPPSP295-15	CNKOT001-14		SSFDB1189-14	CNYOI835-15	ANIC527-06	BBCCN405-10		FBCOF826-12				BBCNP2028-14	COLFC556-12	XAF292-05	BBCCM479-10	ABCNA928-08	BLPDO731-10	ANICW1968-11			ACML427-12	ARBCM1443-14	PHLAE373-11	CNNHF1073-14	HCNC830-09	AMUB067-11	GCOL11770-16		CNCHA1221-11	BBCNP3190-14	ASDMT169-11	SMTPM748-15	SMTPM756-15	ANICQ1041-11	GBAP1759-12	AGAKH593-17	ABRCI211-06	ASDIP030-15	BBDIT222-11	BBCNP1249-14	ARSO471-09	BBTIP079-09	AFTOR227-12	SPINO038-09
		JGLL060-10	MPPSP296-15	CNKOT002-14		SSFDB1191-14	GENSM421-15	ANIC534-06	BBCCN598-10		FBCOF859-12				BBCNP2029-14	COLFC560-12	XAF335-05	BBCCM481-10	ABCNA929-08	BLPDO752-10	ANICW1970-11			ACML428-12	ARBCM1444-14	PHLAE375-11	CNPAH359-13	HCNC831-09	AMUB120-11	GCOL11885-16		CNCHA1222-11	BBCNP3203-14	ASDMT1711-11	SMTPM749-15	SMTPR7649-16	ANICQ1043-11	GBAP1760-12	AGAKH605-17	ABRCI212-06	ASDIP281-15	BBDIT224-11	BBCNP1250-14	ARSO497-09	BBTIP080-09	AFTOR228-12	SPITO005-10
		JGLL061-10	MPPSP297-15	CNKTB580-14		SSFDB1207-14	GENSM425-15	ANIC535-06	BBCCN642-10		FBCOF908-12				BBCNP2030-14	COLFC618-12	XAF341-05	BBCCM503-10	ABCNA930-08	BLPDQ148-10	ANICW1971-11			ACML429-12	ARBCM1445-14	PHLAE459-11	CNPAH361-13	HCNCR010-09	AMUB166-11	GCOL11886-16		CNCHA1223-11	BBCNP3228-14	ASDMT1716-11	SMTPM754-15	SPIEU1422-12	ANICQ105-11	GBAP1762-12	AGAKH623-17	ABRCI213-06	ASDIP282-15	BBDIT225-11	BBCNP1251-14	ARSO498-09	BBTIP081-09	AFTOR229-12	SPITO007-10
		JGLL062-10	MPPSP298-15	CNLMA535-14		SSFDB1208-14	GENSM431-15	ANIC536-06	BBCCN653-10		FBCOG1079-12				BBCNP2033-14	COLFC619-12	XAF342-05	BBCCM508-10	ABCNA931-08	BLPDQ183-10	ANICW1972-11			ACML430-12	ARBCM1446-14	PHLAE475-11	CNPAH365-13	HCNCR011-09	AMUB168-11	GCOL11887-16		CNCHA1232-11	BBCNP3229-14	ASDMT1738-11	SMTPM758-15	SPIEU1423-12	ANICQ106-11	GBAP1763-12	AGAKH655-17	ABRCI214-06	ASDIP283-15	BBDIT226-11	BBCNP1252-14	ARSO502-09	BBTIP082-09	AFTOR230-12	SPITO012-10
		JMMMB365-11	MPPSP299-15	CNLMC048-14		SSFDB1406-14	GENSM472-15	ANIC537-06	BBCCN693-10		FBCOJ414-12				BBCNP2037-14	COLFC620-12	XAF347-05	BBCCM555-10	ABCNA932-08	BLPDQ289-10	ANICW1979-11			ACML432-12	ARBCM1447-14	PHLAI262-13	CNPAH367-13	HCNCR012-09	AMUB169-11	GCOL12077-16		CNCHA1241-11	BBCNP3230-14	ASDMT1784-11	SMTPR7749-16	SPIEU1424-12	ANICQ107-11	GBAP1764-12	AGAKH661-17	ABRCI215-06	ASDIP284-15	BBDIT227-11	BBCNP1255-14	ARSO503-09	BBTIP084-09	AFTOR231-12	SPITO021-10
		JMMMB396-11	MPPSP300-15	CNLMC915-14		SSFDB1416-14	GMATL113-16	ANIC538-06	BBCCN694-10		FBCOJ607-12				BBCNP2039-14	COLFC621-12	XAF382-05	BBCCM556-10	ABCNA933-08	BLPDQ451-10	ANICW1980-11			ACML433-12	ARBCM1448-14	PHLSA716-11	CNPAI016-13	HCNCS691-09	AMUB170-11	GCOL12670-16		CNCHA1243-11	BBCNP3231-14	ASDMT1820-11	SPICA2083-11	SPIEU192-10	ANICQ108-11	GBAP1765-12	AGAKH748-17	ABRCI216-06	ASDIP285-15	BBDIV1015-12	BBCNP1256-14	ARSO510-09	BBTIP085-09	AFTOR232-12	SPITO045-10
		JMMMB410-11	MPPSP301-15	CNLMC937-14		SSFDB1424-14	GMATL136-16	ANIC543-06	BBCCN695-10		FBCOK502-13				BBCNP2040-14	COLFC622-12	XAF413-05	BBCCM557-10	ABCNA935-08	BLPDQ473-10	ANICW1981-11			ACML434-12	ARBCM1449-14	PHMNB778-05	CNPAI027-13	HCNCS692-09	AMUB171-11	GCOL12671-16		CNCHA1248-11	BBCNP3233-14	ASDMT191-11	SPICA895-10	SPIEU379-10	ANICQ110-11	GBAP1766-12	AGAKH749-17	ABRCI217-06	ASDIP286-15	BBDIV1033-12	BBCNP1264-14	ARSO512-09	BBTIP086-09	AFTOR233-12	SPITO101-11
		KPOEC039-08	MPPSP337-15	CNLMD1547-14		SSFDB262-14	GMATO1475-16	ANIC544-06	BBCCN744-10		FBCON231-13				BBCNP2042-14	COLFC624-12	XAF414-05	BBCCM558-10	ABCNA936-08	BLPDQ667-10	ANICW1982-11			ACML435-12	ARBCM1450-14	PHMO006-03	CNPAP018-13	HCNCS693-09	AMWW183-12	GCOL1287-16		CNCHA1254-11	BBCNP3234-14	ASDMT192-11	SPICA896-10	SPITO032-10	ANICQ112-11	GBAP1767-12	AGAKH753-17	ABRCI218-06	ASDIP288-15	BBDIV1034-12	BBCNP1265-14	ARSO525-09	BBTIP087-09	AFTOR234-12	SPITO152-11
		LALPA1128-11	MPPSP365-15	CNLME026-14		SSFDB998-14	GMATO1480-16	ANIC545-06	BBCCN951-10		FBCON732-13				BBCNP2044-14	COLFC625-12	XAF415-05	BBCCM559-10	ABCNA937-08	BLPDQ668-10	ANICW1984-11			ACML436-12	ARBCM1451-14	PHMO013-03	CNPAP019-13	HEQT067-08	AMWW193-12	GCOL1379-16		CNCHA1255-11	BBCNP3235-14	ASDMT210-11	SPINO061-09	SPITO049-10	ANICQ113-11	GBAP1768-12	AGAKH776-17	ABRCI219-06	ASDIP289-15	BBDIV1288-12	BBCNP1266-14	ARSO529-09	BBTIP089-09	AFTOR235-12	SPITO155-11
		LALPA1165-11	MPPSP492-15	CNLMJ384-14		SSFDC4998-14	GMATO1496-16	ANIC549-06	BBCCN952-10		FBCON850-13				BBCNP2045-14	COLFC626-12	XAF416-05	BBCCM560-10	ABCNA938-08	BLPDQ672-10	ANICW1985-11			ACML437-12	ARBCM1452-14	PHMO014-03	CNPAP020-13	HMAS1600-12	AMWW194-12	GCOL1387-16		CNCHA1262-11	BBCNP3236-14	ASDMT211-11	SPITO160-11	SPITO050-10	ANICQ1141-11	GBAP1769-12	AGAKH780-17	ABRCI220-06	ASDIP290-15	BBDIV1523-12	BBCNP1267-14	ARSO530-09	BBTIP090-09	AFTOR236-12	SPITO215-12
		LALPA161-10	MPPSP493-15	CNLMK070-14		SSFDC5015-14	GMATO1500-16	ANIC550-06	BBCCN953-10		FBCOO113-13				BBCNP2046-14	COLFC627-12	XAF417-05	BBCCM562-10	ABCNA939-08	BLPDQ866-10	ANICW1987-11			ACML438-12	ARBCM1453-14	PHMO016-03	CNPAP021-13	HMCN087-08	AMWW195-12	GCOL1430-16		CNCHA1263-11	BBCNP3238-14	ASDMT213-11	SPITO161-11	SPITO052-10	ANICQ1143-11	GBAP1770-12	AGAKH787-17	ABRCI221-06	ASDIP545-15	BBDIV1535-12	BBCNP1268-14	ARSO531-09	BBTIP091-09	AFTOR237-12	SPITO218-12
		LALPA175-10	MPPSP495-15	CNLMP1699-14		SSFDC5331-14	GMATP1686-16	ANIC551-06	BBCCN954-10		FBCOO120-13				BBCNP2047-14	COLFC628-12	XAF418-05	BBCCM576-10	ABCNA940-08	BLPDQ888-10	ANICW1989-11			ACML440-12	ARBCM1454-14	PHMO025-03	CNPAP025-13	HMCN224-08	AMWW246-12	GCOL1457-16		CNCHA1264-11	BBCNP3241-14	ASDMT226-11	SPITO162-11	SPITO094-11	ANICQ1145-11	GBAP1771-12	AGAKH788-17	ABRCI222-06	ASDIP546-15	BBDIV1607-12	BBCNP1269-14	ARSO532-09	BBTIP092-09	AFTOR238-12	SPITO219-12
		LALPA214-10	NLARA002-12	CNPAA471-13		SSGBA5703-14	GMATP1780-16	ANIC552-06	BBCCN955-10		FBCOO282-13				BBCNP2048-14	COLFC629-12	XAF429-05	BBCCM580-10	ABKWR018-07	BLPDR168-10	ANICW1990-11			ACML442-12	ARBCM1455-14	PHMO047-03	CNPAQ105-13	HMCN226-08	AMWW287-12	GCOL1467-16		CNCHA1269-11	BBCNP3248-14	ASDMT271-11	SPITO224-12	SPITO129-11	ANICQ1146-11	GBAP1772-12	AGAKH791-17	ABRCI223-06	ASDIP547-15	BBDIV1611-12	BBCNP1270-14	ARSO534-09	BBTIP093-09	AFTOR239-12	SPITO220-12
		LALPA406-10	NOARA026-11	CNPAA472-13		SSGBB1256-14	GMATP1789-16	ANIC553-06	BBCCN956-10		FBCOO428-13				BBCNP2049-14	COLFC630-12	XAF431-05	BBCCM581-10	ABKWR039-07	BLPDR198-10	ANICW1991-11			ACML445-12	ARBCM1456-14	PHMO388-03	CNPAQ106-13	HMCN247-08	AMWW409-12	GCOL1482-16		CNCHA1280-11	BBCNP3256-14	ASDMT309-11	SPITO342-14	SPITO479-14	ANICQ1148-11	GBAP1789-13	AGAKH825-17	ABRCI224-06	ASDIP548-15	BBDIV1612-12	BBCNP1271-14	ARSO536-09	BBTIP094-09	AFTOR240-12	SPITO221-12
		LALPA425-10	NOARA027-11	CNPKB001-14		SSGBB225-14	GMATQ1937-16	ANIC554-06	BBCCN957-10		FBCOP214-13				BBCNP2050-14	COLFC631-12	XAJ090-06	BBCCM588-10	ABKWR042-07	BLPDR232-10	ANICW1993-11			ACML446-12	ARBCM1457-14	PHMTV1035-12	CNPAQ107-13	HMCN431-09	ANIAD1896-11	GCOL1561-16		CNCHA1282-11	BBCNP3257-14	ASDMT322-11	SPITO382-14	SPITO564-14	ANICQ1150-11	GBAP1790-13	AGAKH826-17	ABRCI225-06	ASDIP549-15	BBDIV1613-12	BBCNP1272-14	ARSO537-09	BBTIP099-10	AFTOR241-12	SPITO222-12
		LASTS015-14	NOARA038-11	CNPKN241-14		SSGBB228-14	GMATQ1982-16	ANIC558-06	BBCCN959-10		GBCOC377-12				BBCNP2051-14	COLFC632-12	XAJ122-06	BBCCM591-10	ABKWR046-07	BLPDR730-10	ANICW1994-11			ACML447-12	ARBCM1458-14	PSAT120-10	CNPAQ110-13	HMCN434-09	ANIAD1897-11	GCOL1572-16		CNCHA1283-11	BBCNP3295-14	ASDMT334-11	SPITO458-14	SPITO596-14	ANICQ115-11	GBAP1791-13	AGAKH850-17	ABRCI226-06	ASDIP550-15	BBDIV1614-12	BBCNP1273-14	ARSO575-09	BBTIP101-10	AFTOR242-12	SPITO344-14
		LASTS042-14	NOARA042-11	CNPRE009-15		SSGBB257-14	GMATQ1998-16	ANIC560-06	BBCCN960-10		GBCOC794-12				BBCNP2052-14	COLFC633-12	XAJ128-06	BBCCM610-10	ABLCW001-10	BLPDR767-10	ANICW1996-11			ACML448-12	ARBCM1459-14	PSAT121-10	CNPKC484-13	HMCN435-09	ANIAD1917-11	GCOL1888-16		CNCHA1286-11	BBCNP3302-14	ASDMT361-11	SPITO480-14	SPITO607-14	ANICQ1151-11	GBAP1792-13	AGAKH858-17	ABRCI227-06	ASDIP551-15	BBDIV1623-12	BBCNP1277-14	ARSO588-09	BBTIP103-10	AFTOR243-12	SPITO346-14
		LASTS043-14	NOARA080-11	CNPRF014-15		SSGBB6498-14	GMATQ2171-16	ANIC561-06	BBCCN961-10		GBCOD010-13				BBCNP2055-14	COLFC634-12	XAJ129-06	BBCCM611-10	ABLCW002-10	BLPDR789-10	ANICW1998-11			ACML449-12	ARBCM1460-14	PSAT151-10	CNPKG499-14	HMCN436-09	ANIAD1933-11	GCOL194-16		CNCHA1289-11	BBCNP3344-14	ASDMT366-11	SPITO617-14	SPITO660-14	ANICQ1153-11	GBAP1793-13	AGAKH861-17	ABRCI228-06	ASDIP553-15	BBDIV1624-12	BBCNP1280-14	ARSO589-09	BBTIP104-10	AFTOR244-12	SPITO356-14
		LASTS044-14	NOARA232-11	CNPRM276-15		SSGBB6678-14	GMATQ2175-16	ANIC567-06	BBCCN962-10		GBCOG544-13				BBCNP2059-14	COLFC635-12	XAJ131-06	BBCCM658-10	ABLCW003-10	BLPDR943-10	ANICW2000-11			ACML450-12	ARBCM1461-14	QUNOD342-10	CNPKK1422-14	HMCN514-09	ANIAD1939-11	GCOL1963-16		CNCHA273-11	BBCNP3354-14	ASDMT371-11	SPSLO135-12	SPITO661-14	ANICQ1154-11	GBAP1796-13	AGAKH870-17	ABRCI229-06	ASDIP554-15	BBDIV1625-12	BBCNP1281-14	ARSO590-09	BBTIP105-10	AFTOR245-12	SPITO438-14
		LASTS094-14	NOARA233-11	CNPRR016-15		SSGLB960-15	GMATQ2211-16	ANIC569-06	BBCCN963-10		GBCOG622-13				BBCNP2064-14	COLFC636-12	XAJ132-06	BBCCM672-10	ABLCW004-10	BLPDR951-10	ANICX001-11			ACML451-12	ARBCM1462-14	QUNOE399-12	CNPPA3994-12	HMCN560-09	ANIAD1940-11	GCOL1995-16		CNCHA275-11	BBCNP3462-14	ASDMT388-11	SSBAC2871-12	SPRMA535-10	ANICQ1156-11	GBAP1797-13	AGAKH884-17	ABRCI230-06	ASDIP556-15	BBDIV1626-12	BBCNP1282-14	ARSO593-09	BBTIP106-10	AFTOR246-12	SPITO478-14
		LASTS149-14	NOARA234-11	CNYOC1790-15		SSGLC3623-15	GMATR144-16	ANIC572-06	BBCCN964-10		GBCOG625-13				BBCNP2066-14	COLFC637-12	XAJ134-06	BBCCM680-10	ABLCW005-10	BLPDS288-10	ANICX006-11			ACML453-12	ARBCM1464-14	RDLQ159-05	CNPPA4026-12	HMCN561-09	ANIAD1941-11	GCOL2358-16		CNCHA276-11	BBCNP3488-14	ASDMT432-11	SSBAC2872-12	SPRMA536-10	ANICQ1157-11	GBAP2183-13	AGAKH897-17	ABRCI231-06	ASDIP558-15	BBDIV1627-12	BBCNP1285-14	ARSO604-09	BBTIP109-10	AFTOR247-12	SPITO488-14
		LBCD053-05	NOARA235-11	CNYOD846-15		SSGLC3626-15	GMATR1680-16	ANIC573-06	BBCCN965-10		GBCOL365-12				BBCNP2068-14	COLFC638-12	XAJ138-06	BBCCM684-10	ABLCW006-10	BLPDS716-10	ANICX007-11			ACML455-12	ARBCM1465-14	RDLQ161-05	CNRGD922-15	HMCN604-09	ANIAD1942-11	GCOL279-16		CNCHA278-11	BBCNP3496-14	ASDMT482-11	SSBAC2876-12	SPRMA537-10	ANICQ1158-11	GBAP2235-13	AGAKH899-17	ABRCI232-06	ASDIP559-15	BBDIV1628-12	BBCNP1287-14	ARSO608-09	BBTIP110-10	AFTOR248-12	SPITO491-14
		LBCG037-08	RBCH028-04	CNYOD848-15		SSJAD5309-13	GMATR1692-16	ANIC575-06	BBCCN966-10		GBCOL497-12				BBCNP2071-14	COLFC639-12	XAJ140-06	BBCCM685-10	ABLCW007-10	BLPDT1003-10	ANICX008-11			ACML456-12	ARBCM1466-14	RDLQ162-05	CNRGM700-15	HMCN636-09	ANIAD1944-11	GCOL280-16		CNCHA279-11	BBCNP3503-14	ASDMT501-11	SSBAC2882-12	SPSLO144-12	ANICQ1159-11	GBAP2236-13	AGAKH902-17	ABRCI233-06	ASDIP560-15	BBDIV525-12	BBCNP1294-14	ARSO609-09	BBTIP113-10	AFTOR249-12	SPITO493-14
		LBCG3030-09	SMNKA032-16	CNYOI018-15		SSKJA1410-14	GMATS2958-16	ANIC576-06	BBCCN967-10		GBCOU1038-13				BBCNP2073-14	COLFC640-12	XAJ185-06	BBCCM698-10	ABLCW008-10	BLPDT1011-10	ANICX009-11			ACML457-12	ARBCM1467-14	RDLQ167-05	CNRGN295-15	HMCN863-09	ANIAD1945-11	GCOL281-16		CNCHA281-11	BBCNP3513-14	ASDMT521-11	SSBAC2883-12	SPSLO431-13	ANICQ1160-11	GBAP2237-13	AGAKH906-17	ABRCI234-06	ASDIP561-15	BBGCO849-15	BBCNP1295-14	ARSO610-09	BBTIP114-10	AFTOR250-12	SPITO632-14
		LBCG378-08	SMNKA033-16	CNYOJ1690-15		SSKJB1478-14	GMATS2961-16	ANIC577-06	BBCCN968-10		GBCOU1350-13				BBCNP2076-14	COLFC641-12	XAJ186-06	BBCCM714-10	ABLCW009-10	BLPDT1024-10	ANICX011-11			ACML458-12	ARBCM1468-14	RDLQ168-05	CNRMD2600-12	JIAAR022-16	ANIAD1946-11	GCOL283-16		CNCHA283-11	BBCNP3518-14	ASDMT523-11	SSBAC2884-12	SSKJA127-14	ANICQ116-11	GBAP2238-13	AGAKH915-17	ABRCI235-06	ASDIP562-15	BMAPH132-15	BBCNP1299-14	ARSO611-09	BBTIP115-10	AFTOR251-12	SPITO643-14
		LBCH5207-10	SMNKA034-16	CNYOJ1720-15		SSKJB1872-14	GMATS380-16	ANIC595-06	BBCCN969-10		GBCOU1457-13				BBCNP2080-14	COLFC642-12	XAJ187-06	BBCCM725-12	ABLCW010-10	BLPDT1036-10	ANICX012-11			ACML459-12	ARBCM1469-14	RDLQ170-05	CNRMD2607-12	JSHMA635-11	ANIAD1949-11	GCOL305-16		CNCHA284-11	BBCNP3528-14	ASDMT560-11	SSBAC2891-12	SSKJA128-14	ANICQ1162-11	GBAP2239-13	AGAKH930-17	ABRCI236-06	ASDIP563-15	CNBAC744-12	BBCNP1302-14	ARSO612-09	BBTIP117-10	AFTOR252-12	SPRMA100-10
		LBCH5278-10	SMNKA035-16	CNYOJ1723-15		SSKNA1151-15	GMATT4090-16	ANIC612-06	BBCCN971-10		GBCOU1472-13				BBCNP2081-14	COLFC643-12	XAJ198-06	BBCCM770-12	ABLCW011-10	BLPDT1042-10	ANICX024-11			ACML460-12	ARBCM1470-14	RDLQ172-05	CNRMD2625-12	LEPTE016-18	ANIAD1950-11	GCOL3423-16		CNCHA285-11	BBCNP3586-14	ASDMT662-11	SSBAC2892-12	SSKJA129-14	ANICQ1164-11	GBAP2240-13	AGAKH948-17	ABRCI237-06	ASDIP730-15	CNBFD154-15	BBCNP1309-14	ARSO615-09	BBTIP125-10	AFTOR253-12	SPRMA206-10
		LBCH6774-10	SMNKA110-16	CNYOJ1725-15		SSKNA593-15	GMATT4118-16	ANIC615-06	BBCCN972-10		GBCOU1853-13				BBCNP2084-14	COLFC644-12	XAJ199-06	BBCCM790-12	ABLCW012-10	BLPDT1043-10	ANICX026-11			ACML461-12	ARBCM1471-14	RDLQ506-07	CNRMD537-12	NGAAD082-14	ANIAD1955-11	GCOL3424-16		CNCHA286-11	BBCNP3587-14	ASDMT686-11	SSBAC2901-12	SSKJA220-14	ANICQ1165-11	GBAP2244-13	AGAKH962-17	ABRCI238-06	ASDIP895-15	CNBPD704-13	BBCNP1310-14	ARSO617-09	BBTIP126-10	AFTOR254-12	SPRMA209-10
		LBCH6775-10	SMNKA113-16	CNYOK1853-15		SSKNA596-15	GMATU3872-16	ANIC616-06	BBCCN973-10		GBCOU2180-13				BBCNP2085-14	COLFC645-12	XAJ201-06	BBCCN008-10	ABLCW013-10	BLPDT1085-10	ANICX028-11			ACML462-12	ARBCM1472-14	RDLQ515-07	CNRMD539-12	NGAAD083-14	ANIAD1956-11	GCOL3425-16		CNCHA288-11	BBCNP3590-14	ASDMT749-11	SSBAC2902-12	SSKJA375-14	ANICQ1166-11	GBAP2245-13	AGAKH997-17	ABRCI239-06	ASDIP896-15	CNBPD705-13	BBCNP1311-14	ARSO618-09	BBTIP128-10	AFTOR255-12	SPRMA304-10
		LBCH6776-10	SMNKA114-16	CNYOK1854-15		SSKUA442-15	GMATU3934-16	ANIC618-06	BBCCN976-10		GBCOU2203-13				BBCNP2086-14	COLFC646-12	XAJ206-06	BBCCN009-10	ABLCW014-10	BLPDT1267-10	ANICX031-11			ACML463-12	ARBCM1473-14	RDLQ516-07	CNRMD551-12	NGAAD084-14	ANIAD1957-11	GCOL3426-16		CNCHA289-11	BBCNP3607-14	ASDMT764-11	SSBAC2903-12	SSKJA376-14	ANICQ1167-11	GBAP2246-13	AGAKI1082-17	ABRCI240-06	ASDIP897-15	CNBPG526-13	BBCNP1315-14	ARSO619-09	BBTIP129-10	AFTOR256-12	SPRMA313-10
		LBCH6777-10	SMNKA115-16	ELKSP009-15		SSKUA8920-15	GMATU3976-16	ANIC619-06	BBCCN977-10		GBCOU2224-13				BBCNP2091-14	COLFC647-12	XAJ213-06	BBCCN011-10	ABLCW015-10	BLPDT1269-10	ANICX032-11			ACML464-12	ARBCM1474-14	RDLQ517-07	CNRMD554-12	NGAAD085-14	ANIAD1958-11	GCOL3428-16		CNCHA291-11	BBCNP3622-14	ASDMT826-11	SSBAC2904-12	SSKJA377-14	ANICQ1168-11	GBAP2247-13	AGAKI1095-17	ABRCI241-06	ASDIP898-15	CNBPM457-13	BBCNP1317-14	ARSO620-09	BBTIP130-10	AFTOR257-12	SSBAB2557-12
		LBCH6778-10	SMNKA123-16	ELKSP010-15		SSPAA8816-13	GMATV3302-16	ANIC620-06	BBCCN978-10		GBCOU231-13				BBCNP2094-14	COLFC648-12	XAJ215-06	BBCCN233-10	ABLCW016-10	BLPDT1300-10	ANICX038-11			ACML466-12	ARBCM1475-14	RDLQ518-07	CNRME2940-12	NGAAD087-14	ANIAD1959-11	GCOL3675-16		CNCHA293-11	BBCNP3639-14	ASDMT940-11	SSBAC2905-12	SSKJA805-14	ANICQ1169-11	GBAP2248-13	AGAKI1120-17	ABRCI242-06	ASDIP899-15	CNBPM458-13	BBCNP1318-14	ARSO621-09	BBTIP132-10	AFTOR258-12	SSEIC2308-13
		LBCH6779-10	SMNKA131-16	ELKSP011-15		SSPAB3924-13	GMATV3320-16	ANIC623-06	BBCCN979-10		GBCOU2348-13				BBCNP2103-14	COLFC669-12	XAJ225-06	BBCCN243-10	ABLCW017-10	BLPDT1301-10	ANICX042-11			ACML467-12	ARBCM1476-14	RDLQ520-07	CNRME2966-12	NGAAD701-14	ANIAD1960-11	GCOL374-16		CNCHA295-11	BBCNP3643-14	ASDMT979-11	SSBAC2907-12	SSKJA806-14	ANICQ1170-11	GBAP2249-13	AGAKI1130-17	ABRCI243-06	ASDIP900-15	CNBPN677-13	BBCNP1322-14	ARSO622-09	BBTIP141-10	AFTOR259-12	SSFDA2436-14
		LBCH6780-10	SMNKA134-16	ELKSP012-15		SSPAB8843-13	GMATV3339-16	ANIC624-06	BBCCN980-10		GBCOU238-13				BBCNP2104-14	COLFC671-12	XAJ234-06	BBCCN254-10	ABLCW018-10	BLPDT1302-10	ANICX044-11			ACML468-12	ARBCM1477-14	RDLQ521-07	CNROB654-13	NGAAE503-14	ANIAD1961-11	GCOL377-16		CNCHA297-11	BBCNP3646-14	BARSB146-16	SSBAC2909-12	SSKJB1233-14	ANICQ117-11	GBAP2250-13	AGAKI1177-17	ABRCI244-06	ASDIP901-15	CNBPP322-13	BBCNP1324-14	ARSO623-09	BBTIP143-10	AFTOR260-12	SSFDA2501-14
		LBCH6781-10	SMNKA167-16	ELKSP014-15		SSPAB8851-13	GMATW1955-16	ANIC631-06	BBCCN981-10		GBCOU2430-13				BBCNP2110-14	COLFC674-12	XAJ235-06	BBCCN256-10	ABLCW019-10	BLPDT1303-10	ANICX045-11			ACML469-12	ARBCM1478-14	RDLQ524-07	CNROI188-13	NGAAG030-14	ANIAD1962-11	GCOL3774-16		CNCHA299-11	BBCNP500-13	BARSC326-16	SSBAC2913-12	SSKJB1234-14	ANICQ1171-11	GBAP2251-13	AGAKI1186-17	ABRCI246-06	ASDMT077-11	CNBRE016-14	BBCNP1374-14	ARSO624-09	BBTIP145-10	AFTOR261-12	SSFDA2518-14
		LBCH6802-10	SMNKA212-16	ELKSP015-15		SSPAB9978-13	GMATX1860-16	ANIC632-06	BBCCN982-10		GBCOU2434-13				BBCNP2119-14	COLFC766-12	XAJ269-06	BBCCN261-10	ABLCW020-10	BLPDT1309-10	ANICX046-11			ACML472-12	ARBCM1479-14	RDLQ525-07	CNROK1100-13	NGNAC1196-13	ANIAD1963-11	GCOL3775-16		CNCHA301-11	BBCNP505-13	BARSE193-16	SSBAC4364-13	SSKJB1699-14	ANICQ1172-11	GBAP2451-13	AGAKI1194-17	ABRCI252-06	ASDMT1050-11	CNBRM275-14	BBCNP1388-14	ARSO625-09	BBTIP148-10	AFTOR262-12	SSFDB1543-14
		LBCH6803-10	SMNKA266-16	ELKSP027-15		SSPAB9994-13	GMATX4715-16	ANIC640-06	BBCCN983-10		GBCOU2594-13				BBCNP2125-14	COLFC819-12	XAJ393-06	BBCCN262-10	ABLCW021-10	BLPDT1784-10	ANICX050-11			ACML473-12	ARBCM1481-14	RDLQ526-07	CNROM1143-13	NGNAF025-13	ANIAD1965-11	GCOL382-16		CNCHA302-11	BBCNP637-13	BARSH191-15	SSBAC4369-13	SSKJB1700-14	ANICQ1173-11	GBAP2454-13	AGAKI1272-17	ABRCI253-06	ASDMT1051-11	CNBRN051-14	BBCNP1390-14	ARSO640-09	BBTIP150-10	AFTOR263-12	SSFDB1544-14
		LBCH6804-10	SMNKA277-16	ELKSP037-15		SSPAB9997-13	GMATX4725-16	ANIC641-06	BBCCN984-10		GBCOU2628-13				BBCNP2127-14	COLFC825-12	XAJ443-06	BBCCN289-10	ABLCW022-10	BLPDT1922-10	ANICX051-11			ACML474-12	ARBCM1484-14	RDLQ527-07	CNROM1146-13	NGNAF047-13	ANIAD1966-11	GCOL392-16		CNCHA303-11	BBCNP657-13	BARSH195-15	SSBAF6164-13	SSKJB2022-14	ANICQ1174-11	GBAP3260-13	AGAKI1274-17	ABRCI254-06	ASDMT1060-11	CNBRN052-14	BBCNP1396-14	ARSO646-09	BBTIP151-10	AFTOR264-12	SSFDC427-14
		LBCH6805-10	SMNSA098-16	ELKSP069-15		SSPAC12557-13	GMATX4728-16	ANIC644-06	BBCCN985-10		GBCOU2819-13				BBCNP2128-14	COLFC827-12		BBCCN300-10	ABLCW023-10	BLPDT270-10	ANICX052-11			ACML475-12	ARBCM1488-14	RDLQ528-07	CNROM1155-13	NGNAJ237-13	ANIAD1968-11	GCOL4038-16		CNCHA304-11	BBCNP661-13	BARSH238-15	SSBAF7681-13	SSPAA8821-13	ANICQ1175-11	GBAP3261-13	AGAKI1279-17	ABRCI256-06	ASDMT1068-11	CNEIB1528-12	BBCNP1401-14	ARSO653-09	BBTIP152-10	AFTOR265-12	SSGBC3510-14
		LBCH6806-10	SPIAI012-10	ELPCG365-17		SSPAC12567-13	GMATZ1076-16	ANIC645-06	BBCCN986-10		GBCOU3065-13				BBCNP2129-14	COLFD018-12		BBCCN304-10	ABLCW024-10	BLPDT477-10	ANICX059-11			ACML476-12	ARBCM1497-14	RDLQ530-07	CNROM1159-13	NGNAN856-14	ANIAD1969-11	GCOL4039-16		CNCHA305-11	BBCNP716-14	BARSH244-15	SSBAF7691-13	SSPAA9923-13	ANICQ1176-11	GBAP3262-13	AGAKI1305-17	ABRCI258-06	ASDMT1217-11	CNEIB1533-12	BBCNP1402-14	ARSO667-09	BBTIP153-10	AFTOR266-12	SSGBC3514-14
		LBCH6807-10	SPIAI013-10	ELPCG423-17		SSPAC12589-13	GMBZE257-16	ANIC646-06	BBCCN987-10		GBCOU3091-13				BBCNP2134-14	COLFD019-12		BBCCN314-10	ABLCW025-10	BLPDT522-10	ANICX060-11			ACML477-12	ARBCM1504-14	RDLQ531-07	CNRON795-13	NGNAO945-14	ANIAD1971-11	GCOL4328-16		CNCHA308-11	BBCNP731-14	BARSJ141-16	SSBAF7692-13	SSPPA1706-15	ANICQ1177-11	GBAP3263-13	AGAKI1324-17	ABRCI260-06	ASDMT1229-11	CNEIC2827-12	BBCNP1403-14	ARSO673-09	BBTIP160-10	AFTOR267-12	SSJAA834-13
		LBCH6808-10	SPIAI015-10	ELPCG611-17		SSPAC12590-13	GMGRA1385-13	ANIC648-06	BBCCN988-10		GBCOU3092-13				BBCNP2135-14	COLFD023-12		BBCCN339-10	ABLCW026-10	BLPDT523-10	ANICX061-11			ACML478-12	ARBCM1612-14	RDLQ534-07	CNRON797-13	NGNAQ130-14	ANIAD1972-11	GCOL4941-16		CNCHA310-11	BBCNP739-14	BARSM643-17	SSBAF7695-13	SSPPA714-15	ANICQ1178-11	GBAP3264-13	AGAKI1329-17	ABRCI262-06	ASDMT1232-11	CNEIC2902-12	BBCNP1404-14	ARSO685-09	BBTIP161-10	AFTOR268-12	SSJAB1154-13
		LBCH6809-10	SPIAI016-10	ELPCG652-17		SSPAC12596-13	GMGSD906-13	ANIC649-06	BBCCN989-10		GBCOU3221-13				BBCNP2140-14	COLFD024-12		BBCCN340-10	ABLCW027-10	BLPDT524-10	ANICX062-11			ACML479-12	ARBCM1614-14	RDLQ535-07	CNROO080-13	NGNAX5027-14	ANIAD1973-11	GCOL5114-16		CNCHA315-11	BBCNP740-14	BBDCM078-10	SSBAF7698-13	SSROA150-14	ANICQ1180-11	GBAP3265-13	AGAKI1330-17	ABRCI263-06	ASDMT1233-11	CNEID3155-12	BBCNP1405-14	ARSO698-09	BBTIP163-10	AFTOR269-12	SSJAB1155-13
		LBCH6841-10	SPIAI017-10	FBARB069-11		SSPAC12620-13	GMGSG642-13	ANIC650-06	BBCCN990-10		GBCOU348-13				BBCNP2141-14	COLFD153-12		BBCCN345-10	ABLCW028-10	BLPDT528-10	ANICX063-11			ACML480-12	ARBCM1615-14	RDLQ536-07	CNROQ604-13	OPPAK108-17	ANIAD1974-11	GCOL5331-16		CNCHA316-11	BBCNP789-14	BBDCM121-10	SSBAF7703-13	SSROB590-14	ANICQ1182-11	GBAP3266-13	AGAKI1348-17	ABRCI264-06	ASDMT1241-11	CNEID3156-12	BBCNP1406-14	ARSO701-09	BBTIP164-10	AFTOR270-12	SSPAB6728-13
		LBCH6848-10	SPIAI018-10	FBARB070-11		SSPAC12634-13	GMGSG659-13	ANIC651-06	BBCCN991-10		GBCOU492-13				BBCNP2146-14	COLFD192-12		BBCCN347-10	ABLCW029-10	BLPDT537-10	ANICX069-11			ACML481-12	ARBCM1616-14	RDLQ537-07	CNROS675-13	OPPAK109-17	ANIAD1975-11	GCOL5377-16		CNCHA317-11	BBCNP795-14	BBDCM218-10	SSBAF7705-13	SVN121-12	ANICQ1184-11	GBAP3267-13	AGAKI1485-17	ABRCI265-06	ASDMT1242-11	CNEID3161-12	BBCNP1408-14	ARSO709-09	BBTIP165-10	AFTOR271-12	SSPAB8084-13
		LBCH6899-10	SPIAI1000-12	FBARB102-11		SSPAC12644-13	GMGSG683-13	ANIC653-06	BBCCN992-10		GBCOU505-13				BBCNP2154-14	COLFD195-12		BBCCN363-10	ABLCW030-10	BLPDT540-10	ANICX075-11			ACML482-12	ARBCM1617-14	RDLQ539-07	CNRVG2672-15	OPPAK118-17	ANIAD1976-11	GCOL5422-16		CNCHA318-11	BBCNP873-14	BBDCM344-10	SSBAF7706-13	SWCHL578-15	ANICQ1185-11	GBAP3268-13	AGAKI1496-17	ABRCI266-06	ASDMT1244-11	CNEID3169-12	BBCNP1409-14	ARSO731-10	BBTIP185-10	AFTOR272-12	SSPAB8085-13
		LBCH6900-10	SPIAI1001-12	FBARB644-12		SSPAC12648-13	GMGSI766-13	ANIC654-06	BBCCN993-10		GBCOU840-13				BBCNP2155-14	COLFD245-12		BBCCN366-10	ABLCW031-10	BLPDT562-10	ANICX079-11			ACML483-12	ARBCM1618-14	RDLQ540-07	CNRVG2685-15	OPPAS1253-17	ANIAD1978-11	GCOL5448-16		CNCHA319-11	BBCNP874-14	BBDCM351-10	SSBAF7708-13	TURAR1519-10	ANICQ1186-11	GBAP3269-13	AGAKI1525-17	ABRCI267-06	ASDMT1249-11	CNEID3198-12	BBCNP1415-14	ARSO749-10	BBTIP187-10	AFTOR273-12	SSPAB8088-13
		LBCH6901-10	SPIAI1002-12	FBARB645-12		SSPAC12667-13	GMGSI789-13	ANIC658-06	BBCCN994-10		GBCOU974-13				BBCNP2156-14	COLFD247-12		BBCCN394-10	ABLCW032-10	BLPDT587-10	ANICX080-11			ACML484-12	ARBCM1619-14	RDLQ543-07	CNTGC573-15	OPPBA008-17	ANIAD1980-11	GCOL570-16		CNCHA417-11	BBUSE1021-11	BBDCM594-10	SSBCA5877-15	UAMIC1520-13	ANICQ1188-11	GBAP3270-13	AGAKI1530-17	ABRCI268-06	ASDMT1257-11	CNEID3201-12	BBCNP1418-14	ARSO760-10	BBTIP195-10	AFTOR274-12	SSPAB8090-13
		LBCH6902-10	SPIAI131-10	FUNSP127-15		SSPAC7190-13	GMGSQ693-13	ANIC660-06	BBCCN995-10		GBMIN25696-13				BBCNP2158-14	COLFD251-12		BBCCN412-10	ABLCW033-10	BLPDT588-10	ANICX081-11			ACML485-12	ARBCM1620-14	RDLQ544-07	CNTGC574-15	OPPFA1219-17	ANIAE1637-11	GCOL5814-16		CNCHA731-11	BBUSE1025-11	BBDCM639-10	SSBCA5878-15	UGEAA004-16	ANICQ1190-11	GBAP3271-13	AGAKI1536-17	ABRCI269-06	ASDMT1259-11	CNFNE2857-14	BBCNP1420-14	ARSO761-10	BBTIP196-10	AFTOR275-12	SSPAB8093-13
		LBCH6903-10	SPIAI310-10	FUNSP329-15		SSPAG337-13	GMGSQ739-13	ANIC661-06	BBCCN996-10		GCOL004-16				BBCNP2163-14	COLFD252-12		BBCCN539-10	ABLCW034-10	BLPDT660-10	ANICX086-11			ACML486-12	ARBCM1621-14	RDLQ546-07	CNTGC576-15	OPPFA1220-17	ANIAE1638-11	GCOL5875-16		CNCHA891-11	BBUSE1028-11	BBDCM778-10	SSBCA5879-15	UGEAA045-16	ANICQ119-11	GBAP3272-13	AGAKI1669-17	ABRCI270-06	ASDMT1267-11	CNFNE2960-14	BBCNP1422-14	ASAAR024-12	BBTIP197-10	AFTOR276-12	SSPAB8094-13
		LBCH6904-10	SPIAI761-10	FUNSP408-15		SSWLB3974-13	GMGSQ749-13	ANIC664-06	BBCCN997-10		GCOL10217-16				BBCNP2167-14	COLFD253-12		BBCCN543-10	ABLCW035-10	BLPDT661-10	ANICX087-11			ACML487-12	ARBCM1622-14	RDLQ547-07	CNTGC586-15	OPPFA1221-17	ANIAE1641-11	GCOL6136-16		CNCHA905-11	BBUSE1034-11	BBDCM780-10	SSBCA5880-15	VAQT174-08	ANICQ1191-11	GBAP3273-13	AGAKI1733-17	ABRCI271-06	ASDMT1269-11	CNFNF2622-14	BBCNP1423-14	ASAAR037-12	BBTIP198-10	AGAKF012-17	SSPAB8095-13
		LBCH6905-10	SPIAI767-10	FUNSP411-15		SSWLC4116-13	GMGSR822-13	ANIC665-06	BBCCN998-10		GCOL10319-16				BBCNP2170-14	COLFD254-12		BBCCN552-10	ABLCW036-10	BLPDT662-10	ANICX091-11			ACML488-12	ARBCM1623-14	RDLQ548-07	CNTGD681-15	OPPHE1416-17	ANIAE1642-11	GCOL6137-16		CNCHA915-11	BBUSE1046-11	BBDCM793-10	SSBCA5881-15		ANICQ1193-11	GBAP3274-13	AGAKI1750-17	ABRCI272-06	ASDMT1270-11	CNFNR4182-14	BBCNP1437-14	ASAAR138-12	BBTIP199-10	AGIRI061-17	SSPAC13882-13
		LBCH6906-10	SPIAI776-10	FUNSP414-15		SSWLD116-13	GMGSS678-13	ANIC668-06	BBCCN999-10		GCOL10325-16				BBCNP2172-14	COLFD266-12		BBCCN555-10	ABLCW038-10	BLPDT663-10	ANICX095-11			ACML489-12	ARBCM1624-14	RDLQ550-07	CNTIA1905-15	OPPHG1747-17	ANIAE1643-11	GCOL6138-16		CNCHA918-11	BBUSE1052-11	BBDCM794-10	SSBCA5944-15		ANICQ1194-11	GBAP3275-13	AGAKI237-17	ABRCI273-06	ASDMT1274-11	CNFNR4299-14	BBCNP1445-14	ASAAR147-12	BBTIP201-10	ALLEP008-13	SSPPA717-15
		LBCH6931-10	SPIAI779-10	FUNSP460-15		SSWLD6463-13	GMGSS730-13	ANIC669-06	BBCEC001-09		GCOL10428-16				BBCNP2174-14	COLFD268-12		BBCCN557-10	ABLCW039-10	BLPDT664-10	ANICX096-11			ACML490-12	ARBCM1625-14	RDLQ551-07	CNTMA1683-14	OPPIA480-17	ANIAF1421-11	GCOL6139-16		CNCHA919-11	BBUSE1140-11	BBDCM894-10	SSBCA5945-15		ANICQ1196-11	GBAP3276-13	AGAKI251-17	ABRCI274-06	ASDMT1276-11	CNGBD025-13	BBCNP1446-14	ASAAR148-12	BBTIP203-10	ALLEP011-13	SSROA3163-14
		LBCH6936-10	SPIAI780-10	GBA16593-14		SSWLD6467-13	GMGSU668-13	ANIC670-06	BBCEC002-09		GCOL10584-16				BBCNP2175-14	COLFD269-12		BBCCN561-10	ABLCW040-10	BLPDT665-10	ANICX098-11			ACML491-12	ARBCM1626-14	RDLQF254-06	CNTMA1885-14	OPPIA481-17	ANIAF1428-11	GCOL6274-16		CNCHA923-11	BBUSE1225-11	BBDCN323-10	SSBCA5946-15		ANICQ1202-11	GBAP3277-13	AGAKI291-17	ABRCI275-06	ASDMT1283-11	CNGBD026-13	BBCNP1447-14	ASAAR204-12	BBTIP204-10	ALLEP014-13	SSROB541-14
		LBCH6937-10	SPIAI791-10	GBA16594-14		SSWLD6476-13	GMGSW453-13	ANIC671-06	BBCEC003-09		GCOL10635-16				BBCNP2178-14	COLFD287-12		BBCCN573-10	ABLCW041-10	BLPDT923-10	ANICX1003-11			ACML492-12	ARBCM1648-14	RDLQF255-06	CNTMB3709-14	OPPIC041-17	ANIAF1429-11	GCOL6315-16		CNCHA926-11	BBUSE1256-12	BBDCN330-10	SSBCA5947-15		ANICQ1203-11	GBAP3278-13	AGAKI347-17	ABRCI276-06	ASDMT1285-11	CNGBD027-13	BBCNP1448-14	ASAAR253-12	BBTIP206-10	ALLEP031-13	SSROB7389-14
		LBCH6938-10	SPIAI961-11	GBBSP086-15		SSWLD7241-13	GMHGJ020-13	ANIC672-06	BBCEC004-09		GCOL10645-16				BBCNP2180-14	COLFD288-12		BBCCN606-10	ABLCW042-10	BLPDT924-10	ANICX1004-11			ACML493-12	ARBCM1652-14	RDLQG462-06	CNTMC2077-14	OPPMK653-17	ANIAF1435-11	GCOL6357-16		CNCHA931-11	BBUSE1270-12	BBDCN413-10	SSBCA5948-15		ANICQ1204-11	GBAP3279-13	AGAKI408-17	ABRCI277-06	ASDMT1307-11	CNGBD031-13	BBCNP1460-14	ASAAR255-12	BBTIP207-10	ALLEP032-13	SSROB7409-14
		LBCH6939-10	SPIAI962-11	GBBSP1002-15		SSWLD7246-13	GMHKB096-15	ANIC673-06	BBCEC006-09		GCOL10651-16				BBCNP2182-14	COLFD493-12		BBCCN613-10	ABLCW043-10	BLPDT925-10	ANICX1005-11			ACML494-12	ARBCM1655-14	RDLQG466-06	CNTNF1751-14	OPPOC1025-17	ANIAF1436-11	GCOL6358-16		CNCHA935-11	BBUSE1279-12	BBDCN415-10	SSBCA5949-15		ANICQ1205-11	GBAP3280-13	AGAKI416-17	ABRCI278-06	ASDMT1312-11	CNGBD032-13	BBCNP1463-14	ASAAR256-12	BBTIP210-10	ALLEP033-13	SSROB7411-14
		LBCH6940-10	SPIAI963-11	GBBSP1049-15		SSWLD7251-13	GMHKC152-15	ANIC674-06	BBCEC007-09		GCOL10659-16				BBCNP2183-14	COLFD494-12		BBCCN616-10	ABLCW044-10	BLPDT926-10	ANICX1008-11			ACML495-12	ARBCM1656-14	RDLQH028-06	CNVUA931-14	OPPOC276-17	ANIAF1437-11	GCOL6642-16		CNCHA938-11	BBUSE1333-12	BBDCN485-10	SSBCA5950-15		ANICQ1206-11	GBAP3281-13	AGAKI444-17	ABRCI279-06	ASDMT1328-11	CNGBE035-14	BBCNP1476-14	ASAAR261-12	BBTIP211-10	ALLEP034-13	SSROB7415-14
		LBCH6941-10	SPIAI964-11	GBBSP1185-15		SSWLD7266-13	GMHKD036-15	ANIC675-06	BBCEC008-09		GCOL10782-16				BBCNP2184-14	COLFD495-12		BBCCN633-10	ABLCW055-10	BLPDT927-10	ANICX1009-11			ACML496-12	ARBCM1658-14	RDLQH029-06	CNWBE430-13	OPPUA255-17	ANIAF1441-11	GCOL6643-16		CNCHA940-11	BBUSE1334-12	BBDCN506-10	SSFDA018-14		ANICQ1207-11	GBAP3282-13	AGAKI471-17	ABRCI280-06	ASDMT1368-11	CNGBE036-14	BBCNP1477-14	ASAAR300-13	BBTIP212-10	ALLEP047-13	SSROB7416-14
		LBCH6942-10	SPIAI965-11	GBBSP1208-15		SSWLF1168-13	GMHKD047-15	ANIC677-06	BBCEC009-09		GCOL10783-16				BBCNP2185-14	COLFD496-12		BBCCN643-10	ABLCW056-10	BLPDT928-10	ANICX1010-11			ACML526-12	ARBCM1659-14	RDLQH031-06	CNWBE550-13	OPPWC1769-17	ANIAF1442-11	GCOL6647-16		CNCHA942-11	BBUSE1336-12	BBDCN753-10	SSFDA020-14		ANICQ1208-11	GBAP3283-13	AGAKI518-17	ABRCI281-06	ASDMT1375-11	CNGBE038-14	BBCNP1480-14	ASAAR350-13	BBTIP215-10	ALLEP076-13	SSROB7417-14
		LBCH7013-10	SPIAI966-12	GBBSP1209-15		SSWLF1396-13	GMHKF032-15	ANIC678-06	BBCEC012-09		GCOL10809-16				BBCNP2187-14	COLFD497-12		BBCCN645-10	ABLCW061-10	BLPDT929-10	ANICX101-11			ACML527-12	ARBCM1660-14	RDLQH032-06	CNWBG2284-13	OPPWC1771-17	ANIAF1443-11	GCOL6648-16		CNCHA943-11	BBUSE1337-12	BBDCN755-10	SSFDA1193-14		ANICQ1209-11	GBAP4302-13	AGAKI533-17	ABRCI282-06	ASDMT1378-11	CNGBE042-14	BBCNP1483-14	ASAAR380-13	BBTIP228-10	ALLEP094-13	SSROB7419-14
		LBCH7014-10	SPIAI967-12	GBBSP1216-15		SSWLF1397-13	GMHKF051-15	ANIC679-06	BBCEC013-09		GCOL11621-16				BBCNP2188-14	COLFD498-12		BBCCN651-10	ABLCW062-10	BLPDT930-10	ANICX1012-11			ACML528-12	ARBCM1661-14	RDLQH033-06	CNWBH109-13	OPPZC218-17	ANIAF1444-11	GCOL6649-16		CNCHF1422-12	BBUSE1339-12	BBDCN756-10	SSFDA1195-14		ANICQ1210-11	GBAP4304-13	AGAKI539-17	ABRCI283-06	ASDMT1414-11	CNGBE1034-14	BBCNP1484-14	ASAAR385-14	BBTIP229-10	ALLEP095-13	SSROB7428-14
		LBCH7015-10	SPIAI968-12	GBBSP1222-15		SSWLF1398-13	GMHKH013-15	ANIC680-06	BBCEC014-09		GCOL11640-16				BBCNP2189-14	COLFD567-12		BBCCN652-10	ABLCW063-10	BLPDT931-10	ANICX1014-11			ACML529-12	ARBCM1663-14	RDLQH034-06	CNWLD297-12	PAJUL2061-12	ANIAF1445-11	GCOL6650-16		CNCHF1423-12	BBUSE1353-12	BBDCN944-10	SSFDA1200-14		ANICQ121-11	GBAP4305-13	AGAKI566-17	ABRCI284-06	ASDMT1419-11	CNGBE1035-14	BBCNP1488-14	ASAAR387-14	BBTIP233-10	ALLEP117-13	SSROB7430-14
		LBCH7016-10	SPIAI969-12	GBBSP1508-15		SSWLF1399-13	GMHKH026-15	ANIC681-06	BBCEC015-09		GCOL11643-16				BBCNP2249-14	COLFD568-12		BBCCN677-10	ABLCW065-10	BLPDT932-10	ANICX1016-11			ACML530-12	ARBCM1665-14	RDLQH084-06	CNWLD303-12	PHMTY354-11	ANIAF1446-11	GCOL6701-16		CNCHF1425-12	BBUSE1386-12	BBDCP026-10	SSFDA1201-14		ANICQ1213-11	GBAP4306-13	AGAKI576-17	ABRCI285-06	ASDMT1436-11	CNGBE1036-14	BBCNP1489-14	ASAAR404-14	BBTIP235-10	ALLEP120-13	SSROB7431-14
		LBCH7017-10	SPIAI970-12	GBBSP1521-15		SSWLF1400-13	GMHKH027-15	ANIC682-06	BBCEC016-09		GCOL11655-16				BBCNP2250-14	COLFD596-12		BBCCN688-10	ABLCW066-10	BLPDT933-10	ANICX1018-11			ACML531-12	ARBCM1668-14	RDLQH094-06	CNWLD317-12	RBINA1263-13	ANIAF1447-11	GCOL6731-16		CNCHF1432-12	BBUSE1387-12	BBDCP065-10	SSFDA1420-14		ANICQ1214-11	GBAP4307-13	AGAKI593-17	ABRCI286-06	ASDMT1457-11	CNGBE1037-14	BBCNP1499-14	ASAAR418-14	BBTIP236-10	ALLEP129-13	SSROB8512-14
		LBCH7018-10	SPIAI971-12	GBBSP1522-15		SSWLF1478-13	GMHLF204-15	ANIC683-06	BBCEC017-09		GCOL11856-16				BBCNP2251-14	COLFD665-12		BBCCN718-10	ABLCW067-10	BLPDT936-10	ANICX1019-11			ACML532-12	ARBCM1669-14	RDMAB581-06	CNWLD318-12	RBINA1942-13	ANIAF1448-11	GCOL6732-16		CNFDH055-14	BBUSE169-11	BBDCQ416-10	SSFDA1439-14		ANICQ1215-11	GBAP4308-13	AGAKI600-17	ABRCI287-06	ASDMT1459-11	CNGBE1038-14	BBCNP1501-14	ASAAR420-14	BBTIP237-10	ALLEP131-13	SSROB8514-14
		LBCH7019-10	SPIAI972-12	GBBSP1541-15		SSWLF1639-13	GMHLK076-15	ANIC686-06	BBCEC018-09		GCOL11857-16				BBCNP2256-14	COLFD795-12		BBCCN726-10	ABLCW068-10	BLPDT944-10	ANICX102-11			ACML533-12	ARBCM1672-14	RDMAB696-06	CNWLD323-12	RBINA2044-13	ANIAF1449-11	GCOL6757-16		CNFNE1504-14	BBUSE1894-12	BBDCQ581-10	SSFDA1498-14		ANICQ1216-11	GBAP4309-13	AGAKI602-17	ABRCI288-06	ASDMT1461-11	CNGBF2763-14	BBCNP1503-14	ASAAR430-14	BLTIB086-08	ALLEP132-13	SSROB8516-14
		LBCH7020-10	SPIAI973-12	GBBSP1645-15		SSWLF1647-13	GMHLL122-15	ANIC690-06	BBCEC019-09		GCOL11858-16				BBCNP2257-14	COLFD818-12		BBCCN730-10	ABLCW069-10	BLPDU017-11	ANICX1025-11			ACML534-12	ARBCM1690-14	RDMAB698-06	CNWLD325-12	RBINA2520-13	ANIAF1450-11	GCOL6824-16		CNFNH1881-14	BBUSE1992-12	BBDCQ607-10	SSFDA1499-14		ANICQ1217-11	GBAP4310-13	AGAKI635-17	ABRCI289-06	ASDMT1462-11	CNGBK002-14	BBCNP1504-14	ASAAR440-14	BLTIB123-08	ALLEP133-13	SSROB8518-14
		LBCH7066-10	SPIAI974-12	GBBSP1646-15		SSWLF1652-13	GMHLL123-15	ANIC692-06	BBCEC020-09		GCOL11859-16				BBCNP2258-14	COLFD823-12		BBCCN734-10	ABLCW070-10	BLPDU1025-11	ANICX1027-11			ACML535-12	ARBCM1691-14	RDMAB699-06	CNWLE1796-12	RBINA2541-13	ANIAF1451-11	GCOL6974-16		CNFNH1883-14	BBUSE1993-12	BBDCQ868-10	SSFDA1697-14		ANICQ1218-11	GBAP4311-13	AGAKI643-17	ABRCI290-06	ASDMT1463-11	CNGBK007-14	BBCNP1505-14	ASSPI126-12	BMAPA505-15	ALLEP134-13	SSROB8520-14
		LBCH7134-10	SPIAI975-12	GBBSP394-15		SSWLF1654-13	GMHLQ169-16	ANIC694-06	BBCEC021-09		GCOL11881-16				BBCNP2260-14	COLFD827-12		BBCCN754-10	ABLCW071-10	BLPDU1031-11	ANICX1028-11			ACML536-12	ARBCM1692-14	RDMAB700-06	CNWLE1804-12	RBINA2982-13	ANIAF1452-11	GCOL6992-16		CNFNH1899-14	BBUSE1999-12	BBDCQ942-10	SSFDA1699-14		ANICQ1219-11	GBAP4312-13	AGAKI649-17	ABRCI291-06	ASDMT1465-11	CNGBL012-14	BBCNP1506-14	AUSPI060-11	BMAPA507-15	ALLEP135-13	SSROB8523-14
		LBCH7135-10	SPIAI976-12	GBBSP750-15		SSWLF1656-13	GMHLQ200-16	ANIC695-06	BBCEC023-09		GCOL12081-16				BBCNP2263-14	COLFD839-12		BBCCN756-10	ABLCW072-10	BLPDU1109-11	ANICX1029-11			ACML537-12	ARBCM1693-14	RDMAB702-06	CNWLG036-12	RBINA2983-13	ANIAF1453-11	GCOL7231-16		CNFNI054-14	BBUSE2004-12	BBDCQ966-10	SSFDA1702-14		ANICQ1220-11	GBAP4313-13	AGAKI676-17	ABRCI292-06	ASDMT1466-11	CNGBL013-14	BBCNP1507-14	AUSPI071-11	BMAPA509-15	ALLEP155-13	SSROB8526-14
		LBCH7136-10	SPIAI977-12	GBBSP951-15		SSWLF1658-13	GMHLR068-16	ANIC696-06	BBCEC025-09		GCOL12228-16				BBCNP2265-14	COLFD842-12		BBCCN797-10	ABLCW078-10	BLPDU638-11	ANICX1030-11			ACML539-12	ARBCM1694-14	RDNM012-05	CNWLG050-12	RBINA2987-13	ANIAF1454-11	GCOL7352-16		CNFNO757-14	BBUSE2158-12	BBDEC426-09	SSFDA1709-14		ANICQ122-11	GBAP4314-13	AGAKI680-17	ABRCI293-06	ASDMT1470-11	CNGBL014-14	BBCNP1508-14	AUSPI085-11	BMAPA546-15	ALLEP157-13	SSROB8531-14
		LBCH7137-10	SPIAI978-12	GBBSP954-15		SSWLF1661-13	GMHLS248-16	ANIC697-06	BBCEC114-09		GCOL12874-16				BBCNP2266-14	COLFD843-12		BBCCN798-10	ABLCW079-10	BLPDU639-11	ANICX1031-11			ACML540-12	ARBCM1695-14	RDNM043-05	CNWLL028-13	RBINA2988-13	ANIAF1455-11	GCOL7776-16		CNFNP207-14	BBUSE2160-12	BBDEC593-09	SSFDA1710-14		ANICQ1221-11	GBAP4315-13	AGAKI685-17	ABRCI294-06	ASDMT1471-11	CNGBL015-14	BBCNP1509-14	AUSPI114-11	BMAPA558-15	ALLEP168-13	SSROC8317-15
		LBCH7138-10	SPIAI979-12	GBCH11062-13		SSWLF1662-13	GMHLT083-16	ANIC698-06	BBCEC189-09		GCOL12876-16				BBCNP2291-14	COLFD845-12		BBCCN799-10	ABLCW080-10	BLPDU663-11	ANICX1033-11			ACML541-12	ARBCM1696-14	RDNM044-05	CNWLN021-13	RBINA5071-13	ANIAF1456-11	GCOL7928-16		CNFNT051-14	BBUSE2676-12	BBDEC649-09	SSFDA1711-14		ANICQ1222-11	GBAP4316-13	AGAKI694-17	ABRCI295-06	ASDMT1473-11	CNGBL016-14	BBCNP1511-14	AUSPI138-11	BMAPH161-15	ALLEP173-13	SSROC8334-15
		LBCH7139-10	SPIAI980-12	GBCH4040-09		SSWLF1664-13	GMHLU310-16	ANIC717-06	BBCEC200-09		GCOL1312-16				BBCNP2294-14	COLFD847-12		BBCCN800-10	ABLCW081-10	BLPDU934-11	ANICX1035-11			ACML542-12	ARBCM1697-14	RDNM045-05	CNWLO105-13	RBINA5123-13	ANIAF1457-11	GCOL7955-16		CNGLF1811-13	BBUSE2677-12	BBDEC671-09	SSFDA2026-14		ANICQ1223-11	GBAP4317-13	AGAKI765-17	ABRCI296-06	ASDMT1476-11	CNGBL017-14	BBCNP1518-14	AUSPI151-11	BSCHR040-10	ALLEP199-13	SSROC8373-15
		LBCH7140-10	SPIAI981-12	GBMIN116958-17		SSWLF4941-13	GMHLV399-16	ANIC718-06	BBCEC270-09		GCOL1400-16				BBCNP2295-14	COLFD848-12		BBCCN801-10	ABLCW082-10	BLPDU936-11	ANICX1036-11			ACML543-12	ARBCM1699-14	RDNM047-05	CNWLO109-13	RBINA5491-13	ANIAF1458-11	GCOL8539-16		CNGRD1233-12	BBUSE2693-12	BBDEC672-09	SSFDA2032-14		ANICQ1224-11	GBAP4318-13	AGAKI783-17	ABRCI297-06	ASDMT1487-11	CNGBL018-14	BBCNP1520-14	AUSPI173-11	BYRN010-12	ALLEP203-13	SSROC8378-15
		LBCH7141-10	SPIAI982-12	GBMIN116959-17		UAMIC1434-13	GMHLV401-16	ANIC719-06	BBCEC272-09		GCOL1571-16				BBCNP2296-14	COLFD890-12		BBCCN802-10	ABLCW083-10	BLPDU937-11	ANICX1039-11			ACML544-12	ARBCM1702-14	RDNM048-05	CNWLO115-13	RRINV1761-15	ANIAF1459-11	GCOL8605-16		CNGSC3787-15	BBUSE2694-12	BBDEC925-10	SSFDA2196-14		ANICQ1227-11	GBAP4319-13	AGAKI799-17	ABRCI298-06	ASDMT1495-11	CNGBL019-14	BBCNP1522-14	AUSPI178-11	CNAUA063-14	ALLEP208-13	SSROC8393-15
		LBCH7242-10	SPIAI983-12	GBMIN116960-17		UAMIC1468-13	GMHLV413-16	ANIC753-06	BBCEC273-09		GCOL1943-16				BBCNP2299-14	COLFE003-12		BBCCN803-10	ABLCW084-10	BLPDU978-11	ANICX1040-11			ACML545-12	ARBCM1703-14	RDNM049-05	CNWLO130-13	RRINV3067-15	ANIAF1460-11	GCOL8606-16		CNGSF215-15	BBUSE2697-12	BBDEC968-10	SSFDA2199-14		ANICQ1228-11	GBAP4320-13	AGAKI809-17	ABRCI299-06	ASDMT1496-11	CNGBL020-14	BBCNP1551-14	AUSPI181-11	CNAUA064-14	ALLEP209-13	SSROC8925-15
		LBCH7243-10	SPIAI984-12	GISSP015-15		UAMIC1479-13	GMHLX063-16	ANIC761-06	BBCEC415-10		GCOL2336-16				BBCNP2302-14	COLFE1046-13		BBCCN804-10	ABLCW085-10	BLPDU981-11	ANICX1043-11			ACML546-12	ARBCM1704-14	RDNM050-05	CNYOD021-15	RRINV3072-15	ANIAF1461-11	GCOL9155-16		CNKJB143-14	BBUSE2729-12	BBDED086-10	SSFDA2211-14		ANICQ1229-11	GBAP4321-13	AGAKI810-17	ABRCI300-06	ASDMT1640-11	CNGBL021-14	BBCNP1553-14	AUSPI187-11	CNAUA065-14	ALLEP211-13	SSWLA808-13
		LBCH7244-10	SPIAI985-12	GLASP070-15		UAMIC1490-13	GMHLX065-16	ANIC764-06	BBCEC432-10		GCOL3403-16				BBCNP2303-14	COLFE1047-13		BBCCN805-10	ABLCW086-10	BLPDU988-11	ANICX1044-11			ACML547-12	ARBCM1798-14	RDNM051-05	CNYOJ1862-15	RRINV3076-15	ANIAF1462-11	GENHP528-11		CNKOF047-14	BBUSE2736-12	BBDED278-10	SSFDA2348-14		ANICQ123-11	GBAP4322-13	AGAKI819-17	ABRCI301-06	ASDMT1649-11	CNGBL022-14	BBCNP1560-14	AUSPI197-11	CNAUA066-14	ALLEP215-13	SSWLF4959-13
		LBCH7245-10	SPIAI986-12	GLASP071-15		UAMIC1513-13	GMHLX066-16	ANIC771-06	BBCEC464-10		GCOL342-16				BBCNP2304-14	COLFE1048-13		BBCCN806-10	ABLCW087-10	BLPDU992-11	ANICX1045-11			ACML549-12	ARBCM1803-14	RDNM070-05	COLFF465-13	RRINV3078-15	ANIAF1463-11	GENHP529-11		CNKTE163-15	BBUSE2739-12	BBDED379-10	SSFDA2437-14		ANICQ1231-11	GBAP4323-13	AGAKI888-17	ABRCI302-06	ASDMT1653-11	CNGBL023-14	BBCNP1561-14	AUSPI222-11	CNAUA067-14	ALLEP224-13	SWBAL269-15
		LBCH7246-10	SPIAI987-12	GLASP133-15		UAMIC1518-13	GMHLX067-16	ANIC773-06	CER001-12		GCOL3875-16				BBCNP2305-14	COLFE1049-13		BBCCN807-10	ABLCW088-10	BLPDU998-11	ANICX1049-11			ACML550-12	ARBCM1804-14	RDNM071-05	FBLMU120-09	RRINV3079-15	ANIAF1465-11	GMATP033-16		CNLMA001-14	BBUSE2742-12	BBDED420-10	SSFDA2515-14		ANICQ1233-11	GBAP4324-13	AGAKI898-17	ABRCI303-06	ASDMT1654-11	CNGBL024-14	BBCNP1577-14	AUSPI226-11	CNAUA069-14	ALLEP225-13	SWINP027-16
		LBCH7247-10	SPIAI988-12	GMCVM002-16			GMHMM308-16	ANIC775-06	CER003-12		GCOL3888-16				BBCNP2306-14	COLFE1050-13		BBCCN808-10	ABLCW089-10	BLPDV119-11	ANICX105-11			ACML551-12	ARBCM1806-14	RDNM072-05	FBLMU121-09	RRMFA399-15	ANIAF1466-11	GMATQ030-16		CNLMA002-14	BBUSE2743-12	BBDED428-10	SSFDA2519-14		ANICQ1235-11	GBAP4489-13	AGAKI900-17	ABRCI304-06	ASDMT1658-11	CNGBL031-14	BBCNP1583-14	AUSPI234-11	CNAUB010-14	ALLEP226-13	SWINP028-16
		LBCH7248-10	SPIAI989-12	GMCVY053-16			GMHMN889-16	ANIC780-06	CER004-12		GCOL3891-16				BBCNP2308-14	COLFE1051-13		BBCCN809-10	ABLCW090-10	BLPDV120-11	ANICX1056-11			ACML552-12	ARBCM1807-14	RDNM073-05	FBLMU122-09	RRMFB1002-15	ANIAF1467-11	GMATQ031-16		CNPCQ040-13	BBUSE2744-12	BBDED504-10	SSFDA2682-14		ANICQ1236-11	GBAP4612-15	AGAKI903-17	ABRCI305-06	ASDMT1662-11	CNGBL039-14	BBCNP1588-14	AUSPI256-11	CNAUB011-14	ALLEP239-13	SWINP029-16
		LBCH7249-10	SPIAI990-12	GMOME001-15			GMHMT448-16	ANIC793-06	CER006-12		GCOL4026-16				BBCNP2309-14	COLFE1052-13		BBCCN810-10	ABLCW091-10	BLPDV121-11	ANICX1057-11			ACML553-12	ARBCM1808-14	RDNM074-05	FBLMU123-09	RRMFB1003-15	ANIAF1468-11	GMATQ032-16		CNPED001-14	BBUSE2748-12	BBDED705-10	SSFDA2692-14		ANICQ1237-11	GBAP4613-15	AGAKI932-17	ABRCI306-06	ASDMT1663-11	CNGBM471-14	BBCNP1601-14	AUSPI258-11	CNAUB012-14	ALLEP248-13	SWINP030-16
		LBCH7304-10	SPIAI991-12	GMOME002-15			GMHNA050-15	ANIC794-06	CER007-12		GCOL4055-16				BBCNP2310-14	COLFE1053-13		BBCCN811-10	ABLCW092-10	BLPDV1213-11	ANICX1058-11			ACML554-12	ARBCM1809-14	RDNM114-05	FBLMU125-09	RRMFB992-15	ANIAF1469-11	GMATQ095-16		CNPED002-14	BBUSE2759-12	BBDED717-10	SSFDA2778-14		ANICQ1238-11	GBAP4614-15	AGAKI956-17	ABRCI307-06	ASDMT1664-11	CNGBM472-14	BBCNP1615-14	AUSPI429-14	CNAUB013-14	ALLEP249-13	SWINP031-16
		LBCH7305-10	SPIAI992-12	INRMA2088-15			GMHNB218-15	ANIC795-06	CER009-12		GCOL4203-16				BBCNP2313-14	COLFE1057-13		BBCCN812-10	ABLCW093-10	BLPDV1234-11	ANICX1061-11			ACML555-12	ARBCM1811-14	RDNM115-05	FBLMU126-09	RRMFB994-15	ANIAF1470-11	GMATR031-16		CNPEE1916-14	BBUSE2843-12	BBDED726-10	SSFDA3466-14		ANICQ1239-11	GBAP5477-15	AGAKI975-17	ABRCI308-06	ASDMT1666-11	CNGBM473-14	BBCNP1651-14	AUSPI519-14	CNAUB014-14	ALLEP251-13	SWLNP369-15
		LBCH7306-10	SPIAI993-12	INRMA2089-15			GMHNB223-15	ANIC798-06	CER011-12		GCOL427-16				BBCNP2314-14	COLFE1060-13		BBCCN813-10	ABLCW094-10	BLPDV232-11	ANICX1064-11			ACML556-12	ARBCM1812-14	RDNM116-05	FBLMV844-09	RRMFB995-15	ANIAF1471-11	GMATR032-16		CNPEF048-14	BBUSE2881-12	BBDED778-10	SSFDA5137-14		ANICQ1240-11	GBAP5482-15	AGAKJ1007-17	ABRCI309-06	ASDMT1787-11	CNGBM477-14	BBCNP1666-14	AUSPI533-14	CNAUB015-14	ALLEP253-13	SWOJP190-15
		LBCH7307-10	SPIAI994-12	KEJSP113-15			GMHNC242-15	ANIC803-06	CER012-12		GCOL4579-16				BBCNP2315-14	COLFE1061-13		BBCCN814-10	ABLCW095-10	BLPDV234-11	ANICX107-11			ACML557-12	ARBCM1813-14	RDNM117-05	FBLMW147-10	RRMFB996-15	ANIAF1472-11	GMATS002-16		CNPEF059-14	BBUSE2890-12	BBDED842-10	SSFDA5138-14		ANICQ1241-11	GBAP5483-15	AGAKJ1015-17	ABRCI310-06	ASDMT1813-11	CNGBM478-14	BBCNP1667-14	AUSPI594-14	CNBFD156-15	ALLEP256-13	TURAR001-10
		LBCH7308-10	SPIAI995-12	KEJSP374-15			GMHNE147-15	ANIC805-06	CER013-12		GCOL4997-16				BBCNP2316-14	COLFE1062-13		BBCCN815-10	ABLCW096-10	BLPDV246-11	ANICX1072-11			ACML558-12	ARBCM1815-14	RDNM118-05	FBLMW925-10	RRMFB997-15	ANIAF1473-11	GMATS003-16		CNPEM2376-14	BBUSE2965-12	BBDED862-10	SSFDA5141-14		ANICQ1242-11	GBAP5487-15	AGAKJ1026-17	ABRCI311-06	ASDMT1840-11	CNGBM481-14	BBCNP1668-14	AUSPI597-14	CNBFD157-15	ALLEP270-13	TURAR1597-10
		LBCH7309-10	SPIAI996-12	KEJSP387-15			GMHNE161-15	ANIC813-06	CER014-12		GCOL5029-16				BBCNP2323-14	COLFE1064-13		BBCCN816-10	ABLCW097-10	BLPDV444-11	ANICX1075-11			ACML560-12	ARBCM1816-14	RDNM119-05	FBLMW926-10	RRMFB998-15	ANIAF1474-11	GMATS005-16		CNPEP021-14	BBUSE2999-12	BBDED903-10	SSGBB5855-14		ANICQ1244-11	GBAP5488-15	AGAKJ1027-17	ABRCI312-06	ASDMT1852-11	CNGRD1090-12	BBCNP1673-14	AUSPI599-14	CNBFD159-15	ALLEP272-13	TURAR1598-10
		LBCH7310-10	SPIAI997-12	KEJSP412-15			GMHNF084-15	ANIC816-06	CER015-12		GCOL5032-16				BBCNP2324-14	COLFE1073-13		BBCCN817-10	ABLCW098-10	BLPDV449-11	ANICX1076-11			ACML561-12	ARBCM1817-14	RDNM120-05	FBLMW929-10	RRMFB999-15	ANIAF1475-11	GMATU090-16		CNPEQ797-14	BBUSE3032-12	BBDED918-10	SSGBB5856-14		ANICQ1245-11	GBAP5489-15	AGAKJ1035-17	ABRCI313-06	ASDMT1856-11	CNGRD1094-12	BBCNP1684-14	AUSPI639-14	CNBFD160-15	ALLEP275-13	UAMIC1484-13
		LBCH7311-10	SPIAI998-12	KLPSP020-15			GMHNF089-15	ANIC817-06	CER016-12		GCOL522-16				BBCNP2338-14	COLFE1097-13		BBCCN818-10	ABLCW099-10	BLPDV450-11	ANICX1080-11			ACML562-12	ARBCM1863-14	RDNM121-05	FBLMX021-11	RRMFC1660-15	ANIAF1476-11	GMATV199-16		CNPET008-14	BBUSE3225-12	BBDED930-10	SSKJC3647-15		ANICQ1247-11	GBAP5490-15	AGAKJ1061-17	ABRCI314-06	ASDMT1857-11	CNGRD1098-12	BBCNP1738-14	BBCAN008-09	CNBFE045-15	ALLEP281-13	UAMIC1550-13
		LBCH7690-10	SPIAI999-12	KLPSP427-15			GMHNF102-15	ANIC823-06	CER021-12		GCOL5396-16				BBCNP2339-14	COLFE1098-13		BBCCN819-10	ABLCW100-10	BLPDV451-11	ANICX1081-11			ACML563-12	ARBCM1864-14	RDNM848-05	FBLMZ593-12	RRMFD002-15	ANIAF1477-11	GMGMB1266-14		CNPKK002-14	BBUSE3254-12	BBDED937-10	SSPAA6007-13		ANICQ1248-11	GBAP5491-15	AGAKJ1071-17	ABRCI315-06	ASDMT1882-12	CNGRE050-12	BBCNP1741-14	BBCAN010-09	CNBFF058-15	ALLEP284-13	UAMIC1601-13
		LBCS028-07	SPICA1229-10	KLPSP444-15			GMHNG044-15	ANIC829-06	CER022-12		GCOL5460-16				BBCNP2341-14	COLFE1101-13		BBCCN820-10	ABLCW101-10	BLPDV463-11	ANICX1083-11			ACML564-12	ARBCM1865-14	RDNM849-05	FBLMZ615-12	RRMPA085-15	ANIAF1478-11	GMGMC263-14		CNPKO3397-14	BBUSE416-11	BBDED961-10	SSPAA6014-13		ANICQ1251-11	GBAP5492-15	AGAKJ1099-17	ABRCI316-06	ASDMT1884-12	CNGRE058-12	BBCNP1745-14	BBCAN034-09	CNBFQ340-15	ALLEP296-13	ZMBN137-16
		LBCS184-07	SPICA1285-10	KLPSP446-15			GMHNG059-15	ANIC830-06	CER024-12		GCOL5506-16				BBCNP2342-14	COLFE1105-13		BBCCN821-10	ABLCW102-10	BLPDV466-11	ANICX1085-11			ACML565-12	ARBCM1866-14	RDNMB940-05	FBLMZ753-12	RRMPB001-15	ANIAF1479-11	GMGMD372-14		CNPKO3398-14	BBUSE429-11	BBDEE037-10	SSPAA6021-13		ANICQ1252-11	GBAP5493-15	AGAKJ1101-17	ABRCI317-06	ASDMT238-11	CNGRK028-13	BBCNP1750-14	BBCAN037-09	CNBFQ342-15	ALLEP304-13
		LBCS250-07	SPICA1320-10	KLPSP448-15			GMOWJ669-15	ANIC831-06	CER026-12		GCOL5763-16				BBCNP2348-14	COLFE1106-13		BBCCN822-10	ABLCW103-10	BLPDV526-11	ANICX1087-11			ACML566-12	ARBCM1867-14	RDNMC686-06	GBGL15738-14	RRMPB002-15	ANIAF1480-11	GMGME152-14		CNPPF095-12	BBUSE441-11	BBDEE071-10	SSPAA6025-13		ANICQ1253-11	GBAP5494-15	AGAKJ1115-17	ABRCI318-06	ASDMT268-11	CNGRK463-13	BBCNP1800-14	BBCAN064-09	CNBFQ346-15	ALLEP305-13
		LCANA183-06	SPICA1445-10	KLPSP449-15			GMRAA244-14	ANIC832-06	CER027-12		GCOL6267-16				BBCNP2351-14	COLFE1107-13		BBCCN823-10	ABLCW104-10	BLPDV545-11	ANICX109-11			ACML567-12	ARBCM1868-14	RDNMD627-06	GBGL16812-15	RRSSC3238-15	ANIAF1481-11	GMGME153-14		CNRME5227-13	BBUSE442-11	BBDEE115-10	SSPAA6038-13		ANICQ1254-11	GBAP5495-15	AGAKJ1129-17	ABRCI319-06	ASDMT607-11	CNGRK464-13	BBCNP1837-14	BBCAN069-09	CNBFQ347-15	ALLEP320-13
		LCANA187-06	SPICA1452-10	KLPSP450-15			GMRAE202-14	ANIC840-06	CER028-12		GCOL6504-16				BBCNP2357-14	COLFE1108-13		BBCCN824-10	ABLCW105-10	BLPDV549-11	ANICX1092-11			ACML568-12	ARBCM1869-14	RDNMD628-06	GBGL16813-15	RRSSC3239-15	ANIAF1482-11	GMGME155-14		CNRME5228-13	BBUSE450-11	BBDEE129-10	SSPAA6040-13		ANICQ1255-11	GBAP5496-15	AGAKJ1133-17	ABRCI320-06	ASDMT608-11	CNGRK465-13	BBCNP1839-14	BBCAN070-09	CNBFQ351-15	ALLEP323-13
		LCANA188-06	SPICA1456-10	KLUSP232-15			GMRMG046-14	ANIC842-06	CER029-12		GCOL6777-16				BBCNP2358-14	COLFE1109-13		BBCCN825-10	ABLCW108-10	BLPDV553-11	ANICX1094-11			ACML569-12	ARBCM1870-14	RDNMD629-06	GBGL16814-15	RRSSC6088-15	ANIAF1483-11	GMGMG300-14		CNSLD619-12	BBUSE526-11	BBDEE279-10	SSPAA6044-13		ANICQ1258-11	GBAP5497-15	AGAKJ1134-17	ABRCI321-06	ASDMT609-11	CNGRK466-13	BBCNP1842-14	BBCAN077-09	CNBFQ357-15	ALLEP324-13
		LCANA316-06	SPICA1457-10	KLUSP247-15			GMRMG047-14	ANIC847-06	CER030-12		GCOL7487-16				BBCNP2359-14	COLFE1110-13		BBCCN826-10	ABLCW109-10	BLPDV560-11	ANICX1103-11			ACML570-12	ARBCM1872-14	RDNMD630-06	GBGL16815-15	RRSSC6089-15	ANIAF1484-11	GMGMH1170-14		CNSLE262-12	BBUSE529-11	BBDEE337-10	SSPAA6047-13		ANICQ1259-11	GBAP5498-15	AGAKJ1153-17	ABRCI322-06	ASDMT615-11	CNGRK502-13	BBCNP1855-14	BBCAN108-09	CNBPE771-13	ALLEP328-13
		LCANA321-06	SPICA1462-10	KLUSP248-15			GMRMG048-14	ANIC851-06	CER032-12		GCOL7527-16				BBCNP2360-14	COLFE1163-13		BBCCN827-10	ABLCW110-10	BLPDV572-11	ANICX1104-11			ACML571-12	ARBCM1873-14	RDNMD631-06	GBGL16816-15	RRSSC7204-15	ANIAF1485-11	GMGMH1543-14		CNSLG181-12	BBUSE532-11	BBDEE345-10	SSPAA6052-13		ANICQ1260-11	GBAP5499-15	AGAKJ1163-17	ABRCI323-06	ASDMT643-11	CNGRK503-13	BBCNP1857-14	BBCAN121-09	CNBPH416-13	ALLEP364-13
		LCANA322-06	SPICA1538-10	KLUSP249-15			GMRMH143-14	ANIC852-06	CER033-12		GCOL8725-16				BBCNP2362-14	COLFE1164-13		BBCCN828-10	ABLCW111-10	BLPDV574-11	ANICX1105-11			ACML572-12	ARBCM1874-14	RDNMD632-06	GBGL16817-15	SIHET700-13	ANIAF1486-11	GMGMH1554-14		CNSLG182-12	BBUSE534-11	BBDEE430-10	SSPAA6060-13		ANICQ1261-11	GBAP5500-15	AGAKJ1174-17	ABRCI324-06	ASDMT649-11	CNGRK531-13	BBCNP1875-14	BBCAN124-09	CNBPO525-13	ALLEP370-13
		LCANA326-06	SPICA1539-10	KLUSP525-15			GMRMH144-14	ANIC854-06	CER034-12		GCOL9545-16				BBCNP2363-14	COLFE1167-13		BBCCN829-10	ABLCW112-10	BLPDV577-11	ANICX1106-11			ACML573-12	ARBCM1875-14	RDNMD633-06	GBGL16818-15	SMTPB085-13	ANIAF1487-11	GMGMI261-14		CNSLP383-13	BBUSE539-11	BBDEE431-10	SSPAA6062-13		ANICQ1262-11	GBAP5502-15	AGAKJ1227-17	ABRCI325-06	ASDMT652-11	CNGRK533-13	BBCNP1933-14	BBCAN125-09	CNBRB557-14	ALLEP377-13
		LCANA327-06	SPICA1764-11	KOOSP015-15			GMRMH145-14	ANIC856-06	CER036-12		GCOL987-16				BBCNP2364-14	COLFE1168-13		BBCCN830-10	ABLCW113-10	BLPDV595-11	ANICX1108-11			ACML574-12	ARBCM1876-14	RDNMD634-06	GBGL16819-15	SMTPB086-13	ANIAF1488-11	GMGMJ1374-14		CNSLP385-13	BBUSE571-11	BBDEE459-10	SSPAA6064-13		ANICQ1264-11	GBAP5503-15	AGAKJ1239-17	ABRCI326-06	ASDMT656-11	CNGSD7590-15	BBCNP1946-14	BBCAN136-09	CNBRC471-14	ALLEP386-13
		LCANA328-06	SPICA1906-11	KOOSP016-15			GMRMH146-14	ANIC874-06	CER041-12		GMATO1282-16				BBCNP2366-14	COLFE1171-13		BBCCN831-10	ABLCW114-10	BLPDV597-11	ANICX1109-11			ACML575-12	ARBCM1878-14	RDNME269-07	GBGL16820-15	SMTPB12966-13	ANIAF1489-11	GMGMJ164-14		CNSLP386-13	BBUSE594-11	BBDEE539-10	SSPAA6065-13		ANICQ1265-11	GBAP5504-15	AGAKJ1282-17	ABRCI327-06	ASDMT663-11	CNGSE196-15	BBCNP1947-14	BBCAN137-09	CNBRC480-14	ALLEP395-13
		LCANA329-06	SPICA1925-11	KOOSP017-15			GMRMH147-14	ANIC886-06	CER042-12		GMBZD369-16				BBCNP2367-14	COLFE1175-13		BBCCN832-10	ABLCW115-10	BLPDV632-11	ANICX1115-11			ACML579-12	ARBCM1879-14	RDNME270-07	GBGL16821-15	SMTPB14441-13	ANIAF1490-11	GMGMJ375-14		CNSLP397-13	BBUSE596-11	BBDEE614-10	SSPAA6070-13		ANICQ1267-11	GBAP5506-15	AGAKJ1309-17	ABRCI328-06	ASDMT665-11	CNGSE197-15	BBCNP1948-14	BBCAN201-09	CNBRC483-14	ALLEP408-13
		LCANA331-06	SPICA1992-11	KOOSP018-15			GMRMI115-14	ANIC888-06	CER043-12		GMBZD371-16				BBCNP2368-14	COLFE1185-13		BBCCN833-10	ABLCW122-10	BLPDV633-11	ANICX1116-11			ACML580-12	ARBCM1880-14	RDNME272-07	GBGL16822-15	SMTPB14442-13	ANIAF1491-11	GMGMK1078-14		CNSLP398-13	BBUSE597-11	BBDEE620-10	SSPAA6078-13		ANICQ1268-11	GBAP5507-15	AGAKJ1337-17	ABRCI329-06	ASDMT701-11	CNGSE209-15	BBCNP1962-14	BBCAN203-09	CNBRE1129-14	ALLEP411-13
		LCANA333-06	SPICA395-10	KOUSP367-15			GMRMJ094-14	ANIC890-06	CER044-12		GMBZD375-16				BBCNP2370-14	COLFE1203-13		BBCCN834-10	ABLCW123-10	BLPDV635-11	ANICX1117-11			ACML896-13	ARBCM1881-14	RDNME585-08	GBGL16823-15	SMTPB14443-13	ANIAF1492-11	GMGMK803-14		CNTID3886-15	BBUSE601-11	BBDEE623-10	SSPAA7525-13		ANICQ1269-11	GBAP5508-15	AGAKJ1340-17	ABRCI330-06	ASDMT704-11	CNGSF3897-15	BBCNP1963-14	BBCAN289-09	CNBRE1131-14	ALLEP419-13
		LCANA336-06	SPICA402-10	KOUSP372-15			GMRML068-14	ANIC897-06	CER045-12		GMBZD379-16				BBCNP2375-14	COLFE1204-13		BBCCN835-10	ABLCW125-10	BLPDV660-11	ANICX1118-11			ACML897-13	ARBCM1882-14	RDNME587-08	GBGL16824-15	SMTPB14444-13	ANIAF1494-11	GMGRC2985-13		CNTIF2555-15	BBUSE605-11	BBDEE648-10	SSPAA7576-13		ANICQ1270-11	GBAP5605-15	AGAKJ1352-17	ABRCI331-06	ASDMT834-11	CNJAD2061-12	BBCNP1978-14	BBCAN310-09	CNBRI408-14	ALLEP420-13
		LCANA338-06	SPICA754-10	KOUSP380-15			HPPPD1467-13	ANIC910-06	CER046-12		GMBZD382-16				BBCNP2376-14	COLFE1249-13		BBCCN836-10	ABLCW126-10	BLPDV668-11	ANICX1121-11			ACML898-13	ARBCM1883-14	RDNME588-08	GBGL16825-15	SMTPB14445-13	ANIAF1495-11	GMGRC2987-13		CNTNJ305-14	BBUSE606-11	BBDEE653-10	SSPAA7582-13		ANICQ1271-11	GBAP827-09	AGAKJ295-17	ABRCI332-06	ASDMT852-11	CNKJD115-14	BBCNP1979-14	BBCAN332-09	CNBRO1024-14	ALLEP427-13
		LCANA339-06	SPICA755-10	KOUSP415-15			MARC059-10	ANIC912-06	CER049-12		GMBZD384-16				BBCNP2378-14	COLFE1292-13		BBCCN837-10	ABLCW127-10	BLPDV690-11	ANICX1122-11			ACML899-13	ARBCM1884-14	RDNME721-08	GBGL17219-15	SMTPB14446-13	ANIAF1971-11	GMGRC2993-13		CNWBD022-13	BBUSE610-11	BBDEE666-10	SSPAA8738-13		ANICQ1272-11	GBAP828-09	AGAKJ299-17	ABRCI337-06	ASDMT869-11	CNKJD147-14	BBCNP1981-14	BBCAN382-09	CNBRP2096-14	ALLEP430-13
		LCANA340-06	SPICA807-10	KOUSP416-15			MARC077-10	ANIC914-06	CER050-12		GMBZE152-16				BBCNP2383-14	COLFE1293-13		BBCCN838-10	ABLCW128-10	BLPDV708-11	ANICX1128-11			ACML900-13	ARBCM1885-14	RDNME848-08	GMCVB061-16	SMTPB14527-13	ANIAF1972-11	GMGRC3070-13		COAS906-12	BBUSE611-11	BBDEE690-10	SSPAA8744-13		ANICQ1273-11	GBAP829-09	AGAKJ302-17	ABRCI338-06	ASDMT875-11	CNKJD148-14	BBCNP1986-14	BBCAN422-09	CNCDI001-11	ALLEP440-13
		LCANA341-06	SPICA808-10	KOUSP417-15			MARC120-10	ANIC916-06	CER051-12		GMBZP482-16				BBCNP2384-14	COLFE1295-13		BBCCN839-10	ABLCW129-10	BLPDV715-11	ANICX113-11			ACML901-13	ARBCM1887-14	RDNME862-08	GMGMJ1504-14	SMTPB14775-13	ANIAF1973-11	GMGRC3075-13		CRHIA676-16	BBUSE612-11	BBDEE726-10	SSPAA8745-13		ANICQ1274-11	GBAP830-09	AGAKJ535-17	ABRCI339-06	ASDMT884-11	CNKJD149-14	BBCNP1989-14	BBCAN423-09	CNCDI002-11	ALLEP466-13
		LCANA343-06	SPICA876-10	KOUSP418-15			MHMIT001-07	ANIC918-06	CER052-12		GMESE353-14				BBCNP2386-14	COLFE1296-13		BBCCN840-10	ABLCW131-10	BLPDV830-11	ANICX1131-11			ACML902-13	ARBCM1891-14	RDNMF186-08	GMGMK1051-14	SMTPB15341-13	ANIAF1975-11	GMGRE2823-13		DIMC104-09	BBUSE623-11	BBDEE875-10	SSPAA8746-13		ANICQ1275-11	GBAP831-09	AGAKJ544-17	ABRCI340-06	ASHYB1885-10	CNKJD150-14	BBCNP1990-14	BBCAN425-09	CNCDI004-11	ALLEP468-13
		LCANA345-06	SPICA920-10	KOUSP421-15			MHMIT002-07	ANIC925-06	CER053-12		GMGFF015-13				BBCNP2387-14	COLFE1570-13		BBCCN841-10	ABLCW132-10	BLPDW901-11	ANICX1134-11			ACML903-13	ARBCM1892-14	RDNMF187-08	GMGMK904-14	SMTPB15342-13	ANIAF1976-11	GMGRF5270-13		DSCFV004-07	BBUSE704-11	BBDEE885-10	SSPAA8766-13		ANICQ1276-11	GBAP832-09	AGAKJ556-17	ABRCI341-06	ASHYH411-11	CNKJD151-14	BBCNP1991-14	BBCAN436-09	CNCDI007-11	ALLEP470-13
		LCANA348-06	SPICA925-10	KOUSP422-15			MHMIT003-07	ANIC927-06	CER056-12		GMGSB537-12				BBCNP2389-14	COLFE204-12		BBCCN842-10	ABLCW133-10	BLPDW972-11	ANICX1135-11			ACML904-13	ARBCM1893-14	RDNMF188-08	GMGMK912-14	SMTPB15361-13	ANIAF1977-11	GMGRF5271-13		DSCFV100-07	BBUSE708-11	BBDEE942-10	SSPCC004-13		ANICQ1278-11	GBAP833-09	AGAKJ573-17	ABRCI342-06	ASHYM001-08	CNKJD152-14	BBCNP1992-14	BBCAN446-09	CNCDI008-11	ALLEP489-14
		LCANA349-06	SPICA926-10	KOUSP423-15			MHMIT004-07	ANIC929-06	CER057-12		GMGSB540-12				BBCNP2391-14	COLFE205-12		BBCCN843-10	ABLCW134-10	BLPDW994-11	ANICX1136-11			ACML905-13	ARBCM1894-14	RDNMF189-08	GMGRC2872-13	SMTPB161-13	ANIAF1978-11	GMGRF5274-13		ERPIR189-12	BBUSE728-11	BBDEE955-10	SSPCC005-13		ANICQ1280-11	GBAP834-09	AGAKJ574-17	ABRCI343-06	ASHYM002-08	CNKJE020-14	BBCNP1996-14	BBCAN447-09	CNCDI010-11	ALLEP502-14
		LCANA350-06	SPICH055-09	KOUSP432-15			MHMIT006-07	ANIC931-06	CER058-12		GMGSC438-12				BBCNP2392-14	COLFE206-12		BBCCN844-10	ABLCW135-10	BLPDW999-11	ANICX1138-11			ACML906-13	ARBCM1896-14	RDNMF190-08	GMHJC058-14	SMTPB16127-13	ANIAF1979-11	GMGRF5277-13		EUBUG006-11	BBUSE777-11	BBDIQ067-10	SSPCC007-13		ANICQ1281-11	GBAP835-09	AGAKJ587-17	ABRCI344-06	ASHYM003-08	CNKJE022-14	BBCNP1997-14	BBCAN449-09	CNCDI012-11	ALLEP546-14
		LCANA352-06	SPICH056-09	KOUSP433-15			MHMIT007-07	ANIC936-06	CER059-12		GMGSD530-12				BBCNP2394-14	COLFE207-12		BBCCN845-10	ABLCW136-10	BLPDX1364-11	ANICX114-11			ACML907-13	ARBCM1897-14	RDNMF191-08	GMHMC533-15	SMTPB16128-13	ANIAF1980-11	GMGRF5278-13		EUBUG1000-12	BBUSE876-11	BBDIV1004-12	SSPCC008-13		ANICQ1282-11	GBAP836-09	AGAKJ643-17	ABRCI345-06	AUSBC1387-12	CNKJE023-14	BBCNP2000-14	BBCAN471-09	CNCDI044-11	ALLEP552-14
		LCCFH096-11	SPICH057-09	KOUSP435-15			MHMIT008-07	ANIC938-06	CER060-12		GMGSF464-12				BBCNP2397-14	COLFE212-12		BBCCN846-10	ABLCW137-10	BLPDX565-11	ANICX1143-11			ACML908-13	ARBCM1899-14	RDNMF192-08	GMMAA1039-15	SMTPB1619-13	ANIAF1981-11	GMGRG4882-13		EUBUG1001-12	BBUSE888-11	BBDIV1184-12	SSPCC009-13		ANICQ1283-11	GBAP837-09	AGAKJ689-17	ABRCI346-06	AUSBC1392-12	CNKJE024-14	BBCNP2001-14	BBCAN476-09	CNCDI084-11	ALLEP554-14
		LCH258-04	SPICH137-09	KOUSP436-15			MHMIT009-07	ANIC940-06	CER061-12		GMHDB149-13				BBCNP2398-14	COLFE213-12		BBCCN847-10	ABLCW138-10	BLPDX573-11	ANICX1144-11			ACML909-13	ARBCM1901-14	RDNMF193-08	GMMAA106-15	SMTPB19034-13	ANIAF1983-11	GMGRG4883-13		EUBUG1002-12	BBUSE889-11	BBDIV682-12	SSPCC016-13		ANICQ1284-11	GBAP838-09	AGAKJ758-17	ABRCI347-06	AUSBC1406-12	CNKJE025-14	BBCNP2003-14	BBCAN477-09	CNCDI086-11	ALLEP569-14
		LCHIP024-07	SPICH138-09	KOUSP441-15			MHMIT010-07	ANICB008-06	CER062-12		GMHDG318-13				BBCNP2399-14	COLFE214-12		BBCCN849-10	ABLCW139-10	BLPDY018-11	ANICX1146-11			ACML911-13	ARBCM1902-14	RDNMF194-08	GMMAB920-15	SMTPB20553-13	ANIAF1984-11	GMGRG666-13		EUBUG1012-12	BBUSE946-11	BBDIV946-12	SSPCC020-13		ANICQ1285-11	GBAP839-09	AGAKJ767-17	ABRCI348-06	AUSBC1412-12	CNKJE026-14	BBCNP2004-14	BBCAN490-09	CNCDI087-11	ANIC093-06
		LCHIP095-07	SPICH139-09	KOUSP442-15			MHMIT011-07	ANICB021-06	CER063-12		GMHDK055-13				BBCNP2401-14	COLFE215-12		BBCCN850-10	ABLCW140-10	BLPDY082-11	ANICX1147-11			ACML912-13	ARBCM1905-14	RDNMF195-08	GMMAB999-15	SMTPB21186-13	ANIAF1985-11	GMGRG667-13		EUBUG1030-12	BBUSE972-11	BCFOR045-15	SSPPA1349-15		ANICQ1286-11	GBMIN91823-17	AGAKJ768-17	ABRCI350-06	AUSBC2178-12	CNKJE027-14	BBCNP2011-14	BBCAN589-09	CNCDI088-11	ANIC094-06
		LCHIP096-07	SPICR009-10	KOUSP473-15			MHMIT012-07	ANICB024-06	CER064-12		GMHDM506-13				BBCNP2402-14	COLFE216-12		BBCCN851-10	ABLCW141-10	BLPDY204-11	ANICX1149-11			ACML914-13	ARBCM1906-14	RDNMF196-08	GMMAD723-15	SMTPB2764-13	ANIAF1986-11	GMGRG668-13		EUBUG103-11	BBUSE980-11	CHDIP001-11	SSPPA667-15		ANICQ1287-11	GBMIN91824-17	AGAKJ787-17	ABRCI352-06	AUSCL1045-12	CNKJE028-14	BBCNP2012-14	BBCAN591-09	CNCDI126-11	ANIC111-06
		LCHIP097-07	SPICR030-10	KOUSP483-15			MHMIT013-07	ANICB029-06	CER065-12		GMHDO351-13				BBCNP2403-14	COLFE218-12		BBCCN852-10	ABLCW142-10	BLPDY205-11	ANICX1150-11			ACML915-13	ARBCM1908-14	RDNMF209-08	GMMAE1026-15	SMTPB2850-13	ANIAF1987-11	GMGRG669-13		EUBUG105-11	BBUSE990-11	CHDIP002-11	SSPPA671-15		ANICQ1288-11	GBMIN91825-17	AGAKJ816-17	ABRCI353-06	AUSCL1049-12	CNKJE030-14	BBCNP2025-14	BBCAN746-09	CNCDI131-11	ANIC112-06
		LCHIP112-07	SPICR1045-11	KOUSP741-15			MHMIT014-07	ANICB030-06	CER067-12		GMHGC079-13				BBCNP2404-14	COLFE219-12		BBCCN853-10	ABLCW143-10	BLPDY465-11	ANICX115-11			ACML916-13	ARBCM1909-14	RDNMF211-08	GMMAE747-15	SMTPB3174-13	ANIAF1993-11	GMGRG672-13		EUBUG106-11	BBUSU1067-15	CHDIP003-11	SSPPA677-15		ANICQ1289-11	GBMIN91826-17	AGAKJ818-17	ABRCI354-06	AUSCL1054-12	CNKJE032-14	BBCNP2027-14	BBCAN837-09	CNCTI015-12	ANIC113-06
		LCHIP128-07	SPICR1182-11	KOUSP753-15			MHMIT015-07	ANICB035-06	CER068-12		GMHGE043-13				BBCNP2405-14	COLFE222-12		BBCCN854-10	ABLCW144-10	BLPDY476-11	ANICX1155-11			ACML917-13	ARBCM1910-14	RDNMF212-08	GMMAE779-15	SMTPB3744-13	ANIAF1996-11	GMHDK045-13		EUBUG107-11	BBUSU1081-15	CHDIP006-11	SSPPA702-15		ANICQ1290-11	GBMIN91827-17	AGAKJ826-17	ABRCI355-06	AUSCL1078-12	CNKJE033-14	BBCNP2077-14	BBCAN838-09	CNCTI016-12	ANIC114-06
		LCHP747-07	SPICR1225-11	KOUSP790-15			MHMIT016-07	ANICB036-06	CER070-12		GMHGI434-13				BBCNP2408-14	COLFE227-12		BBCCN855-10	ABLCW145-10	BLPDZ758-11	ANICX1156-11			ACML918-13	ARBCM1911-14	RDNMF213-08	GMMAE780-15	SMTPB3745-13	ANIAF1997-11	GMHJI353-15		EUBUG109-11	BBUSU516-15	CHDIP011-11	SSPPA704-15		ANICQ129-11	GBMIN91828-17	AGAKJ859-17	ABRCI356-06	AUSCL1088-12	CNKJE034-14	BBCNP2089-14	BBCAN891-10	CNCTI018-12	ANIC115-06
		LCHP762-07	SPICR1226-11	KOUSP791-15			MHMIT017-07	ANICB037-06	CER071-12		GMHGI436-13				BBCNP2413-14	COLFE228-12		BBCCN856-10	ABLCW146-10	BLPDZ763-11	ANICX1158-11			ACML922-13	ARBCM1912-14	RDNMF215-08	GMMAE790-15	SMTPB3746-13	ANIAF2000-11	GMHKA004-15		EUBUG110-11	BBUSU556-15	CHDIP017-11	SSPPA705-15		ANICQ1291-11	GBMIN91829-17	AGAKJ886-17	ABRCI357-06	AUSMA030-14	CNKJE037-14	BBCNP2138-14	BBCAN892-10	CNCTI019-12	ANIC116-06
		LCHQ208-08	SPICR317-11	KOUSP793-15			MHMIT018-07	ANICB038-06	CER072-12		GMHGJ054-13				BBCNP2414-14	COLFE402-12		BBCCN857-10	ABLCW147-10	BLPDZ775-11	ANICX1159-11			ACML923-13	ARBCM1913-14	RDNMF477-08	GMMAE843-15	SMTPB3747-13	ANIAF361-11	GMHKA034-15		EUBUG1237-12	BBUSU814-15	CHDIP019-11	SSPPA707-15		ANICQ1292-11	GBMIN91830-17	AGAKK008-17	ABRCI358-06	AUSMA031-14	CNKJF051-14	BBCNP2352-14	BBCAN893-10	CNCTI020-12	ANIC117-06
		LCHQ209-08	SPICR318-11	KOUSP794-15			MHMIT020-07	ANICB039-06	CER076-12		GMHGJ480-13				BBCNP2416-14	COLFE403-12		BBCCN858-10	ABLCW148-10	BLPEA034-11	ANICX116-11			ACML924-13	ARBCM1914-14	RDNMF820-08	GMMAE845-15	SMTPB3748-13	ANIAF362-11	GMHMB092-15		EUBUG1254-12	BCBSP093-14	CHDIP020-11	SSPPA708-15		ANICQ1294-11	GBMIN91831-17	AGAKK1032-17	ABRCI359-06	AUSMB003-14	CNKJF060-14	BBCNP2494-14	BBCAN894-10	CNCTI021-12	ANIC118-06
		LCHQ210-08	SPICR319-11	MPPSP406-15			MHMIT021-07	ANICB054-06	CER077-12		GMHGJ482-13				BBCNP2418-14	COLFE406-12		BBCCN859-10	ABLCW154-10	BLPEA036-11	ANICX1173-11			ACML925-13	ARBCM1915-14	RDNMF821-08	GMMAE858-15	SMTPB3749-13	ANIAF386-11	GMHMJ024-15		EUBUG1255-12	BCBSP107-14	CHDIP026-11	SSPPA710-15		ANICQ1295-11	GBMIN91832-17	AGAKK1043-17	ABRCI360-06	AUSMD120-14	CNKJG012-14	BBCNP2573-14	BBCAN895-10	CNCTI022-12	ANIC119-06
		LCHQ211-08	SPICR320-11	MPPSP407-15			MHMIT022-07	ANICB085-06	CER079-12		GMHGK452-13				BBCNP2421-14	COLFE763-13		BBCCN860-10	ABLCW155-10	BLPEA046-11	ANICX1174-11			ACML926-13	ARBCM1916-14	RDNMF822-08	GMMAE893-15	SMTPB5256-13	ANIAF889-11	GMHMJ032-15		EUBUG1256-12	BCBSP1121-14	CHDIP027-11	SSROA1336-14		ANICQ1297-11	GBMIN91833-17	AGAKK1046-17	ABRCI361-06	AUSME009-14	CNKJG013-14	BBCNP2580-14	BBCAN896-10	CNCTI023-12	ANIC120-06
		LCHQ212-08	SPICR321-11	MPPSP408-15			MHMIT023-07	ANICB1009-07	CER080-12		GMHGK453-13				BBCNP2424-14	COLFE767-13		BBCCN861-10	ABLCW157-10	BLPEA145-11	ANICX1175-11			ACML927-13	ARBCM1917-14	RDNMG168-08	GMMAF274-15	SMTPB5257-13	ANIAG003-11	GMHMK1031-16		EUBUG1257-12	BCBSP1122-14	CHDIP029-11	SSROA249-14		ANICQ1298-11	GBMIN91834-17	AGAKK1065-17	ABRCI362-06	AUSMF031-14	CNKJG019-14	BBCNP2581-14	BBCAN897-10	CNCTI024-12	ANIC121-06
		LCHQ213-08	SPICR322-11	MPPSP409-15			MHMIT024-07	ANICB1010-07	CER082-12		GMHGL134-13				BBCNP2426-14	COLFE768-13		BBCCN862-10	ABLCW159-10	BLPEA146-11	ANICX1177-11			ACML928-13	ARBCM1918-14	RDNMG169-08	GMMAF280-15	SMTPB5753-13	ANIAG027-11	GMHMK1033-16		EUBUG1258-12	BCBSP1123-14	CHDIP030-11	SSROB5421-14		ANICQ1299-11	GBMIN91835-17	AGAKK1069-17	ABRCI363-06	AUSMF032-14	CNKJM001-14	BBCNP2636-14	BBCAN898-10	CNCTI025-12	ANIC122-06
		LCHQ214-08	SPICR536-11	MPPSP411-15			MHMIT026-07	ANICB1022-07	CER083-12		GMHGL135-13				BBCNP2431-14	COLFE769-13		BBCCN863-10	ABLCW163-10	BLPEA147-11	ANICX1179-11			ACML929-13	ARBCM1919-14	RDNMG170-08	GMMAF281-15	SMTPB6048-13	ANIAG028-11	GMHML055-16		EUBUG1347-13	BCBSP1180-14	CHDIP031-11	SSROB6591-14		ANICQ1300-11	GBMIN91836-17	AGAKK1087-17	ABRCI364-06	AUSMF033-14	CNKJM009-14	BBCNP2741-14	BBCAN899-10	CNCTI026-12	ANIC123-06
		LCHQ215-08	SPICR537-11	MPPSP412-15			MHMIT028-07	ANICB1027-07	CER084-12		GMHJB382-15				BBCNP2432-14	COLFE774-13		BBCCN864-10	ABLCW164-10	BLPEA148-11	ANICX1180-11			ACML931-13	ARBCM1920-14	RDNMG171-08	GMMAH388-15	SMTPB6049-13	ANIAG029-11	GMHMM261-16		EUBUG157-11	BCBSP1249-14	CHDIP036-11	SSROB6596-14		ANICQ130-11	GBMIN92088-17	AGAKK1100-17	ABRCI365-06	AUSMF034-14	CNKJM014-14	BBCNP2742-14	BBCAN900-10	CNCTI027-12	ANIC124-06
		LCHQ216-08	SPICR538-11	NLARA135-12			MHMIT029-07	ANICB1031-07	CER085-12		GMHJG305-15				BBCNP2435-14	COLFE775-13		BBCCN865-10	ABLCW165-10	BLPEA149-11	ANICX1184-11			ACML932-13	ARBCM1921-14	RDNMG172-08	GMMAH411-15	SMTPB6050-13	ANIAG030-11	GMHMQ078-15		EUBUG240-11	BCBSP1274-14	CHDIP040-11	SSROB6598-14		ANICQ1301-11	GBMIN92089-17	AGAKK1101-17	ABRCI366-06	AUSMG016-14	CNKJM020-14	BBCNP2755-14	BBCAN901-10	CNCTI028-12	ANIC125-06
		LCHQ217-08	SPICR539-11	NLARA136-12			MHMIT031-07	ANICB1032-07	CER086-12		GMHJG306-15				BBCNP2438-14	COLFE783-13		BBCCN866-10	ABLCW166-10	BLPEA202-11	ANICX1187-11			ACML947-13	ARBCM1924-14	RDNMG186-08	GMMAH416-15	SMTPB6084-13	ANIAG031-11	GMHMQ081-15		EUBUG273-11	BCBSP1300-14	CHDIP041-11	SSROB8159-14		ANICQ1303-11	GBMIN92090-17	AGAKK1120-17	ABRCI367-06	BARSA295-15	CNKJN069-14	BBCNP2757-14	BBCAN903-10	CNCTI030-12	ANIC126-06
		LCHQ218-08	SPICR540-11	NLARA137-12			MHMIT032-07	ANICB1033-07	CER087-12		GMHJI347-15				BBCNP2439-14	COLFE791-13		BBCCN867-10	ABLCW167-10	BLPEA203-11	ANICX119-11			ACML948-13	ARBCM1925-14	RDNMG561-08	GMMAH429-15	SMTPB6700-13	ANIAG032-11	GMHMQ082-15		EUBUG298-11	BCBSP1662-15	CHDIP044-11	SSROB8160-14		ANICQ1305-11	GBMIN92091-17	AGAKK1124-17	ABRCI368-06	BARSA324-15	CNKJN075-14	BBCNP2762-14	BBCAN904-10	CNCTI031-12	ANIC127-06
		LCHQ219-08	SPICR604-11	NLARA138-12			MHMIT034-07	ANICB1035-07	CER088-12		GMHJJ511-15				BBCNP2441-14	COLFE792-13		BBCCN868-10	ABLCW168-10	BLPEA204-11	ANICX1191-11			ACML949-13	ARBCM1926-14	RDNMG562-08	GMMAH432-15	SMTPB7310-13	ANIAG033-11	GMHMQ086-15		EUBUG299-11	BCBSP190-14	CHDIP048-11	SSROB8161-14		ANICQ1306-11	GBMIN92092-17	AGAKK1141-17	ABRCI369-06	BARSB164-16	CNKJN194-14	BBCNP2764-14	BBCAN905-10	CNCTI032-12	ANIC128-06
		LCHQ220-08	SPICR605-11	NLARA220-12			MHMIT035-07	ANICB1039-07	CER090-12		GMHJJ557-15				BBCNP2442-14	COLFE795-13		BBCCN869-10	ABLCW169-10	BLPEA205-11	ANICX1201-11			ACML950-13	ARBCM1927-14	RDNMG567-08	GMMAH458-15	SMTPB7312-13	ANIAG034-11	GMHMQ088-15		EUBUG300-11	BCBSP191-14	CHDIP052-11	SSROB8165-14		ANICQ1307-11	GBMIN92101-17	AGAKK1148-17	ABRCI370-06	BARSB171-16	CNKJN214-14	BBCNP2778-14	BBCAN915-10	CNCTI034-12	ANIC129-06
		LCHQ221-08	SPICR739-11	NLARA273-13			MHMIT036-07	ANICB104-06	CER091-12		GMHJJ560-15				BBCNP2443-14	COLFE796-13		BBCEC137-09	ABLCW170-10	BLPEA206-11	ANICX1202-11			ACML951-13	ARBCM1932-14	RDNMG568-08	GMMAI203-15	SMTPB7313-13	ANIAG035-11	GMHMQ089-15		EUBUG301-11	BCBSP209-14	CHDIP053-11	SSROB8167-14		ANICQ1310-11	GBMIN92102-17	AGAKK1171-17	ABRCI371-06	BARSC323-16	CNKJO039-14	BBCNP2786-14	BBCAN949-10	CNCTI035-12	ANIC130-06
		LCHQ222-08	SPICR741-11	NLARA274-13			MHMIT058-07	ANICB1043-07	CER092-12		GMHJK432-15				BBCNP2445-14	COLFE874-13		BBCEC150-09	ABLCW171-10	BLPEA207-11	ANICX1203-11			ACML952-13	ARBCM1933-14	RDNMG569-08	GMMAI599-15	SMTPB7453-13	ANIAG036-11	GMHMQ090-15		EUBUG302-11	BCBSP377-14	CHDIP1000-12	SSROC8078-15		ANICQ131-11	GBMIN92103-17	AGAKK1204-17	ABRCI372-06	BARSD045-16	CNKJO040-14	BBCNP2787-14	BBCAN960-10	CNCTI040-12	ANIC131-06
		LCHQ223-08	SPICR742-11	OPPAM1190-17			MHMIT059-07	ANICB1044-07	CER093-12		GMHJK436-15				BBCNP2447-14	COLFE974-13		BBCEC151-09	ABLCW172-10	BLPEA208-11	ANICX1205-11			ACML953-13	ARBCM1934-14	RDNMG570-08	GMMAJ087-15	SMTPB876-13	ANIAG037-11	GMHMQ092-15		EUBUG401-11	BCBSP443-14	CHDIP1002-12	SSROC8079-15		ANICQ1311-11	GBMIN92229-17	AGAKK1225-17	ABRCI373-06	BARSE199-16	CNKJO044-14	BBCNP2788-14	BBCNP026-13	CNCTI041-12	ANIC132-06
		LCHQ224-08	SPICR859-11	OPPBC063-17			MIONB022-10	ANICB1046-07	CER095-12		GMHJL485-15				BBCNP2448-14	COLFE975-13		BBCEC152-09	ABLCW173-10	BLPEA210-11	ANICX1210-11			ACML954-13	ARBCM1936-14	RDNMG571-08	GMMAL228-15	SMTPB8912-13	ANIAG038-11	GMHMQ094-15		EUBUG418-11	BCBSP476-14	CHDIP1091-12	SSROC8086-15		ANICQ1312-11	GBMIN92230-17	AGAKK1248-17	ABRCI374-06	BARSE234-16	CNKJP010-14	BBCNP2792-14	BBCNP041-13	CNCTI042-12	ANIC134-06
		LCHQ237-08	SPICR866-11	OPPWC1742-17			MIONB023-10	ANICB1051-07	CER097-13		GMHJM366-15				BBCNP2449-14	COLFE976-13		BBCEC153-09	ABLCW178-10	BLPEA211-11	ANICX121-11			ACML956-13	ARBCM1937-14	RDNMG572-08	GMMAQ116-15	SMTPD135-13	ANIAG039-11	GMHMQ095-15		EUBUG419-11	BCBSP477-14	CHDIP1097-12	SSROC8088-15		ANICQ1313-11	GBMIN92231-17	AGAKK1260-17	ABRCI375-06	BARSE240-16	CNKJP011-14	BBCNP2801-14	BBCNP058-13	CNCTI044-12	ANIC135-06
		LCHQ238-08	SPICR867-11	PALSP037-15			MIONB124-10	ANICB1066-07	CER106-13		GMHJM394-15				BBCNP2454-14	COLFE977-13		BBCEC155-09	ABLCW179-10	BLPEA267-11	ANICX1211-11			ACML957-13	ARBCM1938-14	RDNMG593-08	GMMCF432-14	SMTPD2031-13	ANIAG040-11	GMHMQ099-15		EUBUG449-11	BCBSP540-14	CHDIP1109-12	SSROC8097-15		ANICQ1314-11	GBMIN92232-17	AGAKK1263-17	ABRCI376-06	BARSE241-16	CNKJP012-14	BBCNP2806-14	BBCNP059-13	CNCTI046-12	ANIC136-06
		LCHQ239-08	SPICR868-11	PALSP043-15			MIONB182-10	ANICB1074-07	CER107-13		GMHJM395-15				BBCNP2455-14	COLFE978-13		BBCEC156-09	ABLCW180-10	BLPEA268-11	ANICX1212-11			ACML958-13	ARBCM1940-14	RDNMG594-08	GMMCF443-14	SMTPD2032-13	ANIAG041-11	GMHMQ100-15		EUBUG523-11	BCBSP542-14	CHDIP1113-12	SSROC8102-15		ANICQ1315-11	GBMIN92233-17	AGAKK1306-17	ABRCI377-06	BARSE242-16	CNKJP017-14	BBCNP2849-14	BBCNP060-13	CNCTI048-12	ANIC137-06
		LCHQ240-08	SPICR869-11	PALSP044-15			MIONB184-10	ANICB1077-07	CER108-13		GMHJM396-15				BBCNP2456-14	COLFE981-13		BBCEC158-09	ABLCW181-10	BLPEA301-11	ANICX1216-11			ACML959-13	ARBCM1941-14	RDNMG595-08	GMMCF538-14	SMTPD2033-13	ANIAG042-11	GMHMQ101-15		EUBUG727-11	BCBSP620-14	CHDIP1121-12	SSROC8103-15		ANICQ1316-11	GBMIN92234-17	AGAKK1330-17	ABRCI378-06	BARSE273-16	CNKJP023-14	BBCNP2868-14	BBCNP061-13	CNCTI064-12	ANIC138-06
		LCHQ241-08	SPICR887-11	PALSP048-15			MIONB206-10	ANICB1078-07	CER109-13		GMHJN560-15				BBCNP2463-14	COLFF051-13		BBCEC159-09	ABLCW182-10	BLPEA387-11	ANICX1217-11			AGAKI189-17	ARBCM1942-14	RDNMG629-08	GMMCO1461-15	SMTPD2718-13	ANIAG043-11	GMHMR081-16		EUBUG772-11	BCBSP632-14	CHDIP1140-12	SSROC8104-15		ANICQ1317-11	GBMIN92235-17	AGAKK1331-17	ABRCI379-06	BARSF222-16	CNKLB3329-14	BBCNP2887-14	BBCNP062-13	CNCTI086-12	ANIC139-06
		LCHQ242-08	SPICR888-11	PALSP057-15			MIONB224-10	ANICB1084-07	CER110-13		GMHJN561-15				BBCNP2465-14	COLFF065-13		BBCEC160-09	ABLCW183-10	BLPEA388-11	ANICX1218-11			AGAKI191-17	ARBCM1943-14	RDNMG630-08	GMMCO557-15	SMTPD3026-13	ANIAG044-11	GMHMS1209-16		EUBUG971-12	BCBSP645-14	CHDIP1170-12	SSROC8114-15		ANICQ1318-11	GBMIN92236-17	AGAKK1344-17	ABRCI380-06	BARSF239-16	CNKLB3330-14	BBCNP2923-14	BBCNP063-13	CNCTI094-12	ANIC140-06
		LCHQ243-08	SPICR895-11	PALSP071-15			MIONB256-10	ANICB130-06	CER111-13		GMHJN562-15				BBCNP2466-14	COLFF066-13		BBCEC161-09	ABLCW184-10	BLPEA396-11	ANICX1219-11			AGAKI193-17	ARBCM1944-14	RDNMG856-08	GMMCU1228-15	SMTPD4772-13	ANIAG045-11	GMHNF254-15		EUBUG998-12	BCBSP685-14	CHDIP1185-12	SSROC8120-15		ANICQ1319-11	GBMIN92237-17	AGAKK1358-17	ABRCI381-06	BARSF273-16	CNKLB3332-14	BBCNP2925-14	BBCNP080-13	CNCTI095-12	ANIC604-06
		LCHQ244-08	SPICR903-11	PALSP072-15			MIONB279-10	ANICB131-06	CER112-13		GMHJN584-15				BBCNP2467-14	COLFF069-13		BBCEC162-09	ABLCW185-10	BLPEA418-11	ANICX122-11			AGAKI194-17	ARBCM1945-14	RDNMG857-08	GMMCX459-15	SMTPD4906-13	ANIAG046-11	GMMCC006-14		EUBUG999-12	BCBSP922-14	CHDIP1206-12	SSROC8281-15		ANICQ1323-11	GBMIN92238-17	AGAKK1400-17	ABRCI382-06	BARSG349-16	CNKLB425-14	BBCNP2935-14	BBCNP084-13	CNCTI098-12	ANIC605-06
		LCHQ246-08	SPICR914-11	PALSP073-15			MIONB280-10	ANICB157-06	CER113-13		GMHJN586-15				BBCNP2468-14	COLFF070-13		BBCEC181-09	ABLCW191-10	BLPEA419-11	ANICX1223-11			AGAKI195-17	ARBCM1946-14	RDNMG934-08	GMMCZ525-15	SMTPD4918-13	ANIAG048-11	JIAAB005-16		FBHET012-11	BCBSP923-14	CHDIP1230-12	SSROC8321-15		ANICQ1324-11	GBMIN92239-17	AGAKK1413-17	ABRCI383-06	BARSG405-16	CNKLB426-14	BBCNP2937-14	BBCNP1024-14	CNCTI104-12	ANIC755-06
		LCHQ247-08	SPICR915-11	PALSP089-15			MIONB286-10	ANICB161-06	CER114-13		GMHJN590-15				BBCNP2469-14	COLFF072-13		BBCEC219-09	ABLCW192-10	BLPEA421-11	ANICX123-11			AGAKI196-17	ARBCM1947-14	RDNMG947-08	GMNWD421-14	SMTPD652-13	ANIAG049-11	LHMD094-07		FBHET024-11	BCBSP926-14	CHDIP1287-12	SSROC8348-15		ANICQ1325-11	GBMIN92246-17	AGAKK1446-17	ABRCI384-06	BARSG435-16	CNKLB427-14	BBCNP2944-14	BBCNP1108-14	CNCTI106-12	ANIC850-06
		LCHQ248-08	SPICR916-11	PALSP112-15			MIONB518-11	ANICB162-06	CER115-13		GMHJN595-15				BBCNP2471-14	COLFF076-13		BBCEC220-09	ABLCW193-10	BLPEA422-11	ANICX1231-11			AGAKI197-17	ARBCM1948-14	RDNMH132-09	GMNWD422-14	SMTPF306-14	ANIAG052-11	NBINS081-14		FBHET025-11	BCBSP927-14	CHDIP130-11	SSROC8926-15		ANICQ1326-11	GBMIN92247-17	AGAKK1455-17	ABRCI385-06	BARSH205-15	CNKOE180-14	BBCNP2946-14	BBCNP1113-14	CNEIB1690-13	ANICB072-06
		LCHQ249-08	SPICR917-11	PALSP127-15			MIONT319-09	ANICB163-06	CER116-13		GMHJO378-15				BBCNP2473-14	COLFF077-13		BBCEC221-09	ABLCW194-10	BLPEA424-11	ANICX1232-11			AGAKI198-17	ARBCM1949-14	RDNMH152-09	GMNWD423-14	SMTPI2870-14	ANIAG053-11	NGAAC2156-14		FBHET026-11	BCBSP929-14	CHDIP1327-12	SSROC8927-15		ANICQ1327-11	GBMIN92249-17	AGAKK1459-17	ABRCI386-06	BARSH246-15	CNKOE194-14	BBCNP2954-14	BBCNP1195-14	CNEIC3167-12	ANICB073-06
		LCHQ250-08	SPICR936-11	PALSP133-15			MIONT466-09	ANICB164-06	CER117-13		GMHJP523-15				BBCNP2474-14	COLFF078-13		BBCEC231-09	ABLCW195-10	BLPEA429-11	ANICX1239-11			AGAKI199-17	ARBCM1950-14	RDNMH728-09	GMNWD424-14	SMTPI4991-14	ANIAG054-11	NGAAC2157-14		FBHET029-11	BCBSP956-14	CHDIP1383-12	SWCHL683-15		ANICQ1328-11	GBMIN92250-17	AGAKK1492-17	ABRCI387-06	BARSI421-16	CNKOE203-14	BBCNP2963-14	BBCNP1207-14	CNEIC3181-13	ANICB076-06
		LCHQ251-08	SPICR937-11	PALSP191-15			MIONT613-09	ANICB209-06	CER118-13		GMHKB136-15				BBCNP2476-14	COLFF079-13		BBCEC234-09	ABLCW196-10	BLPEA451-11	ANICX124-11			AGAKI200-17	ARBCM1952-14	RDNMH730-09	GMNWD425-14	SMTPI7222-14	ANIAG057-11	NGAAC2158-14		FBHET032-11	BCBSP959-14	CHDIP1387-12	SWINP167-16		ANICQ1329-11	GBMIN92251-17	AGAKK1522-17	ABRCI388-06	BARSJ188-16	CNKOF1672-14	BBCNP2971-14	BBCNP1224-14	CNEIC3182-13	ANICB078-06
		LCHQ252-08	SPICR938-11	PALSP194-15			MIONT620-09	ANICB210-06	CER119-13		GMHKC026-15				BBCNP2482-14	COLFF1003-13		BBCEC240-09	ABLCW197-10	BLPEA479-11	ANICX1242-11			AGAKI202-17	ARBCM1953-14	RDNMJ100-10	GMNWD426-14	SMTPI7273-14	ANIAG058-11	NGAAC2159-14		FBHET033-11	BCBSP960-14	CHDIP1431-12	TDWGB860-10		ANICQ1330-11	GBMIN92252-17	AGAKK1538-17	ABRCI389-06	BARSL004-16	CNKOF1677-14	BBCNP2974-14	BBCNP1253-14	CNEIC3183-13	ANICB079-06
		LCHQ253-08	SPICR939-11	PALSP195-15			MIONT716-10	ANICB211-06	CER120-13		GMHLJ006-15				BBCNP2488-14	COLFF144-13		BBCEC255-09	ABLCW198-10	BLPEA532-11	ANICX1243-11			AGAKI204-17	ARBCM1955-14	RDNMJ101-10	GMNWD427-14	SMTPI7280-14	ANIAG060-11	NGAAD1845-14		FBHET038-11	BCBSP980-14	CHDIP1436-12	TDWGB861-10		ANICQ133-11	GBMIN92253-17	AGAKK1565-17	ABRCI390-06	BARSL111-16	CNKOO111-14	BBCNP2978-14	BBCNP1262-14	CNEIC3184-13	ANICB080-06
		LCHQ254-08	SPICR954-11	PALSP196-15			MIONT796-10	ANICB212-06	CER121-13		GMHLJ154-15				BBCNP2492-14	COLFF296-13		BBCEC268-09	ABLCW199-10	BLPEA608-11	ANICX1248-11			AGAKI205-17	ARBCM1958-14	RDNMJ102-10	GMNWD428-14	SMTPI7464-14	ANIAG062-11	NGAAD1988-14		FBHET039-11	BCBSP984-14	CHDIP1439-12	UAMIC1432-13		ANICQ135-11	GBMIN92254-17	AGAKK1606-17	ABRCI391-06	BARSL223-16	CNKOO112-14	BBCNP2979-14	BBCNP1283-14	CNEIC3185-13	ANICB081-06
		LCHQ255-08	SPICR971-11	PALSP291-15			MIONT802-10	ANICB213-06	CER122-13		GMHLK008-15				BBCNP2503-14	COLFF315-13		BBCEC279-09	ABLCW200-10	BLPEA622-11	ANICX1250-11			AGAKI207-17	ARBCM1959-14	RDNMJ103-10	GMNWD429-14	SMTPI7838-14	ANIAG063-11	NGAAD1989-14		FBHET054-11	BCBSP992-14	CHDIP1440-12	UAMIC1508-13		ANICQ136-11	GBMIN92255-17	AGAKK1608-17	ABRCI392-06	BARSL224-16	CNKOP066-14	BBCNP2980-14	BBCNP1292-14	CNEIC3186-13	ANICB082-06
		LCHQ256-08	SPICR972-11	PARSP013-15			MYMCA030-11	ANICB215-06	CER124-13		GMHLQ019-16				BBCNP2505-14	COLFF316-13		BBCEC285-09	ABLCW201-10	BLPEA623-11	ANICX1252-11			AGAKI208-17	ARBCM1960-14	RDNMJ108-10	GMNWD430-14	SMTPI8055-14	ANIAG064-11	NGNAT638-14		FBHET055-11	CBHSP025-15	CHDIP162-11	UAMIC1616-13		ANICQ138-11	GBMIN92256-17	AGAKK1633-17	ABRCI393-06	BARSL404-16	CNKOP070-14	BBCNP2985-14	BBCNP1296-14	CNEIC3188-13	ANICB083-06
		LCHQ257-08	SPICR982-11	PEISP094-15			MYMCA031-11	ANICB238-06	CER125-13		GMHLS598-16				BBCNP2577-14	COLFF327-13		BBCEC321-09	ABLCW202-10	BLPEA624-11	ANICX1254-11			AGAKI209-17	ARBCM1961-14	RDNMJ136-10	GMNWD431-14	SMTPI8074-14	ANIAG256-11	PMAIA077-07		FBHET099-11	CBHSP028-15	CHDIP164-11			ANICQ139-11	GBMIN92257-17	AGAKK1643-17	ABRCI394-06	BARSL407-16	CNKOP073-14	BBCNP2991-14	BBCNP1297-14	CNEIC3191-13	ANICB084-06
		LCHQ258-08	SPICR985-11	PEISP096-15			MYMCA050-11	ANICB243-06	CER126-13		GMHMB094-15				BBCNP263-13	COLFF335-13		BBCEC328-09	ABLCW203-10	BLPEA625-11	ANICX1255-11			AGAKI210-17	ARBCM1962-14	RDNMJ137-10	GMNWD437-14	SMTPI9513-14	ANIAG257-11	PSFOR1067-14		FBHET104-11	CBHSP059-15	CHDIP168-11			ANICQ140-11	GBMIN92258-17	AGAKK1646-17	ABRCI395-06	BARSM074-17	CNKOP089-14	BBCNP2996-14	BBCNP1298-14	CNEIC3192-13	ANICB086-06
		LCHQ259-08	SPICR987-11	PEISP109-15			MYMCA064-11	ANICB244-06	CER127-13		GMHMB192-15				BBCNP2648-14	COLFF350-13		BBCEC407-10	ABLCW204-10	BLPEA626-11	ANICX1256-11			AGAKI211-17	ARBCM1963-14	RDNMJ154-10	GMNWD442-14	SMTPI9524-14	ANIAG258-11	PSFOR1418-17		FBHET105-11	CBHSP060-15	CHDIP176-11			ANICQ141-11	GBMIN92259-17	AGAKK1664-17	ABRCI396-06	BARSM170-17	CNKTB011-14	BBCNP3000-14	BBCNP1319-14	CNEIC3194-13	ANICB089-06
		LCHQ260-08	SPICR988-11	PEISP114-15			MYMCA096-11	ANICB280-06	CER128-13		GMHMC287-15				BBCNP2653-14	COLFF351-13		BBCEC424-10	ABLCW205-10	BLPEA627-11	ANICX1258-11			AGAKJ013-17	ARBCM1966-14	RDNMK477-11	GMNWD449-14	SMTPI9526-14	ANIAG266-11	PSFOR1419-17		FBHET177-11	CBHSP062-15	CHDIP183-11			ANICQ142-11	GBMIN92260-17	AGAKK1673-17	ABRCI397-06	BARSM171-17	CNKTB535-14	BBCNP3001-14	BBCNP1320-14	CNEIC3196-13	ANICB090-06
		LCHQ261-08	SPIEU003-09	PEISP309-15			MYMCA097-11	ANICB294-06	CER129-13		GMHMC319-15				BBCNP2660-14	COLFF352-13		BBCEC468-10	ABLCW206-10	BLPEA628-11	ANICX1260-11			AGAKJ014-17	ARBCM1967-14	RDNMK628-11	GMNWD450-14	SMTPJ1728-14	ANIAG284-11	PSFOR1420-17		FBHET178-11	CBHSP088-15	CHDIP184-11			ANICQ1426-11	GBMIN92261-17	AGAKK1685-17	ABRCI398-06	BARSM513-17	CNKTC256-15	BBCNP3037-14	BBCNP1321-14	CNEIC3197-13	ANICB091-06
		LCHQ263-08	SPIEU034-09	RBCH034-04			MYMCA098-11	ANICB314-06	CER130-13		GMHMC321-15				BBCNP2663-14	COLFF355-13		BBCEC469-10	ABLCW207-10	BLPEA633-11	ANICX126-11			AGAKJ015-17	ARBCM1968-14	RDNMK629-11	GMNWD501-14	SMTPJ1732-14	ANIAG285-11	PSFOR1421-17		FBHET180-11	CBHSP094-15	CHDIP204-11			ANICQ1427-11	GBMIN92262-17	AGAKK1773-17	ABRCI399-06	BARSM810-17	CNKTC430-15	BBCNP3038-14	BBCNP1323-14	CNEIC3198-13	ANICB093-06
		LCHQ264-08	SPIEU035-09	RBCH044-04			MYMCA099-11	ANICB336-06	CER131-13		GMHMD005-15				BBCNP2674-14	COLFF356-13		BBCEC490-10	ABLCW209-10	BLPEA660-11	ANICX1262-11			AGAKJ016-17	ARBCM1969-14	RDNMK630-11	GMNWE806-14	SMTPJ1733-14	ANIAG286-11	PSFOR1422-17		FBHET214-11	CBHSP096-15	CHDIP205-11			ANICQ1428-11	GBMIN92283-17	AGAKK1798-17	ABRCI400-06	BBDCM032-10	CNKTD021-15	BBCNP3136-14	BBCNP1325-14	CNEID3474-13	ANICB094-06
		LCHQ265-08	SPIEU1080-11	RBINA3426-13			MYMCA1000-11	ANICB338-06	CER132-13		GMHMD037-15				BBCNP2695-14	COLFF369-13		BBLAR019-11	ABLCW216-10	BLPEA720-11	ANICX1264-11			AGAKK180-17	ARBCM1970-14	RDNML018-13	GMNWE807-14	SMTPJ3748-14	ANIAG287-11	PSFOR1423-17		FBHET224-11	CBHSP134-15	CHDIP211-11			ANICQ1429-11	GBMIN92284-17	AGAKK1810-17	ABRCI401-06	BBDCM033-10	CNLMC290-14	BBCNP3144-14	BBCNP1451-14	CNEIF3522-12	ANICB371-06
		LCHQ266-08	SPIEU1278-11	RRSSA2485-15			MYMCA1001-11	ANICB348-06	CER133-13		GMHMF012-15				BBCNP2740-14	COLFF370-13		BBLAR020-11	ABLCW217-10	BLPEA721-11	ANICX1265-11			AGAKK182-17	ARBCM1974-14	RDNML019-13	GMNWF1894-14	SMTPJ3749-14	ANIAG288-11	PSFOR1424-17		FBHET227-11	CBHSP141-15	CHDIP222-11			ANICQ1430-11	GBMIN92342-17	AGAKK1843-17	ABRCI402-06	BBDCM060-10	CNLMD002-14	BBCNP3145-14	BBCNP1455-14	CNEIF3673-13	ANICB475-06
		LCHQ267-08	SPIEU1279-11	SMNKA027-16			MYMCA1002-11	ANICB368-06	CER134-13		GMHMF013-15				BBCNP2749-14	COLFF436-13		BMAPH006-15	ABLCW218-10	BLPEA722-11	ANICX1266-11			AGAKL157-17	ARBCM1994-14	RDNML096-13	GMNWF1896-14	SMTPJ3750-14	ANIAG296-11	PSFOR1425-17		FBHET265-11	CBHSP190-15	CHDIP238-11			ANICQ1431-11	GBMIN92348-17	AGAKK1870-17	ABRCI403-06	BBDCM069-10	CNLMD004-14	BBCNP3181-14	BBCNP1458-14	CNEIF3675-13	ANICB482-06
		LCHQ268-08	SPIEU1357-11	SMNKA073-16			MYMCA1033-11	ANICB406-06	CER135-13		GMHMF017-15				BBCNP2752-14	COLFF438-13		BMAPH025-15	ABLCW219-10	BLPEA723-11	ANICX1269-11			AGAKL159-17	ARBCM1996-14	RDNML097-13	GMNWF1897-14	SMTPJ4891-14	ANIAG297-11	PSFOR1426-17		FBHET288-12	CBRSP129-15	CHDIP245-11			ANICQ1434-11	GBMIN92349-17	AGAKK1879-17	ABRCI404-06	BBDCM168-10	CNLMD005-14	BBCNP3184-14	BBCNP1471-14	CNEIF3676-13	ANICB519-06
		LCHQ270-08	SPIEU1358-11	SMNSA051-16			MYMCA105-11	ANICB471-06	CER136-13		GMHMF026-15				BBCNP2766-14	COLFF512-13		BMAPH030-15	ABLCW220-10	BLPEA724-11	ANICX1270-11			AGAKL160-17	ARBCM1998-14	RDNML098-13	GMNWF1907-14	SMTPL019-15	ANIAG298-11	PSFOR1427-17		FBHET290-12	CBRSP131-15	CHDIP252-11			ANICQ1435-11	GBMIN92350-17	AGAKK1908-17	ABRCI405-06	BBDCM171-10	CNLME027-14	BBCNP3186-14	BBCNP1473-14	CNEIF3677-13	ANICB533-06
		LCHQ307-08	SPIEU1359-11	SPIAL191-10			MYMCA106-11	ANICB509-06	CER137-13		GMHMF158-15				BBCNP2772-14	COLFF516-13		BMAPH034-15	ABLCW221-10	BLPEA725-11	ANICX1271-11			AGIRI027-17	ARBCM2000-14	RDNML099-13	GMNWF1908-14	SMTPL020-15	ANIAG299-11	PSFOR1428-17		FBHET295-12	CBRSP134-15	CHDIP255-11			ANICQ1437-11	GBMIN92351-17	AGAKK1922-17	ABRCI406-06	BBDCM174-10	CNLMF1086-14	BBCNP3205-14	BBCNP1536-14	CNEIF3678-13	ANICB611-06
		LCHQ321-08	SPIEU1360-11	SPIAL203-10			MYMCA107-11	ANICB570-06	CER138-13		GMHMG017-15				BBCNP2774-14	COLFF517-13		BMAPH093-15	ABLCW222-10	BLPEA772-11	ANICX1287-11			AGIRI028-17	ARBCM2001-14	RDNML100-13	GMNWF1916-14	SMTPL021-15	ANIAG301-11	PSFOR1429-17		FBHET296-12	CBRSP148-15	CHDIP256-11			ANICQ1438-11	GBMIN92352-17	AGAKK1955-17	ABRCI407-06	BBDCM181-10	CNLMF1087-14	BBCNP3207-14	BBCNP1633-14	CNEIF3679-13	ANICB618-06
		LCHQ322-08	SPIEU1361-11	SPIAL239-10			MYMCA108-11	ANICB603-06	CER139-13		GMHMG018-15				BBCNP2779-14	COLFF518-13		BPCCB030-10	ABLCW227-10	BLPEA783-11	ANICX1289-11			AGIRI049-17	ARBCM2002-14	RDNML101-13	GMNWF1917-14	SMTPL022-15	ANIAG304-11	PSFOR1431-17		FBHET302-12	CBRSP149-15	CHDIP275-11			ANICQ1439-11	GBMIN92353-17	AGAKK1956-17	ABRCI408-06	BBDCM191-10	CNLMF1088-14	BBCNP3232-14	BBCNP1636-14	CNEIF3680-13	ANICB663-07
		LCHQ323-08	SPIEU1362-11	SPIAL251-10			MYMCA109-11	ANICB700-07	CER140-13		GMHMH008-15				BBCNP2780-14	COLFF521-13		CNBAB109-12	ABLCW228-10	BLPEA791-11	ANICX1290-11			ALLEP088-13	ARBCM2003-14	RDNML102-13	GMNWF1918-14	SMTPL2057-15	ANIAG305-11	PSFOR368-13		FBHET321-12	CBRSP150-15	CHDIP278-11			ANICQ144-11	GBMIN92354-17	AGAKK1959-17	ABRCI409-06	BBDCM216-10	CNLMF1089-14	BBCNP3254-14	BBCNP1752-14	CNEIF3685-13	ANICB697-07
		LCHQ324-08	SPIEU170-10	SPIAL263-10			MYMCA116-11	ANICB702-07	CER141-13		GMHMH009-15				BBCNP2795-14	COLFF522-13		CNBAI553-13	ABLCW229-10	BLPEA792-11	ANICX129-11			ALLEP091-13	ARBCM2014-14	RDNML103-13	GMNWF1928-14	SMTPL2058-15	ANIAG307-11	PSFOR369-13		FBHET351-12	CNBAI524-13	CHDIP280-11			ANICQ1441-11	GBMIN92355-17	AGAKK1992-17	ABRCI410-06	BBDCM257-10	CNLMN101-14	BBCNP3258-14	BBCNP1796-14	CNEIF3686-13	ANICB706-07
		LCHQ325-08	SPIEU171-10	SPICA003-10			MYMCA117-11	ANICB740-07	CER142-13		GMHMH031-15				BBCNP2814-14	COLFF524-13		CNBAI560-13	ABLCW230-10	BLPEA860-11	ANICX1293-11			ALLEP477-14	ARBCM2015-14	RDNML104-13	GMNWF1936-14	SMTPL2275-15	ANIAG328-11	PSFOR652-13		FBHET352-12	CNBFQ092-15	CHDIP284-11			ANICQ1443-11	GBMIN92356-17	AGAKK2137-17	ABRCI411-06	BBDCM284-10	CNLMN125-14	BBCNP3272-14	BBCNP1813-14	CNEIF3689-13	ANICB707-07
		LCHQ326-08	SPIEU172-10	SPICA065-10			MYMCA118-11	ANICB764-07	CER143-13		GMHMI035-15				BBCNP2850-14	COLFF633-13		CNBAI562-13	ABLCW231-10	BLPEA861-11	ANICX1294-11			ALLEP486-14	ARBCM2016-14	RDNML105-13	GMNWF1945-14	SMTPL2677-15	ANIAG329-11	PSFOR659-13		FBHET353-12	CNBPA222-12	CHDIP287-11			ANICQ1444-11	GBMIN92357-17	AGAKK703-17	ABRCI412-06	BBDCM377-10	CNLMN148-14	BBCNP3294-14	BBCNP1871-14	CNFDD1030-14	ANICB714-07
		LCHQ327-08	SPIEU173-10	SPICA1004-10			MYMCA121-11	ANICB804-07	CER144-13		GMHMI091-15				BBCNP2851-14	COLFF787-13		CNBFA181-15	ABLCW232-10	BLPEA925-11	ANICX1300-11			ANIC382-06	ARBCM2017-14	RDNML106-13	GMNWG2958-14	SMTPL2679-15	ANIAG331-11	PSFOR660-13		FBHET456-12	CNBPI563-13	CHDIP288-11			ANICQ1445-11	GBMIN92358-17	AGAKK707-17	ABRCI413-06	BBDCM380-10	CNLMN169-14	BBCNP3334-14	BBCNP1877-14	CNFDE1643-14	ANICB718-07
		LCHQ328-08	SPIEU175-10	SPICA1284-10			MYMCA122-11	ANICB825-07	CER145-13		GMHMM265-16				BBCNP2863-14	COLFF788-13		CNBFC036-15	ABLCW233-10	BLPEA926-11	ANICX1301-11			ANIC383-06	ARBCM2018-14	RDNML107-13	GMNWG2979-14	SMTPL3753-15	ANIAG332-11	PSFOR663-13		FBHET457-12	CNBPK415-13	CHDIP289-11			ANICQ1446-11	GBMIN92359-17	AGAKK760-17	ABRCI414-06	BBDCM381-10	CNLMN2096-14	BBCNP3339-14	BBCNP1878-14	CNFDE1644-14	ANICB721-07
		LCHQ329-08	SPIEU177-10	SPICA1294-10			MYMCA123-11	ANICB829-07	CER146-13		GMHMO041-16				BBCNP2874-14	COLFF789-13		CNBFC578-15	ABLCW234-10	BLPEB147-11	ANICX1302-11			ANIC406-06	ARBCM2044-14	RDNML108-13	GMNWG3037-14	SMTPL3754-15	ANIAG335-11	PSFOR897-14		FBHET458-12	CNBPM115-13	CHDIP320-11			ANICQ1447-11	GBMIN92360-17	AGAKK777-17	ABRCI415-06	BBDCM393-10	CNLMO2569-14	BBCNP3347-14	BBCNP1998-14	CNFNE3007-14	ANICB722-07
		LCHQ330-08	SPIEU178-10	SPICA1303-10			MYMCA1236-11	ANICB830-07	CER147-13		GMHMO043-16				BBCNP2910-14	COLFG033-13		CNBFK120-15	ABLCW235-10	BLPEB156-11	ANICX1303-11			ANIC504-06	ARBCM2045-14	RDNML109-13	GMNWG3060-14	SMTPL3755-15	ANIAG337-11	PSFOR981-14		FBHET461-12	CNBPQ352-13	CHDIP323-11			ANICQ1448-11	GBMIN92361-17	AGAKK813-17	ABRCI416-06	BBDCM394-10	CNLMO2570-14	BBCNP3348-14	BBCNP2062-14	CNFNE3010-14	ANICB723-07
		LCHQ331-08	SPIEU180-10	SPICA141-10			MYMCA1237-11	ANICB836-07	CER148-13		GMHMO044-16				BBCNP2912-14	COLFG035-13		CNBFL334-15	ABLCW236-10	BLPEB157-11	ANICX1304-11			ANIC529-06	ARBCM2046-14	RDNML110-13	GMNWL2458-14	SMTPL5162-15	ANIAG338-11	PSFOR982-14		FBHET463-12	CNBPT146-13	CHDIP333-11			ANICQ1449-11	GBMIN92362-17	AGAKK817-17	ABRCI418-06	BBDCM399-10	CNLMO2571-14	BBCNP3353-14	BBCNP2088-14	CNFNE3015-14	ANICB778-07
		LCHQ332-08	SPIEU181-10	SPICA1426-10			MYMCA1320-11	ANICB871-07	CER149-13		GMHMQ028-15				BBCNP2917-14	COLFG221-13		CNBFL343-15	ABLCW237-10	BLPEB185-11	ANICX1305-11			ANICT1989-11	ARBCM2047-14	RDNML111-13	GMNWL2460-14	SMTPL580-15	ANIAG344-11	SSWLC3659-13		FBHET907-12	CNBPT147-13	CHDIP371-11			ANICQ1450-11	GBMIN92363-17	AGAKK821-17	ABRCI419-06	BBDCM421-10	CNLMO2572-14	BBCNP3395-14	BBCNP2097-14	CNFNE3022-14	ANICB787-07
		LCHQ333-08	SPIEU182-10	SPICA153-10			MYMCA1332-11	ANICB894-07	CER150-13		GMHMQ079-15				BBCNP2918-14	COLFG226-13		CNBFM213-15	ABLCW238-10	BLPEB190-11	ANICX1308-11			ANICT1991-11	ARBCM2049-14	RDNML112-13	GMNWL2464-14	SMTPL581-15	ANIAG346-11	SYC1190-14		FBHET914-12	CNBPT149-13	CHDIP372-11			ANICQ1451-11	GBMIN92364-17	AGAKK838-17	ABRCI420-06	BBDCM440-10	CNLMO2573-14	BBCNP3398-14	BBCNP2105-14	CNFNE3032-14	ANICB797-07
		LCHQ334-08	SPIEU183-10	SPICA1619-10			MYMCA1333-11	ANICB938-07	CER151-13		GMHMQ091-15				BBCNP2919-14	COLFG257-13		CNBPB519-12	ABLCW239-10	BLPEB202-11	ANICX1309-11			ANICT1995-11	ARBCM2058-14	RDNML113-13	GMNWL2480-14	SMTPL6471-15	ANIAG349-11	SYC223-14		FBHET915-12	CNBRB054-14	CHDIP374-11			ANICQ1452-11	GBMIN92365-17	AGAKK843-17	ABRCI421-06	BBDCM462-10	CNLMO2574-14	BBCNP3400-14	BBCNP2116-14	CNFNE3036-14	ANICB801-07
		LCHQ335-08	SPIEU184-10	SPICA1843-11			MYMCA1364-11	ANICB958-07	CER152-13		GMHMR019-16				BBCNP2932-14	COMDB009-13		CNBPB560-13	ABLCW240-10	BLPEB222-11	ANICX1311-11			ANICT1997-11	ARBCM2062-14	RDNML114-13	GMNWL2489-14	SMTPL6746-15	ANIAG446-11	SYC2566-14		FBHET944-12	CNBRB061-14	CHDIP387-11			ANICQ1453-11	GBMIN93117-17	AGAKK857-17	ABRCI422-06	BBDCM478-10	CNLMO2575-14	BBCNP3411-14	BBCNP2132-14	CNFNE3040-14	ANICB815-07
		LCHQ336-08	SPIEU326-10	SPICA185-10			MYMCA1365-11	ANICB961-07	CER153-13		GMHMR074-16				BBCNP2938-14	COMDB012-13		CNBPB561-13	ABLCW241-10	BLPEB238-11	ANICX1321-11			ANICT1999-11	ARBCM2063-14	RDNML115-13	GMNWL2496-14	SMTPL6747-15	ANIAG447-11	SYC267-14		FBHET945-12	CNBRC412-14	CHDIP388-11			ANICQ1459-11	GBMIN93118-17	AGAKK860-17	ABRCI423-06	BBDCM522-10	CNLMO2582-14	BBCNP3415-14	BBCNP2253-14	CNFNE3042-14	ANICB816-07
		LCHQ337-08	SPIEU327-10	SPICA1917-11			MYMCA1404-11	ANICB969-07	CER154-13		GMHMR076-16				BBCNP2943-14	CONOR001-14		CNBPB562-13	ABLCW242-10	BLPEB252-11	ANICX1322-11			ANICU001-11	ARBCM2066-14	RDNML164-13	GMNWM739-14	SMTPL7108-15	ANIAG448-11	SYC3377-14		FBHET949-12	CNBRD152-14	CHDIP389-11			ANICQ1460-11	GBMIN93119-17	AGAKK866-17	ABRCI424-06	BBDCM538-10	CNLMO2583-14	BBCNP3434-14	BBCNP2344-14	CNFNE3054-14	ANICB831-07
		LCHQ338-08	SPIEU338-10	SPICA1918-11			MYMCA1452-11	ANICB985-07	CER155-13		GMHMR077-16				BBCNP3046-14	CONOR003-14		CNBPB563-13	ABLCW244-10	BLPEB704-11	ANICX1324-11			ANICU003-11	ARBCM2067-14	RDNML188-13	GMNWM742-14	SMTPL7880-15	ANIAG451-11	SYC502-14		FBHET950-12	CNBRG379-14	CHDIP390-11			ANICQ146-11	GBMIN93120-17	AGAKK876-17	ABRCI425-06	BBDCM649-10	CNLMP2020-14	BBCNP3469-14	BBCNP2355-14	CNFNE3057-14	ANICB843-07
		LCHQ339-08	SPIEU351-10	SPICA1926-11			MYMCA1453-11	ANICC644-10	CER156-13		GMHMR593-16				BBCNP3047-14	CONOR004-14		CNBPB564-13	ABLCW245-10	BLPEB810-11	ANICX1328-11			ANICU005-11	ARBCM2070-14	RRSSA1303-15	GMNWM747-14	SMTPL8439-15	ANIAG453-11	SYC5234-14		GBMHH1121-13	CNBRH284-14	CHDIP392-11			ANICQ1461-11	GBMIN93121-17	AGAKK888-17	ABRCI426-06	BBDCM654-10	CNMID282-14	BBCNP3473-14	BBCNP2356-14	CNFNE3062-14	ANICB845-07
		LCHQ340-08	SPIEU531-10	SPICA200-10			MYMCA1475-11	ANICC645-10	CER157-13		GMHMR596-16				BBCNP3049-14	CONOR005-14		CNBPC246-13	ABLCW246-10	BLPEB824-11	ANICX1329-11			ANICU006-11	ARBCM2071-14	RRSSA1974-15	GMNWM750-14	SMTPL893-15	ANIAG454-11	SYC5235-14		GBMHH1122-13	CNBRH287-14	CHDIP396-11			ANICQ1463-11	GBMIN93122-17	AGAKK889-17	ABRCI427-06	BBDCM669-10	CNMID284-14	BBCNP3475-14	BBCNP2388-14	CNFNE3079-14	ANICB876-07
		LCHQ341-08	SPIEU647-10	SPICA202-10			MYMCA1476-11	ANICC646-10	CER158-13		GMHMS185-16				BBCNP3066-14	CONOR006-14		CNBPC247-13	ABLCW247-10	BLPEC048-11	ANICX1331-11			ANICU007-11	ARBCM2074-14	RRSSA2383-15	GMNWM751-14	SMTPM1171-15	ANIAG455-11	SYC5564-14		GBMHH1123-13	CNBRH293-14	CHDIP440-11			ANICQ1466-11	GBMIN93123-17	AGAKK912-17	ABRCI428-06	BBDCM674-10	CNMID285-14	BBCNP3476-14	BBCNP2390-14	CNFNE3080-14	ANICB881-07
		LCHQ342-08	SPIEU648-10	SPICA203-10			MYMCA1477-11	ANICC648-10	CER159-13		GMHMS187-16				BBCNP3076-14	CONOR020-14		CNBPC248-13	ABLCW248-10	BLPEC053-11	ANICX1333-11			ANICU010-11	ARBCM2075-14	RRSSA2392-15	GMOCL1624-15	SMTPM2402-15	ANIAG456-11	SYC5565-14		GBMHH168-10	CNBRH294-14	CHDIP453-12			ANICQ1469-11	GBMIN93124-17	AGAKK968-17	ABRCI429-06	BBDCM684-10	CNMID286-14	BBCNP3477-14	BBCNP2393-14	CNFNF2829-14	ANICB882-07
		LCHQ343-08	SPIEU649-10	SPICA204-10			MYMCA1478-11	ANICC649-10	CER160-13		GMHMT350-16				BBCNP3090-14	CONOR021-14		CNBPD565-12	ABLCW249-10	BLPEC068-11	ANICX1341-11			ANICU013-11	ARBCM2122-14	RRSSA2393-15	GMOCL1625-15	SMTPM3299-15	ANIAG458-11	SYC987-14		GBMHH3118-14	CNBRI251-14	CHDIP554-12			ANICQ1470-11	GBMIN93125-17	AGAKK976-17	ABRCI430-06	BBDCM685-10	CNMID287-14	BBCNP3478-14	BBCNP2520-14	CNFNF2832-14	ANICB888-07
		LCHQ344-08	SPIEU650-10	SPICA219-10			MYMCA1479-11	ANICC650-10	CER161-13		GMHMT354-16				BBCNP3096-14	CONOR022-14		CNBPD567-12	ABLCW250-10	BLPEC121-11	ANICX1342-11			ANICU015-11	ARBCM2123-14	RRSSA2410-15	GMOCL1626-15	SMTPM3304-15	ANIAG459-11	TTCFW554-08		GBMHH3121-14	CNBRJ282-14	CHDIP593-12			ANICQ147-11	GBMIN93126-17	AGAKK986-17	ABRCI431-06	BBDCM696-10	CNMID288-14	BBCNP3479-14	BBCNP2527-14	CNFNF2833-14	ANICB903-07
		LCHQ345-08	SPIEU816-10	SPICA244-10			MYMCA253-11	ANICC651-10	CER162-13		GMHMU211-16				BBCNP3099-14	CONOR023-14		CNBPD569-12	ABLCW251-10	BLPEC318-11	ANICX1343-11			ANICU017-11	ARBCM2124-14	RRSSA3096-15	GMOCL1634-15	SMTPM3313-15	ANIAG460-11	TTCFW680-08		GBMHH3122-14	CNBRK487-14	CHDIP598-12			ANICQ1471-11	GBMIN93127-17	AGAKK989-17	ABRCI432-06	BBDCM729-10	CNMID290-14	BBCNP3480-14	BBCNP2529-14	CNFNQ2291-14	ANICB926-07
		LCHQ346-08	SPIEU817-10	SPICA247-10			MYMCA291-11	ANICC655-10	CER164-13		GMHMU218-16				BBCNP3132-14	CONOR026-14		CNBPD657-13	ABLCW257-10	BLTIB004-08	ANICX1344-11			ANICU020-11	ARBCM2125-14	RRSSA4372-15	GMOCL1642-15	SMTPM4823-15	ANIAG462-11	UAMIC187-13		GBMHH3123-14	CNBRK490-14	CHDIP599-12			ANICQ1472-11	GBMIN93128-17	AGAKK997-17	ABRCI433-06	BBDCM834-10	CNMID293-14	BBCNP3481-14	BBCNP2531-14	CNFNR4451-14	ANICB930-07
		LCHQ347-08	SPIEU818-10	SPICA248-10			MYMCA334-11	ANICC656-10	CER165-13		GMHMU230-16				BBCNP3141-14	CONOR027-14		CNBPD658-13	ABLCW258-10	BLTIB007-08	ANICX1358-11			ANICU022-11	ARBCM2126-14	RRSSA4963-15	GMOCL1645-15	SMTPM775-15	ANIAG463-11	UAMIC189-13		GBMHH3124-14	CNBRK493-14	CHDIP602-12			ANICQ1473-11	GBMIN93129-17	AGAKL1208-17	ABRCI434-06	BBDCM837-10	CNMID294-14	BBCNP3483-14	BBCNP2547-14	CNFNR4457-14	ANICB986-07
		LCHQ348-08	SPIEU819-10	SPICA261-10			MYMCA466-11	ANICC657-10	CER166-13		GMHNB305-15				BBCNP3495-14	CONOR031-14		CNBPD660-13	ABLCW259-10	BLTIB010-08	ANICX1366-11			ANICU025-11	ARBCM2130-14	RWWB429-09	GMOCL1648-15	SMTPM930-15	ANIAG464-11	UAMIC282-13		GBMHH3126-14	CNBRK495-14	CHDIP603-12			ANICQ1474-11	GBMIN93130-17	AGAKL1212-17	ABRCI435-06	BBDCM852-10	CNMID296-14	BBCNP3484-14	BBCNP2549-14	CNFNR4460-14	ANICB987-07
		LCHQ349-08	SPIEU820-10	SPICA286-10			MYMCA560-11	ANICC658-10	CER167-13		GMHNC853-15				BBCNP495-13	CONOR032-14		CNBPE670-13	ABLCW260-10	BLTIB096-08	ANICX1375-11			ANICU026-11	ARBCM2135-14	RWWB621-10	GMOCL1649-15	SMTPO10679-15	ANIAG465-11	UAMIC284-13		GBMHH451-10	CNBRL018-14	CHDIP608-12			ANICQ1475-11	GBMIN93131-17	AGAKL1304-17	ABRCI436-06	BBDCM869-10	CNMID297-14	BBCNP3490-14	BBCNP2551-14	CNFNR4461-14	ANICB988-07
		LCHQ350-08	SPIRU001-10	SPICA290-10			MYMCA586-11	ANICL1000-10	CER168-13		GMHNE081-15				BBCNP557-13	CONOR033-14		CNBPE675-13	ABLCW261-10	BLTIB101-08	ANICX1384-11			ANICU027-11	ARBCM2136-14	RWWC1115-12	GMOCL1651-15	SMTPO10680-15	ANIAG466-11	ZMBN185-16		GBMHH457-10	CNBRL749-14	CHDIP610-12			ANICQ1476-11	GBMIN93132-17	AGAKL1315-17	ABRCI437-06	BBDCM913-10	CNMID298-14	BBCNP3497-14	BBCNP2553-14	CNFNR4468-14	ANICB989-07
		LCHQ351-08	SPIRU002-10	SPICA292-10			MYMCA587-11	ANICL949-10	CER169-13		GMHNG110-15				BBCNP566-13	CONOR035-14		CNBPE678-13	ABLCW262-10	BLTIB133-08	ANICX1385-11			ANICU028-11	ARBCM2138-14	RWWC131-10	GMOCL1656-15	SMTPO1360-15	ANIAG468-11			GBMHH459-10	CNBRL752-14	CHDIP615-12			ANICQ1477-11	GBMIN93133-17	AGAKL1321-17	ABRCI438-06	BBDCM921-10	CNMID299-14	BBCNP3500-14	BBCNP2564-14	CNFNR4471-14	ANICB990-07
		LCHQ352-08	SPIRU003-10	SPICA294-10			MYMCA609-11	ANICL950-10	CER170-13		GMMCF420-14				BBCNP606-13	CONOR036-14		CNBPE721-13	ABLCW263-10	BLTIB249-08	ANICX139-11			ANICU030-11	ARBCM2139-14	RWWC1311-14	GMOCL1657-15	SMTPO1361-15	ANIAG469-11			GBMHH5179-14	CNBRL753-14	CHDIP620-12			ANICQ1479-11	GBMIN93134-17	AGAKL1345-17	ABRCI439-06	BBDCM942-10	CNMID300-14	BBCNP3501-14	BBCNP2599-14	CNFNR4472-14	ANICC190-09
		LCHQ353-08	SPIRU004-10	SPICA297-10			MYMCA610-11	ANICL951-10	CER171-13		GMMCF608-14				BBCNP632-13	CONOR037-14		CNBPE762-13	ABLCW264-10	BLTIB289-08	ANICX1392-11			ANICU035-11	ARBCM2141-14	RWWC1335-14	GMOCL1664-15	SMTPO3705-15	ANIAG470-11			GBMHH5180-14	CNBRL759-14	CHDIP622-12			ANICQ1480-11	GBMIN93135-17	AGAKL1362-17	ABRCI440-06	BBDCM943-10	CNMID301-14	BBCNP3502-14	BBCNP2605-14	CNFNR4475-14	ANICC191-09
		LCHQ382-08	SPIRU005-10	SPICA298-10			MYMCA638-11	ANICL952-10	CER172-13		GMMCJ1079-14				BBCNP689-14	CONOR038-14		CNBPK346-13	ABLCW265-10	BLTIB290-08	ANICX140-11			ANICU040-11	ARBCM2142-14	SMTPB19916-13	GMOCL1672-15	SMTPO4766-15	ANIAG474-11			GBMHH5181-14	CNBRL762-14	CHDIP626-12			ANICQ1481-11	GBMIN93136-17	AGAKL1377-17	ABRCI441-06	BBDCM967-10	CNMID302-14	BBCNP3504-14	BBCNP2623-14	CNFNR4478-14	ANICC192-09
		LCHQ391-08	SPIRU006-10	SPICA300-10			MYMCA639-11	ANICL953-10	CER173-13		GMMCJ1173-14				BBCNP782-14	CONOR039-14		CNBPK347-13	ABLCW266-10	BLTIB314-08	ANICX1410-11			ANICU041-11	ARBCM2145-14	SMTPD1183-13	GMOCL1685-15	SMTPO6202-15	ANIAG475-11			GBMHH5182-14	CNBRL763-14	CHDIP627-12			ANICQ1482-11	GBMIN93137-17	AGAKL1395-17	ABRCI442-06	BBDCM990-10	CNMID303-14	BBCNP3509-14	BBCNP2627-14	CNFNR4479-14	ANICC193-09
		LCHQ392-08	SPIRU007-10	SPICA306-10			MYMCA661-11	ANICL954-10	CER175-13		GMMCJ1190-14				BBCNP845-14	CONOR040-14		CNBPK380-13	ABLCW267-10	BLTIB352-08	ANICX141-11			ANICU042-11	ARBCM2146-14	SMTPD2610-13	GMOCL1690-15	SMTPO8341-15	ANIAG476-11			GBMHH5183-14	CNBRM738-14	CHDIP628-12			ANICQ1483-11	GBMIN93138-17	AGAKL1402-17	ABRCI443-06	BBDCM994-10	CNMID304-14	BBCNP3519-14	BBCNP2629-14	CNFNR4480-14	ANICC194-09
		LCHQ393-08	SPIRU008-10	SPICA308-10			MYMCA664-11	ANICL955-10	CER176-13		GMMCK929-14				BBCNP878-14	CONOR041-14		CNBPK384-13	ABLCW268-10	BLTIB420-08	ANICX1423-11			ANICU043-11	ARBCM2147-14	SMTPF2119-14	GMOCL1691-15	SMTPO8372-15	ANIAG477-11			GBMHH5184-14	CNBRM755-14	CHDIP630-12			ANICQ1484-11	GBMIN93139-17	AGAKL1405-17	ABRCI444-06	BBDCN007-10	CNMID307-14	BBCNP3521-14	BBCNP2647-14	CNFNR4482-14	ANICC195-09
		LCHQ394-08	SPIRU009-10	SPICA332-10			MYMCA665-11	ANICL956-10	CER177-13		GMMCK974-14				BBCNP902-14	CONOR042-14		CNBPM442-13	ABLCW270-10	BLTIB559-08	ANICX1424-11			ANICU044-11	ARBCM2149-14	SMTPF3042-14	GMOCL1695-15	SMTPO8373-15	ANIAG478-11			GBMHH5185-14	CNBRN305-14	CHDIP641-12			ANICQ1485-11	GBMIN93140-17	AGAKL1464-17	ABRCI446-06	BBDCN008-10	CNMID309-14	BBCNP3522-14	BBCNP2839-14	CNGBE1201-14	ANICC196-09
		LCHQ414-08	SPIRU010-10	SPICA346-10			MYMCA684-11	ANICL957-10	CER178-13		GMMCM182-15				BBCNP917-14	CONOR043-14		CNBPM443-13	ABLCW271-10	BLTIB811-08	ANICX143-11			ANICU045-11	ARBCM2150-14	SMTPG781-14	GMOCL666-15	SMTPO8576-15	ANIAG479-11			GBMHH5186-14	CNBRN306-14	CHDIP642-12			ANICQ1486-11	GBMIN93141-17	AGAKL1470-17	ABRCI447-06	BBDCN010-10	CNMID311-14	BBCNP3523-14	BBCNP2862-14	CNGBE1203-14	ANICC197-09
		LCHQ415-08	SPIRU011-10	SPICA486-10			MYMCA698-11	ANICL958-10	CER179-13		GMMCS896-15				BBCNP921-14	CONOR044-14		CNBPM444-13	ABLCW272-10	BLTIB882-08	ANICX1437-11			ANICU046-11	ARBCM2151-14	SMTPI7504-14	GMODL605-15	SMTPO8579-15	ANIAG480-11			GBMHH5187-14	CNBRN315-14	CHDIP643-12			ANICQ1487-11	GBMIN93142-17	AGAKL1483-17	ABRCI448-06	BBDCN011-10	CNMID313-14	BBCNP3524-14	BBCNP2875-14	CNGBF2776-14	ANICC198-09
		LCHQ416-08	SPIRU012-10	SPICA501-10			MYMCA699-11	ANICL959-10	CER182-13		GMOAG095-15				BBCNP932-14	CONOR045-14		CNBPM446-13	ABLCW273-10	CGUKA076-09	ANICX1438-11			ANICU047-11	ARBCM2158-14	SMTPJ4571-14	GMOVE1309-15	SMTPO8580-15	ANIAG482-11			GBMHH5188-14	CNBRO990-14	CHDIP644-12			ANICQ1488-11	GBMIN93143-17	AGAKL1503-17	ABRCI449-06	BBDCN012-10	CNMID314-14	BBCNP3526-14	BBCNP2898-14	CNGBF2777-14	ANICC199-09
		LCHQ419-08	SPIRU013-10	SPICA504-10			MYMCA700-11	ANICL961-10	CER183-13		GMOAG1881-15				BBCNP944-14	CONOR046-14		CNBPM447-13	ABLCW274-10	CGUKA084-09	ANICX1439-11			ANICU048-11	ARBCM2163-14	SMTPL5370-15	GMOVE1318-15	SMTPO8582-15	ANIAG483-11			GBMHH5189-14	CNBRP2045-14	CHDIP647-12			ANICQ1489-11	GBMIN93144-17	AGAKL1511-17	ABRCI450-06	BBDCN013-10	CNMID316-14	BBCNP3530-14	BBCNP2904-14	CNGBF2778-14	ANICC200-09
		LCHQ421-08	SPIRU014-10	SPICA505-10			MYMCA701-11	ANICL962-10	CER184-13		GMOEF440-15				BBCNP948-14	CONOR047-14		CNBPN523-13	ABLCW278-10	CGUKA105-09	ANICX144-11			ANICU049-11	ARBCM2165-14	SMTPO3073-15	GRPAL891-12	SMTPO9049-15	ANIAG484-11			GBMHH5190-14	CNBRP2057-14	CHDIP652-12			ANICQ1490-11	GBMIN93145-17	AGAKL1534-17	ABRCI451-06	BBDCN014-10	CNMID317-14	BBCNP3537-14	BBCNP2911-14	CNGBH803-14	ANICC201-09
		LCHQ423-08	SPIRU015-10	SPICA792-10			MYMCA702-11	ANICL963-10	CER185-13		GMOFJ019-15				BBCNP953-14	CONOR048-14		CNBPN527-13	ABLCW279-10	CGUKA165-09	ANICX1446-11			ANICU051-11	ARBCM2166-14	SMTPR9329-16	JICAM052-16	SMTPO9417-15	ANIAG485-11			GBMHH5191-14	CNBRP2058-14	CHDIP697-12			ANICQ149-11	GBMIN93146-17	AGAKL1539-17	ABRCI452-06	BBDCN015-10	CNMID319-14	BBCNP3538-14	BBCNP2924-14	CNGBH804-14	ANICC202-09
		LCHQ424-08	SPIRU016-10	SPICA793-10			MYMCA736-11	ANICL964-10	CER187-13		GMOFJ020-15				BBCNP955-14	CONOR049-14		CNBPN528-13	ABLCW280-10	CGUKA422-09	ANICX1447-11			ANICU052-11	ARBCM2167-14	SSBCA6175-15	JMMMB444-13	SMTPO9426-15	ANIAG511-11			GBMHH5192-14	CNBRP2059-14	CHDIP698-12			ANICQ1491-11	GBMIN93147-17	AGAKL1562-17	ABRCI453-06	BBDCN027-10	CNMID320-14	BBCNP3575-14	BBCNP2926-14	CNGBH805-14	ANICC203-09
		LCHQ425-08	SPIRU018-10	SPICA802-10			MYMCA745-11	ANICL965-10	CER189-13		GMOJG1655-15				BBCNP956-14	CONOR050-14		CNBPN668-13	ABLCW281-10	CGUKA428-09	ANICX1449-11			ANICU053-11	ARBCM2168-14	SSBRB767-14	JMMMB448-13	SMTPP3709-15	ANIAG513-11			GBMHH5193-14	CNBRQ161-14	CHDIP700-12			ANICQ1492-11	GBMIN93148-17	AGAKL1566-17	ABRCI454-06	BBDCN028-10	CNMID322-14	BBCNP3594-14	BBCNP2941-14	CNGBI1640-14	ANICC204-09
		LCHQ426-08	SPIRU019-10	SPICA803-10			MYMCA746-11	ANICL967-10	CER190-13		GMOOG107-15				BBCNP960-14	CONOR051-14		CNBPN669-13	ABLCW282-10	CGUKA572-09	ANICX1450-11			ANICU054-11	ARBCM2169-14	SSBRB768-14	JMMMB452-13	SMTPP3715-15	ANIAG741-11			GBMHH5194-14	CNBRQ163-14	CHDIP703-12			ANICQ1493-11	GBMIN93149-17	AGAKL1567-17	ABRCI455-06	BBDCN037-10	CNMID323-14	BBCNP3595-14	BBCNP2945-14	CNGBJ2408-14	ANICC205-09
		LCHQ431-08	SPIRU020-10	SPICH998-09			MYMCA753-11	ANICL968-10	CER191-13		GMOOG108-15				BBUSA628-10	CONOR052-14		CNBPN670-13	ABLCW283-10	CGUKA582-09	ANICX1453-11			ANICU055-11	ARBCM2170-14	SSPAB919-13	JMMMB455-13	SMTPP3737-15	ANIAG743-11			GBMHH5195-14	CNBRR106-14	CHDIP704-12			ANICQ1494-11	GBMIN93150-17	AGAKL1572-17	ABRCI456-06	BBDCN056-10	CNMID324-14	BBCNP3596-14	BBCNP2988-14	CNGBJ2410-14	ANICC206-09
		LCHQ466-08	SPIRU021-10	SPICH999-09			MYMCA754-11	ANICL969-10	CER192-13		GMOOG109-15				BBUSE1090-11	CONOR053-14		CNBPN671-13	ABLCW284-10	CGUKA583-09	ANICX1456-11			ANICU056-11	ARBCM2171-14	SSPEA1220-15	JMMMB459-13	SMTPP4601-15	ANIAG751-11			GBMHH5196-14	CNBRR475-14	CHDIP707-12			ANICQ1495-11	GBMIN93151-17	AGAKL1587-17	ABRCI457-06	BBDCN060-10	CNMID328-14	BBCNP3635-14	BBCNP2990-14	CNGBJ2412-14	ANICC207-09
		LCHQ467-08	SPIRU022-10	SPIEU1198-11			MYMCA838-11	ANICL970-10	CER193-13		GMOUF486-15				BBUSE1144-11	CONOR055-14		CNBPN673-13	ABLCX139-10	CGUKA598-09	ANICX1457-11			ANICU058-11	ARBCM2172-14	SSROA2449-14	JMMMB460-13	SMTPR2470-16	ANIAG754-11			GBMHH5197-14	CNFDA381-14	CHDIP712-12			ANICQ1496-11	GBMIN93152-17	AGAKL1588-17	ABRCI458-06	BBDCN086-10	CNMID334-14	BBCNP3640-14	BBCNP299-13	CNGBL1018-14	ANICC208-09
		LCHQ468-08	SPIRU023-10	SPIEU1211-11			MYMCA953-11	ANICL971-10	CER201-14		GMOUF487-15				BBUSE1155-11	CONOR056-14		CNBRA084-14	ABLCX332-10	CGUKA599-09	ANICX1458-11			ANICU064-11	ARBCM2173-14	SSROB1884-14	JMMMB461-13	SMTPR5230-16	ANIAG755-11			GBMHH5198-14	CNFDA383-14	CHDIP714-12			ANICQ1497-11	GBMIN93153-17	AGAKL1623-17	ABRCI459-06	BBDCN275-10	CNMIE089-14	BBCNP3644-14	BBCNP3003-14	CNGBN3115-14	ANICC209-09
		LCHQ469-08	SPIRU024-10	SPIEU1212-11			MYMCA954-11	ANICL972-10	CER203-14		GMSUA112-14				BBUSE1157-11	CONOR057-14		CNBRA085-14	ABNCC214-07	CGUKA626-09	ANICX1460-11			ANICU065-11	ARBCM2174-14	TMNBB238-06	JMMMB467-13	SMTPR5577-16	ANIAG756-11			GBMHH5199-14	CNFDE1187-14	CHDIP719-12			ANICQ1498-11	GBMIN93154-17	AGAKL1630-17	ABRCI460-06	BBDCN348-10	CNMIE090-14	BBCNP3645-14	BBCNP308-13	CNGBN3116-14	ANICC210-09
		LCHQ472-08	SPIRU025-10	SPIEU1213-11			MYMCA955-11	ANICL973-10	CER204-14		GMSUB411-14				BBUSE1158-11	CONOR058-14		CNBRB012-14	ABNCC250-07	CGUKA638-09	ANICX146-11			ANICU066-11	ARBCM2175-14	TMNBB239-06	JMMMB632-13	SMTPR5736-16	ANIAG766-11			GBMHH5200-14	CNFDI626-14	CHDIP915-12			ANICQ1499-11	GBMIN93155-17	AGAKL1643-17	ABRCI461-06	BBDCN352-10	CNMIE091-14	BBCNP3648-14	BBCNP3139-14	CNGCC1359-15	ANICC211-09
		LCHQ473-08	SPIRU026-10	SPIEU1241-11			MYMCA956-11	ANICL974-10	CER206-14		GMSUC378-14				BBUSE1159-11	CONOR059-14		CNBRB013-14	ABNCC260-07	CGUKA639-09	ANICX1461-11			ANICU067-11	ARBCM2176-14	TMNBB240-06	JSJUL2292-11	SMTPR5799-16	ANIAG770-11			GBMHH5201-14	CNFDQ355-14	CHDIP919-12			ANICQ150-11	GBMIN93156-17	AGAKL1648-17	ABRCI462-06	BBDCN359-10	CNMIE092-14	BBCNP3649-14	BBCNP3140-14	CNGIB541-12	ANICC212-09
		LCHQ500-08	SPIRU027-10	SPITO646-14			MYMCA957-11	ANICL975-10	CER209-14		GMSUF177-14				BBUSE1161-11	CONOR060-14		CNBRB014-14	ABNCC314-07	CGUKA647-09	ANICX1462-11			ANICU075-11	ARBCM2177-14	TMNBB241-06	JSJUN2081-11	SMTPR5934-16	ANIAG773-11			GBMHH5202-14	CNFDT358-14	CHDIP922-12			ANICQ1501-11	GBMIN93157-17	AGAKL1723-17	ABRCI463-06	BBDCN361-10	CNMIE093-14	BBCNP3650-14	BBCNP3162-14	CNGIB542-12	ANICC213-09
		LCHQ501-08	SPIRU028-10	SPRMA106-10			MYMCA958-11	ANICL976-10	CER212-14		HEAPR3544-12				BBUSE1167-11	CONOR061-14		CNBRB015-14	ABNCC376-07	CGUKA651-09	ANICX1468-11			ANICU171-11	ARBCM2178-14	TMNBB242-06	LASTS055-14	SMTPR7834-16	ANIAG776-11			GBMHH5203-14	CNFNE013-14	CHDIP945-12			ANICQ1502-11	GBMIN93158-17	AGAKL1738-17	ABRCI464-06	BBDCN365-10	CNMIE094-14	BBCNP3651-14	BBCNP3178-14	CNGIC288-12	ANICC214-09
		LCHQ502-08	SPIRU029-10	SPRMA203-10			MYMCA959-11	ANICL977-10	CER213-14		HEAPR3770-12				BBUSE1169-11	CONOR062-14		CNBRB016-14	ABNCC389-07	CGUKA664-09	ANICX1470-11			ANICU172-11	ARBCM263-13	TMNBB243-06	LASTS287-14	SMTPR7848-16	ANIAG784-11			GBMHH5204-14	CNFNG1265-14	CHDIP947-12			ANICQ1503-11	GBMIN93159-17	AGAKL1884-17	ABRCI465-06	BBDCN370-10	CNMIE095-14	BBCNP3652-14	BBCNP3183-14	CNGIH339-13	ANICC215-09
		LCHQ514-08	SPIRU030-10	SPRMA216-10			MYMCA960-11	ANICL978-10	CER215-14		JIAAC102-16				BBUSE1173-11	CONOR063-14		CNBRB017-14	ABNCC407-07	CGUKA688-09	ANICX147-11			ANICU174-11	ARBCM265-13	TMNBB244-06	LASTS373-14	SMTPR8006-16	ANIAG786-11			GBMHH6368-15	CNFNJ273-14	CHDIP948-12			ANICQ1504-11	GBMIN93160-17	AGAKL1886-17	ABRCI466-06	BBDCN378-10	CNMIE096-14	BBCNP3653-14	BBCNP3214-14	CNGIK266-13	ANICC216-09
		LCHQ515-08	SPIRU031-10	SPRMA274-10			MYMCA961-11	ANICL980-10	CER218-14		JIAAE015-16				BBUSE1175-11	CONOR064-14		CNBRB018-14	ABOLA123-14	CGUKA689-09	ANICX148-11			ANICU175-11	ARBCM266-13	TMNBB245-06	LASTS794-15	SMTPR8944-16	ANIAG788-11			GBMHH6369-15	CNFNK057-14	CHDIP974-12			ANICQ1505-11	GBMIN93161-17	AGAKL1902-17	ABRCI467-06	BBDCN400-10	CNMIE097-14	BBCNP3658-14	BBCNP3222-14	CNGIK267-13	ANICC217-09
		LCHQ516-08	SPIRU1080-11	SPRMA296-10			MYMCB042-11	ANICL981-10	CER219-14		JIAAF007-16				BBUSE1186-11	CONOR065-14		CNBRB019-14	ABOLA134-14	CGUKA837-09	ANICX1487-11			ANICU178-11	ARBCM267-13	TTNFS122-09	LASTS805-15	SMTPR9340-16	ANIAG789-11			GBMHH6370-15	CNFNL037-14	CHDIP975-12			ANICQ1506-11	GBMIN93162-17	AGAKL1913-17	ABRCI468-06	BBDCN507-10	CNMIE099-14	BBCNP3659-14	BBCNP3224-14	CNGLF2733-13	ANICC218-09
		LCHQ518-08	SPIRU1398-11	SPRMA300-10			MYMCB047-11	ANICL982-10	CER220-14		JIAAF008-16				BBUSE1187-11	CONOR066-14		CNBRB020-14	ABOLA145-14	CGUKA842-09	ANICX1488-11			ANICU181-11	ARBCM268-13	UAMIC3059-15	LASTS833-15	SSBCA4930-15	ANIAG801-11			GBMHH6373-15	CNFNQ435-14	CHDIP980-12			ANICQ1507-11	GBMIN93163-17	AGAKL1924-17	ABRCI479-06	BBDCN524-10	CNMIE1000-14	BBCNP3661-14	BBCNP3249-14	CNGLF2745-13	ANICC219-09
		LCHQ519-08	SPIRU1404-11	SPRMA523-10			MYMCB110-11	ANICL983-10	CER221-14		JIAAF009-16				BBUSE1193-11	CONOR067-14		CNBRB021-14	ABOLA172-14	CGUKA864-09	ANICX1489-11			ANICU183-11	ARBCM269-13	UAMIC3097-15	LASTS840-15	SSBCA5012-15	ANIAG856-11			GBMHH6374-15	CNFNR3166-14	CNAUB1006-14			ANICQ1508-11	GBMIN93164-17	AGAKL1930-17	ABRCI480-06	BBDCN565-10	CNMIE1001-14	BBCNP3662-14	BBCNP3250-14	CNGMC2533-14	ANICC220-09
		LCHQ521-08	SPIRU1419-12	SPRMA524-10			MYMCB128-11	ANICL984-10	CER224-14		JIAAF010-16				BBUSE1194-11	CONOR068-14		CNBRB022-14	ABOLA350-14	CGUKB047-09	ANICX1490-11			ANICU184-11	ARBCM271-13	UAMIC3337-15	LBCE048-05	SSBCA5265-15	ANIAG864-11			GBMHH6495-15	CNGAJ020-15	CNAUY042-14			ANICQ1509-11	GBMIN93165-17	AGAKL1954-17	ABRCI481-06	BBDCN573-10	CNMIE100-14	BBCNP3664-14	BBCNP3274-14	CNGMD1062-14	ANICC221-09
		LCHQ522-08	SPIRU1459-12	SPRMA525-10			MYMCB208-11	ANICL985-10	CER227-14		JIAAF091-16				BBUSE1196-11	CONOR069-14		CNBRB023-14	ABOLA393-14	CGUKB095-09	ANICX149-11			ANICU185-11	ARBCM272-13	USLEP635-10	LBCG1187-09	SSBCA5996-15	ANIAG887-11			GBMHH6673-15	CNGBA996-13	CNAUY345-14			ANICQ1510-11	GBMIN93166-17	AGAKL1957-17	ABRCI482-06	BBDCN580-10	CNMIE1002-14	BBCNP3667-14	BBCNP3297-14	CNGMD1063-14	ANICC222-09
		LCHQ540-08	SPIRU1460-12	SPRMA527-10			MYMCB270-11	ANICL986-10	CER229-14		JIAAG023-16				BBUSE1197-11	CONOR070-14		CNBRB024-14	ABOLA424-14	CGUKB1000-09	ANICX1491-11			ANICU191-11	ARBCM273-13	XAB539-04	LBCG1190-09	SSBRB2553-14	ANIAG932-11			GBMHH6675-15	CNGBA999-13	CNAUY432-14			ANICQ151-11	GBMIN93167-17	AGAKL1960-17	ABRCI483-06	BBDCN592-10	CNMIE1003-14	BBCNP635-13	BBCNP3307-14	CNGMD1078-14	ANICC223-09
		LCHQ541-08	SPIRU1461-12	SPRMA528-10			MYMCB404-11	ANICL987-10	CER230-14		JIAAG024-16				BBUSE1198-11	CONOR071-14		CNBRB025-14	ABOLA435-14	CGUKB101-09	ANICX1493-11			ANICU192-11	ARBCM274-13	XAB546-04	LBCG1192-09	SSDWA1052-15	ANIAG933-11			GBMHH6676-15	CNGBF1622-14	CNAUY437-14			ANICQ1511-11	GBMIN93168-17	AGAKL1972-17	ABRCI484-06	BBDCN636-10	CNMIE1004-14	BBCNP638-13	BBCNP3311-14	CNGMD2012-14	ANICC224-09
		LCHQ543-08	SPIRU1462-12	SPRMA530-10			MYMCB405-11	ANICL989-10	CER234-14		JIAAG025-16				BBUSE1199-11	CONOR072-14		CNBRB026-14	ABOLA440-14	CGUKB1035-09	ANICX1494-11			ANICU193-11	ARBCM275-13	XAB692-04	LBCG1193-09	SSDWA1916-15	ANIAG935-11			GBMHH6677-15	CNGBG1676-14	CNAUY649-14			ANICQ1512-11	GBMIN93169-17	AGAKL1989-17	ABRCI485-06	BBDCN663-10	CNMIE1006-14	BBCNP639-13	BBCNP3312-14	CNGME2270-14	ANICC225-09
		LCHQ544-08	SPIRU1463-12	SPRMA722-10			MYMCB425-11	ANICL991-10	CER235-14		JIAAG089-16				BBUSE1200-11	CONOR073-14		CNBRB027-14	ABOLA441-14	CGUKB1037-09	ANICX1495-11			ANICU194-11	ARBCM283-13	XAB699-04	LBCG1194-09	SSDWA2094-15	ANIAG943-11			GBMHH6678-15	CNGBH684-14	CNBAA324-12			ANICQ1513-11	GBMIN93170-17	AGAKL2013-17	ABRCI486-06	BBDCN667-10	CNMIE1007-14	BBCNP647-13	BBCNP3319-14	CNGME2272-14	ANICC226-09
		LCHQ545-08	SPIRU1464-12	SPRMA726-10			MYMCB461-11	ANICL992-10	CERAF003-07		JIAAH001-16				BBUSE1201-11	CONOR074-14		CNBRB028-14	ABOLA449-14	CGUKB157-09	ANICX1496-11			ANICU195-11	ARBCM289-13	XAC098-04	LBCG1195-09	SSEIA8566-13	ANIAG969-11			GBMHH6679-15	CNGBH688-14	CNBAA337-12			ANICQ1514-11	GBMIN93171-17	AGAKL2018-17	ABRCI487-06	BBDCN669-10	CNMIE1009-14	BBCNP650-13	BBCNP3351-14	CNGME2274-14	ANICC227-09
		LCHQ548-08	SPIRU1465-12	SPRMA861-12			MYMCB524-11	ANICL993-10	CERAF004-07		JIAAH020-16				BBUSE1202-11	CONOR075-14		CNBRB029-14	ABOLA450-14	CGUKB165-09	ANICX1497-11			ANICU197-11	ARBCM291-13	XAC125-04	LBCG1198-09	SSEIB13069-13	ANIAG971-11			GBMHH6682-15	CNGBJ1698-14	CNBAA378-12			ANICQ1515-11	GBMIN93172-17	AGAKL2022-17	ABRCI488-06	BBDCN791-10	CNMIE1010-14	BBCNP663-13	BBCNP3356-14	CNGMG1825-14	ANICC228-09
		LCHQ549-08	SPIRU1466-12	SPRMA960-12			MYMCB560-11	ANICL994-10	CERAF008-07		JIAAH100-16				BBUSE1216-11	CONOR076-14		CNBRB030-14	ABOLA460-14	CGUKB211-09	ANICX1499-11			ANICU198-11	ARBCM292-13	XAD643-05	LBCG1208-09	SSEIB13073-13	ANIAG972-11			GBMHH6683-15	CNGBJ1705-14	CNBAB260-12			ANICQ1518-11	GBMIN93173-17	AGAKL2038-17	ABRCI489-06	BBDCN795-10	CNMIE1011-14	BBCNP664-13	BBCNP3364-14	CNGMG1826-14	ANICC229-09
		LCHQ550-08	SPIRU1468-12	SPRMA987-12			MYMCB608-11	ANICL995-10	CERAF009-07		JIAAH112-16				BBUSE1224-11	CONOR077-14		CNBRB544-14	ABOLA482-14	CGUKB212-09	ANICX1500-11			ANICU199-11	ARBCM293-13	XAE013-04	LBCG1209-09	SSEIB9565-13	ANIC026-06			GBMHH6684-15	CNGBO205-14	CNBAB304-12			ANICQ1519-11	GBMIN93174-17	AGAKL2042-17	ABRCI490-06	BBDCN801-10	CNMIE101-14	BBCNP665-13	BBCNP3464-14	CNGMG1828-14	ANICC230-09
		LCHQ551-08	SPIRU1469-12	SPSLO007-12			MYMCB691-11	ANICL996-10	CERAF010-07		JIAAH113-16				BBUSE1226-11	CONOR078-14		CNBRC359-14	ABOLA550-14	CGUKB213-09	ANICX150-11			ANICU200-11	ARBCM294-13	XAE039-04	LBCG1210-09	SSEIB9566-13	ANIC031-06			GBMHH6685-15	CNGCC877-15	CNBAC130-12			ANICQ1520-11	GBMIN93175-17	AGAKL2054-17	ABRCI491-06	BBDCN843-10	CNMIE1012-14	BBCNP707-14	BBCNP3472-14	CNGSB4302-15	ANICC231-09
		LCHQ553-08	SPIRU2207-12	SPSLO008-12			MYMCB837-11	ANICL997-10	CERAF011-07		JIAAI001-16				BBUSE1227-11	CONOR079-14		CNBRD176-14	ABOLA872-15	CGUKB332-09	ANICX1501-11			ANICU203-11	ARBCM295-13	XAE149-04	LBCG1211-09	SSFDA1580-14	ANIC045-06			GBMHH6686-15	CNGIB543-12	CNBAC209-12			ANICQ152-11	GBMIN93176-17	AGAKL2088-17	ABRCI492-06	BBDCN869-10	CNMIE1017-14	BBCNP720-14	BBCNP3485-14	CNGSB4304-15	ANICC232-09
		LCHQ558-08	SPIRU2285-12	SPSLO189-12			MYMCB839-11	ANICL998-10	CERAF012-07		JIAAI002-16				BBUSE1228-11	COQT026-08		CNBRD177-14	ABOLA873-15	CGUKB345-09	ANICX1505-11			ANICU204-11	ARBCM296-13	XAE168-04	LBCG1283-09	SSFDA3600-14	ANIC046-06			GBMHH6722-15	CNGIB544-12	CNBAC349-12			ANICQ155-11	GBMIN93177-17	AGAKL2089-17	ABRCI493-06	BBDCN876-10	CNMIE102-14	BBCNP721-14	BBCNP3486-14	CNGSB4305-15	ANICC233-09
		LCHQ560-08	SPIRU2286-12	SPSLO284-13			MYMCB885-11	ANICL999-10	CERAF013-07		JIAAI012-16				BBUSE1229-11	COQT034-08		CNBRD185-14	ABOLB015-15	CGUKB350-09	ANICX1507-11			ANICU205-11	ARBCM297-13	XAE169-04	LBCG1294-09	SSGBA3521-14	ANIC047-06			GBMHH6726-15	CNGIN004-13	CNBAC351-12			ANICQ156-11	GBMIN93178-17	AGAKL2128-17	ABRCI494-06	BBDCN979-10	CNMIE105-14	BBCNP722-14	BBCNP3487-14	CNGSD9785-15	ANICC234-09
		LCHQ561-08	SPIRU2287-12	SPSLO347-13			MYMCB886-11	ANICM001-10	CERAF014-07		JIAAI013-16				BBUSE1329-12	COQT232-09		CNBRD211-14	ABOLB364-15	CGUKB364-09	ANICX151-11			ANICU206-11	ARBCM298-13	XAF004-05	LBCG1941-09	SSGBA7020-14	ANIC048-06			GBMHH6773-15	CNGIN602-13	CNBAC415-12			ANICQ157-11	GBMIN93179-17	AGAKL2138-17	ABRCI495-06	BBDCN989-10	CNMIE106-14	BBCNP732-14	BBCNP3493-14	CNGSD9786-15	ANICC235-09
		LCHQ562-08	SPIRU2288-12	SSBAB3043-13			MYMCB934-11	ANICM002-10	CERAF018-07		JIAAI015-16				BBUSE1350-12	COQT243-09		CNBRD236-14	ABOLB365-15	CGUKB365-09	ANICX1511-11			ANICU209-11	ARBCM299-13	XAF007-05	LBCG353-08	SSGBC3097-14	ANIC169-06			GBMHH6892-15	CNGLB056-13	CNBAC489-12			ANICQ158-11	GBMIN93180-17	AGAKL2145-17	ABRCI497-06	BBDCN996-10	CNMIE107-14	BBCNP737-14	BBCNP3494-14	CNGSD9787-15	ANICC236-09
		LCHQ563-08	SPIRU2289-12	SSBAB3045-13			MYMCB936-11	ANICM003-10	CERAF025-07		JIAAI176-16				BBUSE1351-12	COQT268-09		CNBRD237-14	ABOLB543-15	CGUKB428-09	ANICX1513-11			ANICU210-11	ARBCM300-13	XAF026-05	LBCH1038-10	SSGBC320-14	ANIC180-06			GBMHH6893-15	CNGLE500-13	CNBAC572-12			ANICQ160-11	GBMIN93181-17	AGAKL2165-17	ABRCI498-06	BBDCP1000-10	CNMIE108-14	BBCNP742-14	BBCNP3510-14	CNGSF020-15	ANICC237-09
		LCHQ569-08	SPIRU2290-12	SSBAB3050-13			MYMCC024-11	ANICM004-10	CERAF027-07		JIAAI185-16				BBUSE1358-12	COQT271-09		CNBRD238-14	ABOLB752-15	CGUKB429-09	ANICX1514-11			ANICU211-11	ARBCM301-13	XAF027-05	LBCH1043-10	SSGBC3555-14	ANIC183-06			GBMHH6894-15	CNGLF1528-13	CNBAC577-12			ANICQ161-11	GBMIN93182-17	AGAKL2169-17	ABRCI499-06	BBDCP768-10	CNMIE110-14	BBCNP743-14	BBCNP3511-14	CNGSF021-15	ANICC238-09
		LCHQ570-08	SPIRU2291-12	SSBAB582-12			MYMCC032-11	ANICM005-10	CERAF028-07		JIAAJ020-16				BBUSE1363-12	COQT275-09		CNBRD239-14	ABOLB753-15	CGUKB430-09	ANICX1517-11			ANICU213-11	ARBCM304-13	XAF050-05	LBCH1729-10	SSGBC6992-14	ANIC286-06			GBMHH6895-15	CNGLF1917-13	CNBAC676-12			ANICQ162-11	GBMIN93183-17	AGAKL2203-17	ABRCI500-06	BBDCP769-10	CNMIE111-14	BBCNP744-14	BBCNP3515-14	CNGSF022-15	ANICC239-09
		LCHQ571-08	SPIRU2292-12	SSBAE2796-13			MYMCC128-11	ANICM006-10	CERAF032-07		JIAAJ057-16				BBUSE1368-12	COQT276-09		CNBRD240-14	ABOLB764-15	CGUKB431-09	ANICX1518-11			ANICU214-11	ARBCM305-13	XAF052-05	LBCH1886-10	SSGBC6994-14	ANIC287-06			GBMHH6896-15	CNGLF1920-13	CNBAD473-12			ANICQ163-11	GBMIN93184-17	AGAKL260-17	ABRCI501-06	BBDCP770-10	CNMIE117-14	BBCNP748-14	BBCNP3584-14	CNGSF023-15	ANICC240-09
		LCHQ574-08	SPIRU2293-12	SSBAE6327-13			MYMCC156-11	ANICM007-10	CERAF033-07		JIAAJ074-16				BBUSE1382-12	COQT277-09		CNBRD241-14	ABOLB814-15	CGUKB432-09	ANICX1520-11			ANICU219-11	ARBCM308-13	XAF117-05	LBCH1887-10	SSGBC6998-14	ANIC295-06			GBMHH7496-15	CNGLF1921-13	CNBAH007-13			ANICQ164-11	GBMIN93185-17	AGAKL2622-17	ABRCI502-06	BBDCP771-10	CNMIE118-14	BBCNP753-14	BBCNP3599-14	CNGSF036-15	ANICC241-09
		LCHQ575-08	SPIRU2294-12	SSBRA3105-14			MYMCC202-11	ANICM008-10	CERAF034-07		JIAAJ075-16				BBUSE1390-12	COQT278-09		CNBRD242-14	ABOLC111-16	CGUKB434-09	ANICX152-11			ANICU222-11	ARBCM310-13	XAF150-05	LBCH207-10	SSGBC7005-14	ANIC370-06			GBMHH7621-15	CNGLF1924-13	CNBAH008-13			ANICQ165-11	GBMIN93186-17	AGAKL2677-17	ABRCI503-06	BBDCP772-10	CNMIE119-14	BBCNP754-14	BBCNP3603-14	CNGSF2978-15	ANICC242-09
		LCHQ576-08	SPIRU2295-12	SSBRA3110-14			MYMCC264-11	ANICM009-10	CERAF036-07		JIAAJ088-16				BBUSE1455-12	COQT282-09		CNBRD243-14	AGAKC007-17	CGUKB455-09	ANICX1521-11			ANICU225-11	ARBCM311-13	XAF151-05	LBCH2227-10	SSGBD138-14	ANIC378-06			GBMIN14902-13	CNGLF1931-13	CNBAH010-13			ANICQ166-11	GBMIN93187-17	AGAKL2700-17	ABRCI504-06	BBDCP773-10	CNMIE120-14	BBCNP756-14	BBCNP3613-14	CNGSF2979-15	ANICC243-09
		LCHQ577-08	SPIRU2296-12	SSBRA3148-14			MYMCC324-11	ANICM011-10	CERAF037-07		JIAAJ089-16				BBUSE1460-12	COQT284-09		CNBRD244-14	AGAKC008-17	CGUKB622-09	ANICX1522-11			ANICU228-11	ARBCM312-13	XAF152-05	LBCH2228-10	SSGBD140-14	ANIC443-06			GBMIN14903-13	CNGLF1932-13	CNBAI119-13			ANICQ169-11	GBMIN93188-17	AGAKL2702-17	ABRCI505-06	BBDCP774-10	CNMIE121-14	BBCNP800-14	BBCNP3620-14	CNGSF2980-15	ANICC244-09
		LCHQ578-08	SPIRU2297-12	SSBRA3150-14			MYMCC325-11	ANICM013-10	CERAF038-07		JIAAJ094-16				BBUSE1499-12	COQTB063-11		CNBRD245-14	AGAKE006-17	CGUKB642-09	ANICX1525-11			ANICU229-11	ARBCM313-13	XAF153-05	LBCH2418-10	SSJAB4039-13	ANIC446-06			GBMIN14913-13	CNGLF1945-13	CNBAI137-13			ANICQ171-11	GBMIN93189-17	AGAKL2747-17	ABRCI506-06	BBDCP775-10	CNMIE122-14	BBCNP869-14	BBCNP3623-14	CNGSF2981-15	ANICC245-09
		LCHQ579-08	SPIRU877-11	SSBRA3155-14			MYMCC332-11	ANICM014-10	CERAF039-07		JIAAJ125-16				BBUSE1609-12	COQTB073-11		CNBRD246-14	AGAKE007-17	CGUKB644-09	ANICX1526-11			ANICU230-11	ARBCM314-13	XAF154-05	LBCH2419-10	SSJAE3425-13	ANIC460-06			GBMIN14914-13	CNGMA1852-13	CNBAI211-13			ANICQ1711-11	GBMIN93190-17	AGAKL398-17	ABRCI507-06	BBDCP776-10	CNMIE139-14	BBCNP870-14	BBCNP3624-14	CNGSF2982-15	ANICC246-09
		LCHQ581-08	SPISH004-09	SSBRA3157-14			MYMCC424-11	ANICM015-10	CERAF040-07		JIAAK010-16				BBUSE1701-12	COQTB157-12		CNBRD247-14	AGAKH008-17	CGUKB648-09	ANICX1527-11			ANICU231-11	ARBCM315-13	XAF197-05	LBCH327-10	SSJAE5510-13	ANIC505-06			GBMIN14915-13	CNGMA1857-13	CNBAI239-13			ANICQ1712-11	GBMIN93191-17	AGAKL402-17	ABRCI508-06	BBDCP777-10	CNMIE140-14	BBGCO1052-15	BBCNP3641-14	CNGSF2983-15	ANICC247-09
		LCHQ582-08	SPISH005-09	SSBRA3166-14			MYMCC512-11	ANICM016-10	CERAF041-07		JIAAK012-16				BBUSE1806-12	COSAF103-12		CNBRD248-14	AGAKH010-17	CGUKB656-09	ANICX1532-11			ANICU232-11	ARBCM316-13	XAF198-05	LBCH3409-10	SSJAE7822-13	ANIC507-06			GBMIN14916-13	CNGMC1884-13	CNBAK067-13			ANICQ1713-11	GBMIN93192-17	AGAKL440-17	ABRCI509-06	BBDCP778-10	CNMIE1784-14	BBGCO1053-15	BBCNP3654-14	CNGSH238-15	ANICC248-09
		LCHQ585-08	SPRMA097-10	SSBRA3173-14			MYMCC626-11	ANICM017-10	CERAF043-07		JIAAK013-16				BBUSE1807-12	DSCNI054-07		CNBRD249-14	AGAKH011-17	CGUKB680-09	ANICX1535-11			ANICU236-11	ARBCM317-13	XAF201-05	LBCH3725-10	SSJAE7982-13	ANIC508-06			GBMIN14917-13	CNGMD1925-14	CNBAK162-13			ANICQ1715-11	GBMIN93193-17	AGAKL463-17	ABRCI510-06	BBDCP779-10	CNMIE981-14	BBGCO1134-15	BBCNP407-13	CNGSH272-15	ANICC249-09
		LCHQ587-08	SPRMA168-10	SSBRA3175-14			MYMCC656-11	ANICM018-10	CERAF044-07		JIAAK014-16				BBUSE1814-12	EBCCH003-11		CNBRD250-14	AGAKH012-17	CGUKB712-09	ANICX1536-11			ANICU237-11	ARBCM318-13	XAF204-05	LBCH3965-10	SSJAE9635-13	ANIC587-06			GBMIN14919-13	CNGME105-14	CNBAK220-13			ANICQ1716-11	GBMIN93194-17	AGAKL464-17	ABRCI511-06	BBDCP780-10	CNMIE982-14	BBGCO639-15	BBCNP450-13	CNGUC1055-15	ANICC250-09
		LCHQ598-08	SPRMA541-10	SSBRB4286-14			MYMCC657-11	ANICM019-10	CERAF047-07		JIAAK015-16				BBUSE1817-12	EBCCH005-11		CNBRE1114-14	AGAKH013-17	CGUKB833-09	ANICX1537-11			ANICU238-11	ARBCM319-13	XAF205-05	LBCH610-10	SSKJB068-14	ANIC588-06			GBMIN14920-13	CNGME713-14	CNBAK230-13			ANICQ1717-11	GBMIN93195-17	AGAKL491-17	ABRCI513-06	BBDCP781-10	CNMIE983-14	BBGCO640-15	BBCNP453-13	CNGUD840-15	ANICC251-09
		LCHQ599-08	SPRMA871-12	SSBRB4616-14			MYMCC701-11	ANICM020-10	CERAF048-07		JIAAK038-16				BBUSE1836-12	EBCCH006-11		CNBRE1115-14	AGAKI1850-17	CGUKB836-09	ANICX1538-11			ANICU244-11	ARBCM3200-17	XAF206-05	LBCH754-10	SSKUC1276-15	ANIC591-06			GBMIN14926-13	CNGMF1595-14	CNBAK252-13			ANICQ1718-11	GBMIN93196-17	AGAKL501-17	ABRCI514-06	BBDCP782-10	CNMIE985-14	BBGCO824-15	BBCNP454-13	CNIVD066-14	ANICC252-09
		LCHQ600-08	SPRMA967-12	SSBRB4628-14			MYMCC702-11	ANICM021-10	CERAF049-07		JIAAK044-16				BBUSE1839-12	EBCCH007-11		CNBRE1116-14	AGAKM029-17	CGUKB907-09	ANICX1539-11			ANICU245-11	ARBCM3203-17	XAF207-05	LCH154-04	SSPAC13047-13	ANIC596-06			GBMIN14927-13	CNGMF1596-14	CNBAK324-13			ANICQ1719-11	GBMIN93322-17	AGAKL512-17	ABRCI515-06	BBDCP783-10	CNMIE986-14	BBGCO825-15	BBCNP456-13	CNIVD067-14	ANICC253-09
		LCHQ601-08	SPSLO062-12	SSBRC3202-14			MYMCC728-11	ANICM022-10	CERAF050-07		JIAAK060-16				BBUSE1841-12	EBCCH008-11		CNBRE1117-14	AGAKM031-17	CGUKB944-09	ANICX1540-11			ANICU248-11	ARBCM3204-17	XAF208-05	LCHIP174-07	SSPAG229-13	ANIC603-06			GBMIN14928-13	CNGMI1392-14	CNBFA013-15			ANICQ1720-11	GBMIN93323-17	AGAKL523-17	ABRCI516-06	BBDCP784-10	CNMIE987-14	BBGCO826-15	BBCNP458-13	CNIVF450-14	ANICC254-09
		LCHQ613-08	SPSLO063-12	SSECC169-15			MYMCC777-11	ANICM023-10	CERAF052-07		JIAAK105-16				BBUSE1847-12	EBCCH009-11		CNBRE1118-14	AGAKM124-17	CGUKB989-09	ANICX154-11			ANICU249-11	ARBCM3205-17	XAF209-05	LCHIP191-07	SSPPA6928-15	ANIC608-06			GBMIN14929-13	CNGMI879-14	CNBFA025-15			ANICQ1722-11	GBMIN93324-17	AGAKL568-17	ABRCI517-06	BBDCP785-10	CNMIE988-14	BBGCO827-15	BBCNP460-13	CNIVH002-14	ANICC255-09
		LCHQ614-08	SPSLO064-12	SSEIA2157-13			MYMCC816-11	ANICM024-10	CERAF056-07		JIAAK106-16				BBUSE1848-12	EBCCH015-11		CNBRE1119-14	AGAKN028-17	CGUKB992-09	ANICX1569-11			ANICU250-11	ARBCM3207-17	XAF210-05	LCHP248-07	SSROB043-14	ANIC611-06			GBMIN14930-13	CNGMI888-14	CNBFA100-15			ANICQ1723-11	GBMIN93325-17	AGAKL576-17	ABRCI518-06	BBDCP786-10	CNMIE989-14	BBGCO828-15	BBCNP470-13	CNIVH780-14	ANICC256-09
		LCHQ615-08	SPSLO249-12	SSEIA3054-13			MYMCC817-11	ANICM025-10	CERAF057-07		JIAAK109-16				BBUSE1862-12	EBCCH016-11		CNBRE1120-14	AGAKO053-17	CGUKC007-09	ANICX157-11			ANICU251-11	ARBCM3209-17	XAF211-05	LCHP763-07	SSROB049-14	ANIC642-06			GBMIN14931-13	CNGRF422-12	CNBFA103-15			ANICQ1724-11	GBMIN93326-17	AGAKL599-17	ABRCI519-06	BBDCP787-10	CNMIE990-14	BBGCO957-15	BBCNP472-13	CNJAC1065-12	ANICC257-09
		LCHQ616-08	SPSLO399-13	SSEIA3209-13			MYMCC828-11	ANICM026-10	CERAF058-07		JIAAK110-16				BBUSE1865-12	EBCCH017-11		CNBRE1121-14	AGAKQ2789-17	CGUKC069-09	ANICX1573-11			ANICU254-11	ARBCM321-13	XAF212-05	LCHP765-07	SSROB1038-14	ANIC656-06			GBMIN14932-13	CNGRN029-13	CNBFA113-15			ANICQ1725-11	GBMIN93327-17	AGAKL624-17	ABRCI520-06	BBDCP788-10	CNMIE992-14	BBUSE008-11	BBCNP474-13	CNJAC1068-12	ANICC258-09
		LCHQ617-08	SPSLO478-13	SSEIB7293-13			MYMCC829-11	ANICM027-10	CERAF059-07		JIAAK115-16				BBUSE1869-12	EBCCH022-11		CNBRE1123-14	AGAKT009-17	CGUKC097-09	ANICX1574-11			ANICU257-11	ARBCM3213-17	XAF240-05	LCHQ162-07	SSROB2191-14	ANIC666-06			GBMIN15016-13	CNGRN031-13	CNBFA117-15			ANICQ1726-11	GBMIN93328-17	AGAKL646-17	ABRCI521-06	BBDCP789-10	CNMIE993-14	BBUSE027-11	BBCNP475-13	CNJAC1071-12	ANICC259-09
		LCHQ618-08	SSBAA5240-12	SSEIB7326-13			MYMCC851-11	ANICM028-10	CERAF060-07		JIAAK116-16				BBUSE1874-12	EBCCH024-11		CNBRE1124-14	AGIRI021-17	CGUKC103-09	ANICX1578-11			ANICU269-11	ARBCM322-13	XAF241-05	LEALT255-16	SSROB2206-14	ANIC667-06			GBMIN15017-13	CNGRN038-13	CNBFA125-15			ANICQ1727-11	GBMIN93329-17	AGAKL658-17	ABRCI522-06	BBDCP790-10	CNMIE994-14	BBUSE045-11	BBCNP499-13	CNJAC1072-12	ANICC260-09
		LCHQ619-08	SSBAA5252-12	SSFDB1537-14			MYMCC897-11	ANICM029-10	CERAF063-07		JIAAL006-16				BBUSE1879-12	EBCCH029-11		CNBRE1125-14	AGIRI024-17	CGUKC117-09	ANICX1580-11			ANICU270-11	ARBCM323-13	XAF258-05	LEALT256-16	SSROB2208-14	ANIC687-06			GBMIN15018-13	CNGRN041-13	CNBFA154-15			ANICQ1728-11	GBMIN93330-17	AGAKL666-17	ABRCI523-06	BBDCP791-10	CNMIE995-14	BBUSE069-11	BBCNP506-13	CNJAD1898-12	ANICC261-09
		LCHQ620-08	SSBAA5896-13	SSFDB1538-14			MYMCC898-11	ANICM030-10	CERAF064-07		JIAAL007-16				BBUSE1880-12	EBCCH032-11		CNBRE1126-14	AGIRI029-17	CGUKC150-09	ANICX1581-11			ANICU278-11	ARBCM324-13	XAF260-05	LEALT257-16	SSROB3027-14	ANIC688-06			GBMIN15026-13	CNGSA797-15	CNBFA155-15			ANICQ1729-11	GBMIN93331-17	AGAKL687-17	ABRCI524-06	BBDCP792-10	CNMIE996-14	BBUSE1311-12	BBCNP668-14	CNJAD1901-12	ANICC262-09
		LCHQ622-08	SSBAA5897-13	SSFDB1539-14			MYMCC917-11	ANICM031-10	CERAF068-07		JIAAL008-16				BBUSE1883-12	EBCCH033-11		CNBRF133-14	AGIRI032-17	CGUKC235-09	ANICX1582-11			ANICU281-11	ARBCM325-13	XAF262-05	LEATA277-13	SSROB8081-14	ANIC720-06			GBMIN15027-13	CNGSB4251-15	CNBFB070-15			ANICQ1730-11	GBMTG1445-16	AGAKL692-17	ABRCI525-06	BBDCP793-10	CNMIE997-14	BBUSE1312-12	BBCNP675-14	CNJAD1902-12	ANICC263-09
		LCHQ623-08	SSBAA5898-13	SSFDB1540-14			MYMCC944-11	ANICM032-10	CERAF069-07		JIAAL010-16				BBUSE1998-12	EBCCH034-11		CNBRF134-14	AGIRI035-17	CGUKC357-09	ANICX1589-11			ANICU282-11	ARBCM326-13	XAF268-05	LEATA285-13	SSROC4972-15	ANIC770-06			GBMIN15028-13	CNGSC4292-15	CNBFB150-15			ANICQ173-11	GBMTG184-16	AGAKL711-17	ABRCI526-06	BBDCP794-10	CNMIE998-14	BBUSE132-11	BBCNP685-14	CNJAD1903-12	ANICC264-09
		LCHQ624-08	SSBAA5899-13	SSFDB1541-14			MYMCC946-11	ANICM033-10	CERAF071-07		JIAAL011-16				BBUSE2011-12	EBCCH036-11		CNBRF144-14	AGIRI036-17	CGUKC393-09	ANICX1590-11			ANICU283-11	ARBCM327-13	XAF269-05	LEATA446-13	SSROC6859-15	ANIC777-06			GBMIN15029-13	CNGSC4293-15	CNBFB206-15			ANICQ1731-11	GBMTG1953-16	AGAKL720-17	ABRCI527-06	BBDCP795-10	CNMIE999-14	BBUSE133-11	BBCNP692-14	CNJAD1904-12	ANICC265-09
		LCHQ626-08	SSBAA5900-13	SSFDB1542-14			MYMCD019-11	ANICM034-10	CERAF076-07		JIAAL016-16				BBUSE2012-12	EBCCH037-11		CNBRF145-14	AGIRI037-17	CGUKC482-09	ANICX1591-11			ANICU285-11	ARBCM328-13	XAF294-05	LEATA550-13	SSWLA3906-13	ANIC784-06			GBMIN15030-13	CNGSC4294-15	CNBFB230-15			ANICQ1732-11	GBMTG2399-16	AGAKL744-17	ABRCI528-06	BBDCP796-10	CNMIF054-14	BBUSE1359-12	BBCNP705-14	CNJAD1908-12	ANICC266-09
		LCHQ627-08	SSBAA5902-13	SSFDB1546-14			MYMCD048-11	ANICM035-10	CERAF077-07		JIAAL018-16				BBUSE2014-12	EBCCH039-11		CNBRF146-14	AGIRI042-17	CGUKC494-09	ANICX1592-11			ANICU286-11	ARBCM329-13	XAF295-05	LEATC407-13	SSWLB1352-13	ANIC811-06			GBMIN15033-13	CNGSD9308-15	CNBFB316-15			ANICQ1733-11	GBMTG3152-16	AGAKL747-17	ABRCI529-06	BBDCP797-10	CNMIF057-14	BBUSE1360-12	BBCNP710-14	CNJAD1913-12	ANICC267-09
		LCHQ628-08	SSBAA5903-13	SSFDB1547-14			MYMCD081-11	ANICM036-10	CERAF085-07		JIAAL019-16				BBUSE2015-12	EBCCH041-11		CNBRF147-14	AGIRI047-17	CGUKC496-09	ANICX1596-11			ANICU287-11	ARBCM330-13	XAF296-05	LEATC512-13	SSWLB168-13	ANIC870-06			GBMIN15034-13	CNGSD9326-15	CNBFB335-15			ANICQ1734-11	GBMTG3720-16	AGAKL850-17	ABRCI530-06	BBDCP798-10	CNMIF058-14	BBUSE139-11	BBCNP711-14	CNJAD1914-12	ANICC268-09
		LCHQ629-08	SSBAA5904-13	SSFDB1548-14			MYMCD082-11	ANICM037-10	CERAF086-07		JIAAL049-16				BBUSE2029-12	EBCCH042-11		CNBRF148-14	AGIRI071-17	CGUKC504-09	ANICX160-11			ANICU291-11	ARBCM331-13	XAF298-05	LEATC537-13	SSWLB170-13	ANICB006-06			GBMIN15040-13	CNGSF2643-15	CNBFC096-15			ANICQ1735-11	GBMTG3721-16	AGAKL873-17	ABRCI531-06	BBDCP799-10	CNMIF070-14	BBUSE1391-12	BBCNP729-14	CNJAD1915-12	ANICP260-10
		LCHQ630-08	SSBAD5966-13	SSFDB1549-14			MYMCD121-11	ANICM038-10	CERAF087-07		JIAAL063-16				BBUSE2118-12	EBCCH043-11		CNBRF149-14	AGIRI073-17	CGUKC518-09	ANICX1610-11			ANICU292-11	ARBCM332-13	XAF411-05	LEATE064-13	SSWLB171-13	ANICB012-06			GBMIN15041-13	CNGSI3617-15	CNBFC138-15			ANICQ1736-11	GBMTG3933-16	AGAKL890-17	ABRCI532-06	BBDCP800-10	CNMIF071-14	BBUSE140-11	BBCNP745-14	CNJAD1916-12	ANICP261-10
		LCHQ631-08	SSBAD5973-13	SSFDB1550-14			MYMCD133-11	ANICM039-10	CERAF088-07		JIAAL068-16				BBUSE2341-12	EBCCH045-11		CNBRF908-14	AGIRI079-17	CGUKC597-09	ANICX161-11			ANICU293-11	ARBCM333-13	XAF412-05	LEATE104-13	SSWLB5114-13	ANICB040-06			GBMIN15042-13	CNGSI3618-15	CNBFC155-15			ANICQ1740-11	GBMTG4101-16	AGAKL892-17	ABRCI533-06	BBDCP801-10	CNMIF2058-14	BBUSE141-11	BBCNP749-14	CNJAD1919-12	ANICU1000-11
		LCHQ632-08	SSBAD6003-13	SSFDB1551-14			MYMCD134-11	ANICM040-10	CERAF089-07		JIAAM010-16				BBUSE2345-12	EBCCH046-11		CNBRG446-14	AGIRI080-17	CGUKD102-09	ANICX1614-11			ANICU295-11	ARBCM334-13	XAF448-05	LEATE105-13	SSWLB5763-13	ANICB058-06			GBMIN15043-13	CNGUI040-15	CNBFC227-15			ANICQ174-11	GBMTG4292-16	AGAKL903-17	ABRCI534-06	BBDCP802-10	CNMIF2059-14	BBUSE142-11	BBCNP752-14	CNJAD1920-12	ANICU1002-11
		LCHQ633-08	SSBRA2590-14	SSFDB1552-14			MYMCD169-11	ANICM041-10	CERAF090-07		JIAAM014-16				BBUSE2346-12	EBCCH051-11		CNBRJ214-14	AHLEP025-10	CGUKD105-09	ANICX162-11			ANICU296-11	ARBCM335-13	XAH701-05	LEATE698-13	SSWLB6534-13	ANICB062-06			GBMIN15044-13	CNGUK081-15	CNBFC231-15			ANICQ1741-11	GBMTG4322-16	AGAKL923-17	ABRCI535-06	BBDCP803-10	CNMIF2063-14	BBUSE143-11	BBCNP774-14	CNJAD1925-12	ANICU1003-11
		LCHQ635-08	SSBRA2591-14	SSFDB1553-14			MYMCE007-12	ANICM042-10	CERAF091-07		JIAAM015-16				BBUSE254-11	EBCCH053-11		CNBRK055-14	AHLEP040-10	CGUKD199-09	ANICX1627-11			ANICU302-11	ARBCM336-13	XAH746-05	LEATF085-14	SSWLB6540-13	ANICB096-06			GBMIN15045-13	CNGUO202-15	CNBFC317-15			ANICQ1742-11	GBMTG4323-16	AGAKL924-17	ABRCI536-06	BBDCP804-10	CNMIF737-14	BBUSE145-11	BBCNP776-14	CNJAD1933-12	ANICU1007-11
		LCHQ636-08	SSBRA3147-14	SSFDB1554-14			MYMCE043-12	ANICM043-10	CERAF093-07		JIAAM016-16				BBUSE2691-12	EBCCH055-11		CNBRK056-14	ALLEP003-13	CGUKD251-09	ANICX163-11			ANICU303-11	ARBCM337-13	XAH752-05	LEATF306-14	SSWLC3674-13	ANICB097-06			GBMIN15046-13	CNGUT123-15	CNBFC329-15			ANICQ1743-11	GBMTG4324-16	AGAKL934-17	ABRCI537-06	BBDCP805-10	CNMIF754-14	BBUSE146-11	BBCNP777-14	CNJAD1935-12	ANICU1010-11
		LCHQ637-08	SSBRA3162-14	SSFDB1555-14			MYMCE044-12	ANICM044-10	CERAF094-07		JIAAM017-16				BBUSE2763-12	EBCCH056-11		CNBRK057-14	ALLEP005-13	CGUKD268-09	ANICX1631-11			ANICU304-11	ARBCM338-13	XAH770-05	LEATF325-14	SSWLE10051-13	ANICB1049-07			GBMIN17989-13	CNIVC144-14	CNBFC384-15			ANICQ1744-11	GBMTG4325-16	AGAKL953-17	ABRCI538-06	BBDCP806-10	CNMIF769-14	BBUSE147-11	BBCNP791-14	CNJAE779-12	ANICU1011-11
		LCHQ638-08	SSBRA3172-14	SSFDB1556-14			MYMCE072-12	ANICM045-10	CERAF102-08		JIAAM018-16				BBUSE2771-12	EBCCH057-11		CNBRK058-14	ALLEP018-13	CGUKD300-09	ANICX1632-11			ANICU305-11	ARBCM339-13	XAH783-05	LEATF414-14	SSWLE10103-13	ANICB1092-07			GBMIN22851-13	CNIVD124-14	CNBFD193-15			ANICQ1745-11	GBMTG4326-16	AGAKL965-17	ABRCI539-06	BBDCP807-10	CNMIF770-14	BBUSE149-11	BBCNP807-14	CNJAE785-12	ANICU1012-11
		LCHQ639-08	SSBRC2463-14	SSFDB1557-14			MYMCE254-12	ANICM046-10	CERAF105-08		JIAAM019-16				BBUSE2780-12	EBCCH081-11		CNBRK066-14	ALLEP019-13	CGUKD309-09	ANICX1637-11			ANICU308-11	ARBCM340-13	XAH858-05	LEATG584-14	SSWLE10178-13	ANICB1093-07			GBMIN22896-13	CNIVF060-14	CNBFD290-15			ANICQ1749-11	GBMTG4435-16	AGAKL973-17	ABRCI540-06	BBDCP808-10	CNMIF772-14	BBUSE150-11	BBCNP828-14	CNJAF706-12	ANICU1015-11
		LCHQ640-08	SSBRC2466-14	SSFDB1559-14			MYMCE256-12	ANICM047-10	CERAF122-08		JIAAM024-16				BBUSE2790-12	EBCCH089-11		CNBRK067-14	ALLEP024-13	CGUKD315-09	ANICX1641-11			ANICU309-11	ARBCM341-13	XAH860-05	LEATG586-14	SSWLE10252-13	ANICB1095-07			GBMIN29266-13	CNIVF061-14	CNBFD312-15			ANICQ1750-11	GBMTG4509-16	AGAKL977-17	ABRCI541-06	BBDCP809-10	CNMIF778-14	BBUSE151-11	BBCNP837-14	CNKJE2437-14	ANICU1016-11
		LCHQ641-08	SSBRC2468-14	SSFDB1560-14			MYMCE324-12	ANICM048-10	CERAF123-08		JIAAM028-16				BBUSE2835-12	EBCCH092-11		CNBRK068-14	ALLEP027-13	CGUKD332-09	ANICX1643-11			ANICU311-11	ARBCM342-13	XAJ009-06	LEATH042-14	SSWLE10259-13	ANICB1097-07			GBMIN69640-17	CNJAA910-12	CNBFD320-15			ANICQ175-11	GBMTG4769-16	AGAKM1009-17	ABRCI542-06	BBDCP810-10	CNMIF783-14	BBUSE152-11	BBCNP931-14	CNKJK086-14	ANICU1017-11
		LCHQ642-08	SSBRC3432-14	SSFDB1562-14			MYMCE343-12	ANICM049-10	CERAF125-08		JIAAM030-16				BBUSE2880-12	EBCCH094-11		CNBRK478-14	ALLEP044-13	CGUKD352-09	ANICX165-11			ANICU312-11	ARBCM343-13	XAJ014-06	LEATH043-14	SSWLE10277-13	ANICB1098-07			GBMIN69641-17	CNJAJ006-12	CNBFD414-15			ANICQ1751-11	GBMTG4811-16	AGAKM1012-17	ABRCI543-06	BBDCP811-10	CNMIF795-14	BBUSE154-11	BBCNP979-14	CNKJK2130-14	ANICU1018-11
		LCHQ643-08	SSBRC3434-14	SSFDB1563-14			MYMCE350-12	ANICM050-10	CERAF127-08		JIAAN010-16				BBUSE2908-12	EBCCH096-11		CNBRL118-14	ALLEP060-13	CGUKD374-09	ANICX1653-11			ANICU313-11	ARBCM344-13	XAJ015-06	LEATH088-14	SSWLE10418-13	ANICB1099-07			GBMIN69643-17	CNKJA336-14	CNBFD438-15			ANICQ1752-11	GBMTG4813-16	AGAKM1021-17	ABRCI544-06	BBDCP812-10	CNMIF802-14	BBUSE155-11	BBCNP981-14	CNKJK2132-14	ANICU1022-11
		LCHQ644-08	SSBRC3436-14	SSFDB2342-14			MYMCE355-12	ANICM051-10	CERAF128-08		JIAAN011-16				BBUSE2909-12	EBCCH097-11		CNBRL119-14	ALLEP063-13	CGUKD422-09	ANICX1654-11			ANICU315-11	ARBCM345-13	XAJ016-06	LEATH089-14	SSWLE10452-13	ANICB1109-07			GBMIN69644-17	CNKJC344-14	CNBFD454-15			ANICQ1754-11	GBMTG4814-16	AGAKM1075-17	ABRCI545-06	BBDCP813-10	CNMIF920-14	BBUSE1560-12	BBCNP995-14	CNKJL1360-14	ANICU1025-11
		LCHQ647-08	SSBRC3437-14	SSFDB2796-14			MYMCE417-12	ANICM052-10	CERAF129-08		JIAAN012-16				BBUSE3001-12	EBCCH098-11		CNBRL120-14	ALLEP109-13	CGUKD446-09	ANICX1657-11			ANICU316-11	ARBCM346-13	XAJ019-06	LEATH426-14	SSWLE10464-13	ANICB112-06			GBMIN69647-17	CNKJE2140-14	CNBFD456-15			ANICQ1755-11	GBMTG4815-16	AGAKM1081-17	ABRCI546-06	BBDCP814-10	CNMIF921-14	BBUSE156-11	BBGCO1133-15	CNKLB3732-14	ANICU1030-11
		LCHQ649-08	SSBRC3438-14	SSFDB2986-14			MYMCE450-12	ANICM053-10	CERAF130-08		JIAAN013-16				BBUSE3003-12	EBCCH099-11		CNBRL121-14	ALLEP110-13	CGUKD804-09	ANICX1659-11			ANICU317-11	ARBCM347-13	XAJ020-06	LEATI237-15	SSWLE10488-13	ANICB125-06			GBMIN69648-17	CNKJH882-14	CNBFD478-15			ANICQ1756-11	GBMTG4817-16	AGAKM1086-17	ABRCI547-06	BBDCP815-10	CNMIF924-14	BBUSE1564-12	BBUSE081-11	CNKLB3810-14	ANICU1031-11
		LCHQ650-08	SSBRC3439-14	SSFDB2989-14			MYMCE452-12	ANICM054-10	CERAF132-08		JIAAN014-16				BBUSE3004-12	EBCCH100-11		CNBRL122-14	ALLEP111-13	CGUKD859-09	ANICX1660-11			ANICU318-11	ARBCM348-13	XAJ023-06	LEATI267-15	SSWLE10494-13	ANICB126-06			GBMIN69650-17	CNKJH884-14	CNBFD480-15			ANICQ1757-11	GBMTG4895-16	AGAKM1097-17	ABRCI548-06	BBDCP816-10	CNMIF926-14	BBUSE158-11	BBUSE1001-11	CNKLB3830-14	ANICU1033-11
		LCHQ651-08	SSBRC3457-14	SSFDB2991-14			MYMCE453-12	ANICM055-10	CERAF133-08		JIAAN015-16				BBUSE3005-12	EBCCH101-11		CNBRL246-14	ALLEP115-13	CGUKD883-09	ANICX1661-11			ANICU320-11	ARBCM349-13	XAJ056-06	LEATI268-15	SSWLE10501-13	ANICB127-06			GBMIN69651-17	CNKJI399-14	CNBFD493-15			ANICQ1758-11	GBMTG5292-16	AGAKM1120-17	ABRCI549-06	BBDCP817-10	CNMIF937-14	BBUSE1584-12	BBUSE1004-11	CNKLC3966-15	ANICU1034-11
		LCHQ654-08	SSGBA3439-14	SSFDB3010-14			MYMCE454-12	ANICM056-10	CERAF134-08		JIAAO012-16				BBUSE3007-12	EBCCH102-11		CNBRL247-14	ALLEP118-13	CHCAT135-15	ANICX1664-11			ANICU321-11	ARBCM350-13	XAJ069-06	LEATI278-15	SSWLE10502-13	ANICB129-06			GBMIN69652-17	CNKJK1907-14	CNBFD553-15			ANICQ1759-11	GBMTG5710-16	AGAKM1126-17	ABRCI550-06	BBDCP818-10	CNMIF940-14	BBUSE159-11	BBUSE1005-11	CNKLC3967-15	ANICU1036-11
		LCHQ655-08	SSGBC10104-15	SSFDC2379-14			MYMCE490-12	ANICM057-10	CERAF136-08		JIAAO021-16				BBUSE3033-12	EBCCH103-11		CNBRL248-14	ALLEP142-13	CHLEP160-09	ANICX1673-11			ANICU323-11	ARBCM351-13	XAJ086-06	LEATJ094-15	SSWLE1378-13	ANICB139-06			GBMIN69653-17	CNKJK1917-14	CNBFD578-15			ANICQ1760-11	GBMTG5755-16	AGAKM1128-17	ABRCI551-06	BBDCP819-10	CNMIF941-14	BBUSE161-11	BBUSE1007-11	CNKLC3968-15	ANICU1037-11
		LCHQ656-08	SSGLA5065-15	SSFDC267-14			MYMCE530-12	ANICM058-10	CERAF140-08		JIAAO023-16				BBUSE3062-12	EBCCH104-11		CNBRL249-14	ALLEP143-13	CNBAA003-12	ANICX1674-11			ANICU326-11	ARBCM352-13	XAJ089-06	LEATJ303-15	SSWLE1391-13	ANICB141-06			GBMIN69654-17	CNKJK1926-14	CNBFE128-15			ANICQ1761-11	GBMTG5756-16	AGAKM1132-17	ABRCI552-06	BBDCP820-10	CNMIF942-14	BBUSE1621-12	BBUSE1008-11	CNKLC3969-15	ANICU1038-11
		LCHQ657-08	SSGLA5067-15	SSFDC401-14			MYMCE532-12	ANICM059-10	CERAF141-08		JIAAO024-16				BBUSE3063-12	EBCCH105-11		CNBRL250-14	ALLEP144-13	CNBAI532-13	ANICX1675-11			ANICU327-11	ARBCM353-13	XAJ093-06	LEATJ412-15	SSWLE2197-13	ANICB142-06			GBMIN69655-17	CNKJK1930-14	CNBFE135-15			ANICQ1763-11	GBMTG5757-16	AGAKM1135-17	ABRCI553-06	BBDCP821-10	CNMIF957-14	BBUSE1623-12	BBUSE1011-11	CNKLC3970-15	ANICU1039-11
		LCHQ662-08	SSGLA5531-15	SSFDC405-14			MYMCE621-12	ANICM060-10	CERAF142-08		JIAAO025-16				BBUSE3076-12	EBCCH107-11		CNBRL251-14	ALLEP161-13	CNBFD003-15	ANICX1679-11			ANICU328-11	ARBCM355-13	XAJ120-06	LEATJ471-15	SSWLE5987-13	ANICB143-06			GBMIN69656-17	CNKJL1002-14	CNBFE259-15			ANICQ1766-11	GBMTG5758-16	AGAKM1147-17	ABRCI554-06	BBDCP822-10	CNMIF963-14	BBUSE1628-12	BBUSE1016-11	CNKLC3971-15	ANICU1040-11
		LCHQ663-08	SSGLA5532-15	SSFDC411-14			MYMCE622-12	ANICM061-10	CERAF143-08		JIAAP054-16				BBUSE3079-12	EBCCH108-11		CNBRL252-14	ALLEP185-13	CNBFD005-15	ANICX169-11			ANICU341-11	ARBCM357-13	XAJ133-06	LEATJ474-15	SSWLE5994-13	ANICB144-06			GBMIN69659-17	CNKJM2346-14	CNBFE261-15			ANICQ1767-11	GBMTG5759-16	AGAKM1152-17	ABRCI555-06	BBDCP823-10	CNMIF974-14	BBUSE163-11	BBUSE1019-11	CNKLF4711-15	ANICU1041-11
		LCHQ664-08	SSGLA5533-15	SSFDC414-14			MYMCE675-12	ANICM062-10	CERAF144-08		JIAAP055-16				BBUSE3229-12	EBCCH109-11		CNBRL253-14	ALLEP188-13	CNBFF109-15	ANICX172-11			ANICU346-11	ARBCM358-13	XAJ172-06	LEATJ482-15	SSWLE6035-13	ANICB146-06			GBMIN69662-17	CNKJO012-14	CNBFE264-15			ANICQ1768-11	GBMTG5760-16	AGAKM1154-17	ABRCI556-06	BBDCP824-10	CNMIF975-14	BBUSE164-11	BBUSE1020-11	CNKLF4714-15	ANICU1042-11
		LCHQ665-08	SSGLA5534-15	SSFDC419-14			MYMCE701-12	ANICM063-10	CERAF145-08		JIAAP063-16				BBUSE3233-12	EBCCH110-11		CNBRL254-14	ALLEP189-13	CNBFL047-15	ANICX174-11			ANICU349-11	ARBCM359-13	XAJ177-06	LEATJ528-15	SSWLE6057-13	ANICB168-06			GBMIN69663-17	CNKJO844-14	CNBFE273-15			ANICQ1769-11	GBMTG5843-16	AGAKM1161-17	ABRCI557-06	BBDCP825-10	CNMIF979-14	BBUSE166-11	BBUSE1022-11	CNKLF4715-15	ANICU1043-11
		LCHQ666-08	SSGLA5535-15	SSFDC423-14			MYMCE756-12	ANICM065-10	CERAF146-08		JIAAQ039-16				BBUSE3256-13	EBCCH111-11		CNBRL255-14	ALLEP191-13	CNBFL048-15	ANICX175-11			ANICU355-11	ARBCM360-13	XAJ197-06	LEATJ531-15	SSWLE6059-13	ANICB173-06			GBMIN69664-17	CNKJP1045-14	CNBFE300-15			ANICQ1770-11	GBMTG5844-16	AGAKM1169-17	ABRCI558-06	BBDCP826-10	CNMIG090-14	BBUSE167-11	BBUSE1024-11	CNKLF4716-15	ANICU1044-11
		LCHQ669-08	SSGLA5536-15	SSFDC429-14			MYMCE757-12	ANICM066-10	CERAF148-08		JIAAR024-16				BBUSE3257-13	EBCCH112-11		CNBRL256-14	ALLEP212-13	CNBPP330-13	ANICX177-11			ANICU357-11	ARBCM361-13	XAJ204-06	LEATJ972-15	SSWLE6061-13	ANICB178-06			GBMIN69665-17	CNKLC2823-14	CNBFE352-15			ANICQ1771-11	GBMTG5845-16	AGAKM1170-17	ABRCI559-06	BBDCP827-10	CNMIG1008-14	BBUSE1682-12	BBUSE1026-11	CNKLF4717-15	ANICU1046-11
		LCHQ671-08	SSGLA5537-15	SSFDC439-14			MYMCE785-12	ANICM067-10	CERAF153-08		JIAAT079-16				BBUSE3264-13	EBCCH113-11		CNBRL257-14	ALLEP216-13	CNCLA5469-13	ANICX178-11			ANICU459-11	ARBCM362-13	XAJ212-06	LEEUA164-11	SSWLE6136-13	ANICB181-06			GBMIN69666-17	CNKLD2212-15	CNBFE381-15			ANICQ1775-11	GBMTG955-16	AGAKM1175-17	ABRCI560-06	BBDCP828-10	CNMIG1011-14	BBUSE179-11	BBUSE1030-11	CNKLH055-15	ANICU1047-11
		LCHQ672-08	SSGLA5538-15	SSFDC440-14			MYMCF002-12	ANICM068-10	CERAF154-08		JIAAU002-16				BBUSE3265-13	EBCCH114-11		CNBRL258-14	ALLEP228-13	CNFDK009-14	ANICX181-11			ANICU465-11	ARBCM363-13	XAJ246-06	LEEUA165-11	SSWLE6155-13	ANICB190-06			GBMIN69667-17	CNKLE048-15	CNBFE405-15			ANICQ1776-11	IMSAM096-09	AGAKM1183-17	ABRCI561-06	BBDCP829-10	CNMIG1021-14	BBUSE180-11	BBUSE1038-11	CNKLH1155-15	ANICU1048-11
		LCHQ673-08	SSGLA5539-15	SSJAC2061-13			MYMCF256-12	ANICM069-10	CERAF155-08		JIAAY001-16				BBUSE3266-13	EBCCH115-11		CNBRL259-14	ALLEP233-13	CNFND056-14	ANICX183-11			ANICU466-11	ARBCM365-13	XAJ258-06	LEEUA166-11	SSWLE6193-13	ANICB194-06			GBMIN69668-17	CNKOA005-14	CNBFE435-15			ANICQ1777-11	IMSAM100-09	AGAKM1187-17	ABRCI562-06	BBDCP830-10	CNMIG1024-14	BBUSE1844-12	BBUSE1042-11	CNKLH2572-15	ANICU1049-11
		LCHQ674-08	SSGLA5540-15	SSJAC2064-13			MYMCF281-12	ANICM070-10	CERAF156-08		JIAAZ076-16				BBUSE380-11	EBCCH116-11		CNBRL260-14	ALLEP242-13	CNFNE2771-14	ANICX184-11			ANICU467-11	ARBCM366-13	XAJ259-06	LEEUA167-11	SSWLE6275-13	ANICB195-06			GBMIN69669-17	CNKOB114-14	CNBFE457-15			ANICQ1778-11	IMSAM101-09	AGAKM1198-17	ABRCI563-06	BBDCP831-10	CNMIG2387-14	BBUSE1860-12	BBUSE1043-11	CNKOC902-14	ANICU1050-11
		LCHQ675-08	SSGLA5541-15	SSJAC890-13			MYMCF383-12	ANICM071-10	CERAF157-08		JIABA256-16				BBUSE411-11	EBCCH117-11		CNBRL261-14	ALLEP247-13	CNFNF2772-14	ANICX185-11			ANICU468-11	ARBCM367-13		LEFIA044-10	SSWLE6291-13	ANICB203-06			GBMIN69670-17	CNKOL133-14	CNBFE464-15			ANICQ1782-11	IMSAM103-09	AGAKM1205-17	ABRCI565-06	BBDCP832-10	CNMIG2391-14	BBUSE1895-12	BBUSE1044-11	CNLMD1611-14	ANICU1052-11
		LCHQ676-08	SSGLA5542-15	SSJAF7970-13			MYMCF408-12	ANICM072-10	CERAF158-08		JIABA257-16				BBUSE497-11	EBCCH118-11		CNBRL262-14	ALLEP258-13	CNFNR4043-14	ANICX187-11			ANICU470-11	ARBCM368-13		LEFIA1235-10	SSWLE6296-13	ANICB205-06			GBMIN69671-17	CNKOU250-14	CNBFE476-15			ANICQ1783-11	IMSAM106-09	AGAKM1208-17	ABRCI566-06	BBDCP833-10	CNMIG2397-14	BBUSE1902-12	BBUSE1048-11	CNLMD1612-14	ANICU1053-11
		LCHQ677-08	SSGLA5543-15	SSJAF7977-13			MYMCF418-12	ANICM073-10	CERGL001-08		JIABA258-16				BBUSE498-11	EBCCH119-11		CNBRL263-14	ALLEP267-13	CNFNR4049-14	ANICX188-11			ANICU471-11	ARBCM369-13		LEFIB128-10	SSWLE6317-13	ANICB221-06			GBMIN69672-17	CNKTA087-14	CNBFE544-15			ANICQ1784-11	IMSAM108-09	AGAKM1210-17	ABRCI567-06	BBDCP834-10	CNMIG2409-14	BBUSE1910-12	BBUSE1050-11	CNLMF1078-14	ANICU1054-11
		LCHQ679-08	SSGLA5544-15	SSJAF9597-13			MYMCF419-12	ANICM074-10	CERGL002-08		JIABA259-16				BBUSE502-11	EBCCH120-11		CNBRL264-14	ALLEP276-13	CNGCA010-15	ANICX189-11			ANICU475-11	ARBCM370-13		LEFIB149-10	SSWLE6458-13	ANICB225-06			GBMIN69673-17	CNKTA1017-14	CNBFE547-15			ANICQ1785-11	IMSAM110-09	AGAKM1215-17	ABRCI568-06	BBDCP835-10	CNMIG2413-14	BBUSE1980-12	BBUSE1051-11	CNLMN2101-14	ANICU1055-11
		LCHQ680-08	SSGLA5545-15	SSKJA1031-14			MYMCF436-12	ANICM075-10	CERGL003-08		JIABF102-16				BBUSE511-11	EBCCH121-11		CNBRL265-14	ALLEP290-13	CNGCA011-15	ANICX192-11			ANICU476-11	ARBCM371-13		LEFIB586-10	SSWLE6462-13	ANICB230-06			GBMIN69674-17	CNKTB576-14	CNBFE628-15			ANICQ1786-11	IMSAM111-09	AGAKM1221-17	ABRCI569-06	BBDCP836-10	CNMIG2416-14	BBUSE1982-12	BBUSE1103-11	CNLMO2618-14	ANICU1056-11
		LCHQ681-08	SSGLA5546-15	SSKJA1824-14			MYMCF437-12	ANICM076-10	CERGL004-08		JIABG039-16				BBUSE512-11	EBCCH122-11		CNBRL266-14	ALLEP311-13	CNGCA475-15	ANICX195-11			ANICU477-11	ARBCM372-13		LEFIB741-10	SSWLE6525-13	ANICB241-06			GBMIN69687-17	CNKTB582-14	CNBFE630-15			ANICQ1787-11	IMSAM124-09	AGAKM1223-17	ABRCI570-06	BBDCP837-10	CNMIG2420-14	BBUSE1983-12	BBUSE1105-11	CNLMO2620-14	ANICU1058-11
		LCHQ682-08	SSGLA5547-15	SSKJA1838-14			MYMCF464-12	ANICM077-10	CERGL005-08		JIABG041-16				BBUSE670-11	EBCCH123-11		CNBRL267-14	ALLEP312-13	CNGCC1331-15	ANICX200-11			ANICU478-11	ARBCM373-13		LEFIB777-10	SSWLE7321-13	ANICB246-06			GBMIN69693-17	CNKTB586-14	CNBFE676-15			ANICQ1788-11	IMSAM129-09	AGAKM1229-17	ABRCI571-06	BBDCP838-10	CNMIG2428-14	BBUSE1984-12	BBUSE1113-11	CNMID2226-14	ANICU1060-11
		LCHQ684-08	SSGLA5548-15	SSPAA7570-13			MYMCF625-12	ANICM078-10	CERGL006-08		JICAH004-16				BBUSE678-11	EBCCH124-11		CNBRL268-14	ALLEP335-13	CNGCC1332-15	ANICX201-11			ANICU479-11	ARBCM374-13		LEFIB778-10	SSWLE7906-13	ANICB247-06			GBMIN69694-17	CNKTD2994-15	CNBFE688-15			ANICQ1789-11	IMSAM131-09	AGAKM1234-17	ABRCI572-06	BBDCP839-10	CNMIG2430-14	BBUSE2018-12	BBUSE1136-11	CNMID2227-14	ANICU1061-11
		LCHQ685-08	SSGLA5549-15	SSPAA7571-13			MYMCF711-12	ANICM079-10	CERGL007-08		JICAH022-16				BBUSE679-11	EBCCH125-11		CNBRL269-14	ALLEP344-13	CNGCD151-15	ANICX203-11			ANICU480-11	ARBCM375-13		LEFIB779-10	SSWLE7931-13	ANICB254-06			GBMIN69695-17	CNKTD2999-15	CNBFF036-15			ANICQ1790-11	IMSAM133-09	AGAKM1242-17	ABRCI573-06	BBDCP840-10	CNMIG2436-14	BBUSE2022-12	BBUSE1137-11	CNMID2228-14	ANICU1062-11
		LCHQ686-08	SSGLA5550-15	SSPAA7572-13			MYMCF800-12	ANICM080-10	CERGL011-08		JICAH023-16				BBUSE680-11	EBCCH126-11		CNBRL270-14	ALLEP345-13	CNGCI1579-15	ANICX205-11			ANICU481-11	ARBCM376-13		LEFIB958-10	SSWLE9704-13	ANICB256-06			GBMIN69696-17	CNKTD3000-15	CNBFF1267-15			ANICQ179-11	JSRAC024-06	AGAKM1253-17	ABRCI574-06	BBDCP841-10	CNMIG850-14	BBUSE211-11	BBUSE1148-11	CNMID2229-14	ANICU1063-11
		LCHQ687-08	SSGLA5551-15	SSPAA8052-13			MYMCF801-12	ANICM081-10	CERGL012-08		JICAH024-16				BBUSE681-11	EBCCH128-11		CNBRL271-14	ALLEP349-13	CNGIB249-12	ANICX206-11			ANICU482-11	ARBCM378-13		LEFIC565-10	SSWLE9734-13	ANICB258-06			GBMIN69697-17	CNKTD3001-15	CNBFF362-15			ANICQ1791-11	JSRAC048-06	AGAKM1258-17	ABRCI575-06	BBDCP842-10	CNMIG856-14	BBUSE2117-12	BBUSE1181-11	CNMID2231-14	ANICU1064-11
		LCHQ688-08	SSGLA5552-15	SSPAA8768-13			MYMCF802-12	ANICM082-10	CERGL013-08		JICAI019-16				BBUSE682-11	EBCCH130-11		CNBRL272-14	ALLEP351-13	CNGIB253-12	ANICX207-11			ANICU483-11	ARBCM379-13		LEFIC566-10	SSWLE9809-13	ANICB278-06			GBMIN69699-17	CNKTE3178-15	CNBFF381-15			ANICQ1792-11	JSRAC064-06	AGAKM1264-17	ABRCI576-06	BBDCP843-10	CNMIG857-14	BBUSE2125-12	BBUSE1185-11	CNMID2232-14	ANICU1066-11
		LCHQ689-08	SSGLA5553-15	SSPAA8776-13			MYMCF815-12	ANICM083-10	CERGL014-08		JICAJ031-16				BBUSE683-11	EBCCH131-11		CNBRL273-14	ALLEP353-13	CNGIB254-12	ANICX210-11			ANICU484-11	ARBCM380-13		LEFID067-10	SSWLE9818-13	ANICB283-06			GBMIN69701-17	CNLMA457-14	CNBFF403-15			ANICQ1794-11	JSRAC082-06	AGAKM1272-17	ABRCI577-06	BBDCP844-10	CNMIG860-14	BBUSE2211-12	BBUSE1218-11	CNMID2233-14	ANICU1067-11
		LCHQ690-08	SSGLA5554-15	SSPAB6731-13			MYMCF816-12	ANICM084-10	CERGL015-08		JICAJ032-16				BBUSE684-11	EBCCH132-11		CNBRL274-14	ALLEP360-13	CNGIB255-12	ANICX211-11			ANICU485-11	ARBCM381-13		LEFID182-10	SSWLE9827-13	ANICB288-06			GBMIN69702-17	CNLMA468-14	CNBFF407-15			ANICQ1795-11	JSRAC096-06	AGAKM1273-17	ABRCI578-06	BBDCP845-10	CNMIG861-14	BBUSE2343-12	BBUSE1219-11	CNMID2234-14	ANICU1069-11
		LCHQ691-08	SSGLA5556-15	SSPAB8127-13			MYMCF822-12	ANICM085-10	CERGL018-08		JICAJ043-16				BBUSE685-11	EBCCH133-11		CNBRL275-14	ALLEP378-13	CNGIB258-12	ANICX213-11			ANICU486-11	ARBCM383-13		LEFID847-10	SSWLE9873-13	ANICB291-06			GBMIN69704-17	CNLMB315-14	CNBFF413-15			ANICQ1796-11	JSRAC300-06	AGAKM1277-17	ABRCI579-06	BBDCP846-10	CNMIG865-14	BBUSE2395-12	BBUSE1325-12	CNMID2235-14	ANICU1070-11
		LCHQ692-08	SSGLA5557-15	SSPAB8134-13			MYMCG130-12	ANICM086-10	CERGL020-08		JICAK019-16				BBUSE686-11	EBCCH134-11		CNBRL276-14	ALLEP379-13	CNGIJ631-13	ANICX215-11			ANICU490-11	ARBCM387-13		LEFID848-10	SSWLE9905-13	ANICB293-06			GBMIN69705-17	CNLMB322-14	CNBFF420-15			ANICQ1797-11	JSRAC302-06	AGAKM1278-17	ABRCI580-06	BBDCP847-10	CNMIG866-14	BBUSE2582-12	BBUSE135-11	CNMID2236-14	ANICU1071-11
		LCHQ693-08	SSGLA5558-15	SSPAB8274-13			MYMCG132-12	ANICM087-10	CERGL025-08		JICAL008-16				BBUSE697-11	EBCCH135-11		CNBRL277-14	ALLEP400-13	CNGMC1888-13	ANICX217-11			ANICU492-11	ARBCM389-13		LEFID991-10	SSWLE9939-13	ANICB300-06			GBMIN69706-17	CNLMC051-14	CNBFF442-15			ANICQ1798-11	JSRAC303-06	AGAKM1287-17	ABRCI581-06	BBDCP848-10	CNMIG867-14	BBUSE2583-12	BBUSE1374-12	CNMID2237-14	ANICU1073-11
		LCHQ694-08	SSGLA5559-15	SSPAB8279-13			MYMCG133-12	ANICM088-10	CERGL026-08		JICAL018-16				BBUSE720-11	EBCCH136-11		CNBRL286-14	ALLEP413-13	CNGMG1213-14	ANICX218-11			ANICU493-11	ARBCM390-13		LEFIE415-10	SSWLE9958-13	ANICB303-06			GBMIN69713-17	CNLMC055-14	CNBFF444-15			ANICQ1800-11	JSRAC307-06	AGAKM1289-17	ABRCI582-06	BBDCP849-10	CNMIG870-14	BBUSE264-11	BBUSE1396-12	CNMID2239-14	ANICU1076-11
		LCHQ695-08	SSGLA5560-15	SSPAB8303-13			MYMCG149-12	ANICM089-10	CERGL027-08		JICAL022-16				BBUSE724-11	EBCCH137-11		CNBRL287-14	ALLEP414-13	CNGMI1317-14	ANICX219-11			ANICU497-11	ARBCM391-13		LEFIE416-10	SSWLF1725-13	ANICB306-06			GBMIN69719-17	CNLMC716-14	CNBFF459-15			ANICQ1801-11	JSRAC333-06	AGAKM1293-17	ABRCI583-06	BBDCP850-10	CNMIG871-14	BBUSE2670-12	BBUSE1445-12	CNMID2241-14	ANICU1077-11
		LCHQ696-08	SSGLA5561-15	SSPAB9092-13			MYMCG182-12	ANICM090-10	CERGL028-08		JICAN047-16				BBUSE725-11	EBCCH138-11		CNBRL288-14	ALLEP421-13	CNGUA644-14	ANICX223-11			ANICU500-11	ARBCM393-13		LEFIE438-10	SWCHL738-15	ANICB308-06			GBMIN69722-17	CNLMD1540-14	CNBFF487-15			ANICQ1804-11	MGOCF213-16	AGAKM1313-17	ABRCI584-06	BBDCP851-10	CNMIG883-14	BBUSE2671-12	BBUSE1534-12	CNMID2242-14	ANICU1078-11
		LCHQ697-08	SSGLA5562-15	SSPAB9098-13			MYMCG183-12	ANICM091-10	CERGL029-08		JICAP010-16				BBUSE781-11	EBCCH139-11		CNBRL289-14	ALLEP422-13	CNIVD064-14	ANICX224-11			ANICU501-11	ARBCM394-13		LEFIE439-10	SWGBI003-16	ANICB319-06			GBMIN69725-17	CNLMD1541-14	CNBFF488-15			ANICQ1805-11	MYARA006-17	AGAKM1314-17	ABRCI585-06	BBDCP852-10	CNMIG888-14	BBUSE2672-12	BBUSE1559-12	CNMIE1860-14	ANICU1081-11
		LCHQ698-08	SSGLA5563-15	SSPAB9099-13			MYMCG209-12	ANICM092-10	CERGL030-08		JICAP018-16				BBUSE788-11	EBCCH140-11		CNBRL291-14	ALLEP423-13	CNIVH116-14	ANICX227-11			ANICU504-11	ARBCM395-13		LEFIF957-10	SYC1034-14	ANICB322-06			GBMIN69726-17	CNLMD1668-14	CNBFF494-15			ANICQ1808-11	MYARA019-17	AGAKM1320-17	ABRCI586-06	BBDCP854-10	CNMIG892-14	BBUSE2673-12	BBUSE1572-12	CNMIE1861-14	ANICU1085-11
		LCHQ699-08	SSGLA5564-15	SSPAB9100-13			MYMCG291-12	ANICM093-10	CERGL031-08		JICAR002-16				BBUSE809-11	EBCCH141-11		CNBRL292-14	ALLEP424-13	CNJAC1427-12	ANICX228-11			ANICU510-11	ARBCM396-13		LEFIG005-10	SYC2474-14	ANICB323-06			GBMIN69754-17	CNLMD1685-14	CNBFF498-15			ANICQ1809-11	MYARA026-17	AGAKM1324-17	ABRCI587-06	BBDCP855-10	CNNHA004-14	BBUSE2674-12	BBUSE1612-12	CNMIE1862-14	ANICU1089-11
		LCHQ803-08	SSGLA5565-15	SSPAC10988-13			MYMCG362-12	ANICM094-10	CERGL032-08		JICAX001-16				BBUSE822-11	EBCCH142-11		CNBRL293-14	ALLEP432-13	CNJAD1974-12	ANICX229-11			ANICU511-11	ARBCM397-13		LEFIG415-10	SYC2493-14	ANICB326-06			GBMIN69758-17	CNLMD1686-14	CNBFF524-15			ANICQ1811-11	MYARA027-17	AGAKM1327-17	ABRCI588-06	BBDCP856-10	CNNHA009-14	BBUSE2692-12	BBUSE1624-12	CNMIE1863-14	ANICU1091-11
		LCHQ805-08	SSGLA5566-15	SSPAC12206-13			MYMCG405-12	ANICM095-10	CERGL033-08		JICAX003-16				BBUSE827-11	EBCCH143-11		CNBRL294-14	ALLEP462-13	CNJAD1976-12	ANICX230-11			ANICU514-11	ARBCM398-13		LEFIG416-10	SYC2586-14	ANICB328-06			GBMIN69762-17	CNLMG540-14	CNBFF538-15			ANICQ1812-11	MYARA028-17	AGAKM1342-17	ABRCI589-06	BBDCP857-10	CNNHA017-14	BBUSE2699-12	BBUSE1629-12	CNMIE1865-14	ANICU1093-11
		LCHQ807-08	SSGLA5567-15	SSPCC003-13			MYMCG415-12	ANICM096-10	CERGL034-08		JICAY028-16				BBUSE915-11	EBCCH144-11		CNBRL295-14	ALLEP471-13	CNJAD1981-12	ANICX231-11			ANICU515-11	ARBCM399-13		LEFIG734-10	SYC4688-14	ANICB329-06			GBMIN69763-17	CNLMG544-14	CNBFF541-15			ANICQ1814-11	MYARA031-17	AGAKM1343-17	ABRCI590-06	BBDCP858-10	CNNHA018-14	BBUSE2700-12	BBUSE1637-12	CNMIE1866-14	ANICU1094-11
		LCHQ808-08	SSGLA5568-15	SSPRA101-15			MYMCG452-12	ANICM097-10	CERGL036-08		JICAZ193-16				BBUSE949-11	EBCCH145-11		CNBRL296-14	ALLEP488-14	CNKJG921-14	ANICX237-11			ANICU517-11	ARBCM401-13		LEFIG735-10	SYC4806-14	ANICB340-06			GBMIN69764-17	CNLMJ391-14	CNBFF544-15			ANICQ1815-11	MYARA032-17	AGAKM1344-17	ABRCI591-06	BBDCP859-10	CNNHA024-14	BBUSE2714-12	BBUSE1638-12	CNMIE1867-14	ANICU1095-11
		LCHQ809-08	SSGLA5569-15	SSWLD2650-13			MYMCG568-12	ANICM098-10	CERGL037-08		JSAUG413-11				BBUSE961-11	EBCCH146-11		CNBRL301-14	ALLEP490-14	CNKJN753-14	ANICX238-11			ANICU521-11	ARBCM402-13		LEFIG736-10	SYC5574-14	ANICB341-06			GBMIN69765-17	CNLMK285-14	CNBFF546-15			ANICQ1817-11	MYARA033-17	AGAKM1345-17	ABRCI601-06	BBDCP860-10	CNNHA203-14	BBUSE2715-12	BBUSE1649-12	CNMIE1868-14	ANICU1096-11
		LCHQ810-08	SSGLA5570-15	SSWLF4942-13			MYMCG632-12	ANICM099-10	CERGL038-08		JSCOL027-11				BBUSE979-11	EBCCH148-11		CNBRL333-14	ANGEN038-14	CNKJR091-14	ANICX239-11			ANICU525-11	ARBCM403-13		LEFIG737-10	SYC5625-14	ANICB342-06			GBMIN69767-17	CNLMK302-14	CNBFF567-15			ANICQ1818-11	MYARA034-17	AGAKM1349-17	ABRCI602-06	BBDCP861-10	CNNHA221-14	BBUSE2718-12	BBUSE1665-12	CNMIE1869-14	ANICU1098-11
		LCHQ811-08	SSGLA5571-15	SWINP129-16			OPPBA1347-17	ANICM100-10	CERGL040-08		JSCOL030-11				BBUSE991-11	EBCCH149-11		CNBRL336-14	ANIAD1908-11	CNKJR092-14	ANICX240-11			ANICU526-11	ARBCM404-13		LEFIG738-10	SYC7179-14	ANICB347-06			GBMIN69771-17	CNLML511-14	CNBFF572-15			ANICQ1819-11	MYARA035-17	AGAKM1355-17	ABRCI603-06	BBDCP862-10	CNNHA226-14	BBUSE2719-12	BBUSE1671-12	CNMIE1870-14	ANICU1100-11
		LCHQ812-08	SSGLA5572-15	TDWGB732-10			OPPCC3646-17	ANICM101-10	CERGL042-08		JSCOL185-11				BBUSU331-15	EBCCH150-11		CNBRM029-14	ANIAD1909-11	CNKLA053-14	ANICX241-11			ANICU527-11	ARBCM405-13		LEFIJ1240-11	SYC7731-14	ANICB350-06			GBMIN69772-17	CNLML512-14	CNBFF574-15			ANICQ1820-11	MYARA036-17	AGAKM1380-17	ABRCI604-06	BBDCP863-10	CNNHA227-14	BBUSE2723-12	BBUSE1672-12	CNMIF2140-14	ANICU1106-11
		LCHQ813-08	SSGLA5573-15	TDWGB835-10			OPPCG4585-17	ANICM102-10	CERGL043-08		JSCOL212-11				BCBSP017-14	EBCCH151-11		CNBRM030-14	ANIAD1911-11	CNKLA521-14	ANICX242-11			ANICU528-11	ARBCM406-13		LEFIJ1241-11	SYC7806-14	ANICB356-06			GBMIN69773-17	CNLML514-14	CNBFF616-15			ANICQ1821-11	MYARA037-17	AGAKM1388-17	ABRCI605-06	BBDCP865-10	CNNHA231-14	BBUSE2727-12	BBUSE170-11	CNMIF2141-14	ANICU1107-11
		LCHQ814-08	SSGLA5574-15	TDWGB836-10			OPPCG4611-17	ANICM103-10	CERGL044-08		JSCOL216-11				BCBSP033-14	EBCCH152-11		CNBRM031-14	ANIAD1912-11	CNKLB009-14	ANICX243-11			ANICU529-11	ARBCM407-13		LEFIJ687-10	TDWGB289-10	ANICB357-06			GBMIN69775-17	CNLMM026-14	CNBFF626-15			ANICQ1822-11	MYARA038-17	AGAKM1390-17	ABRCI606-06	BBDCP866-10	CNNHA238-14	BBUSE2730-12	BBUSE1705-12	CNMIF2142-14	ANICU1108-11
		LCHQ815-08	SSGLA5576-15	TDWGB865-10			OPPCG5061-17	ANICM104-10	CERGL045-08		JSCOL242-11				BCBSP035-14	EBCCH153-11		CNBRM032-14	ANIAD1915-11	CNKLB170-14	ANICX244-11			ANICU531-11	ARBCM411-13		LEFIJ688-10	TDWGB994-10	ANICB358-06			GBMIN69777-17	CNLMN1754-14	CNBFF632-15			ANICQ1823-11	MYARA039-17	AGAKM1405-17	ABRCI607-06	BBDCP867-10	CNNHA239-14	BBUSE2731-12	BBUSE1712-12	CNMIG2478-14	ANICU1112-11
		LCHQ816-08	SSGLA5577-15	TDWGB866-10			OPPCI5427-17	ANICM105-10	CERGL049-08		JSCOL276-11				BCBSP046-14	EBCCH154-11		CNBRM033-14	ANIAD1916-11	CNKLB177-14	ANICX245-11			ANICU537-11	ARBCM412-13		LEFIJ769-10	TDWGB995-10	ANICB493-06			GBMIN69778-17	CNLMN1759-14	CNBFF637-15			ANICQ1824-11	MYARA040-17	AGAKM1419-17	ABRCI608-06	BBDCP868-10	CNNHA247-14	BBUSE2732-12	BBUSE1713-12	CNMIG2480-14	ANICU1113-11
		LCHQ817-08	SSGLA5578-15	TDWGB867-10			OPPCI5437-17	ANICM106-10	CERGL056-08		JSCOL287-11				BCBSP050-14	EBCCH157-11		CNBRM034-14	ANIAD1928-11	CNKLB3838-14	ANICX246-11			ANICU538-11	ARBCM413-13		LEFIJ770-10	TTCFW130-08	ANICB574-06			GBMIN69779-17	CNLMO1740-14	CNBFF638-15			ANICQ1825-11	MYARA145-17	AGAKM1424-17	ABRCI609-06	BBDCP869-10	CNNHA257-14	BBUSE2733-12	BBUSE1716-12	CNMIJ035-14	ANICU1114-11
		LEALT300-16	SSGLA5579-15	TDWGB869-10			OPPCI5438-17	ANICM107-10	CERGL057-08		MAMTP1843-13				BCBSP053-14	EBCCH158-11		CNBRM035-14	ANIAD1929-11	CNKLB3839-14	ANICX250-11			ANICU539-11	ARBCM414-13		LEFIJ938-10	TTHFW119-09	ANICH342-10			GBMIN69780-17	CNLMO1741-14	CNBFF643-15			ANICQ1826-11	MYARA146-17	AGAKM1425-17	ABRCI610-06	BBDCP870-10	CNNHA259-14	BBUSE2734-12	BBUSE1823-12	CNMIM975-14	ANICU1118-11
		LEALT301-16	SSGLA5580-15	TDWGB942-10			OPPEG3822-17	ANICM108-10	CERGL058-08		MBIOE2129-13				BCBSP054-14	EBCCH159-11		CNBRM036-14	ANIAD1930-11	CNKLB3840-14	ANICX251-11			ANICU540-11	ARBCM415-13		LEFIK366-10	TTHFW210-11	ANICH343-10			GBMIN69781-17	CNLMO1742-14	CNBFF648-15			ANICQ1827-11	MYARA147-17	AGAKM1429-17	ABRCI611-06	BBDCP871-10	CNNHA262-14	BBUSE2735-12	BBUSE1830-12	CNMIN071-14	ANICU1119-11
		LEALT302-16	SSGLA5581-15	TURAR1610-10			OPPEI3228-17	ANICM109-10	CERGL060-08		MBIOE2130-13				BCBSP063-14	EBCCH160-11		CNBRM037-14	ANIAD1931-11	CNKLB3841-14	ANICX253-11			ANICU541-11	ARBCM416-13		LEFIK381-10	UAMIC2020-14	ANICH344-10			GBMIN69787-17	CNLMO1746-14	CNBFF650-15			ANICQ1828-11	MYARA148-17	AGAKM1434-17	ABRCI612-06	BBDCP872-10	CNNHA272-14	BBUSE2737-12	BBUSE1867-12	CNMIN072-14	ANICU1120-11
		LEATA234-13	SSGLA5582-15	UAMIC1526-13			OPPHE1888-17	ANICM110-10	CERGL066-08		MBIOE2171-13				BCBSP064-14	EBCCH161-11		CNBRM279-14	ANIAD1951-11	CNKLB3843-14	ANICX254-11			ANICU544-11	ARBCM417-13		LEFIL706-10	UAMIC2075-14	ANICI1000-10			GBMIN69789-17	CNLMO2046-14	CNBFF661-15			ANICQ1829-11	MYARA149-17	AGAKM1436-17	ABRCI613-06	BBDCP873-10	CNNHA281-14	BBUSE2740-12	BBUSE1870-12	CNMIN073-14	ANICU1311-11
		LEATA252-13	SSGLA5583-15	UAMIC1552-13			OPPHM1640-17	ANICM111-10	CERGL068-08		MBIOE2175-13				BCBSP065-14	EBCCH162-11		CNBRM280-14	ANIAD1952-11	CNKLB3856-14	ANICX255-11			AWCL001-09	ARBCM418-13		LGSM289-04	UGEAA021-16	ANICI547-10			GBMIN69790-17	CNLMP1529-14	CNBFF682-15			ANICQ183-11	MYARA150-17	AGAKM1454-17	ABRCI614-06	BBDCP874-10	CNNHB015-14	BBUSE2746-12	BBUSE1876-12	CNMIN074-14	ANICU1314-11
		LEATA312-13	SSGLA5584-15	UAMIC1567-13			OPPHM1687-17	ANICM112-10	CERGL073-08		MBPT012-15				BCBSP066-14	EBCCH163-11		CNBRM281-14	ANIAD1954-11	CNKLB3865-14	ANICX256-11			AWCL002-09	ARBCM419-13		LGSM336-04	USHEM292-10	ANICI799-10			GBMIN69791-17	CNLMP1533-14	CNBFF689-15			ANICQ1831-11	MYARA151-17	AGAKM1461-17	ABRCI615-06	BBDCP875-10	CNNHB016-14	BBUSE2782-12	BBUSE1889-12	CNMIN075-14	ANICU1318-11
		LEATA314-13	SSGLA5585-15	UAMIC1568-13			OPPHO2241-17	ANICM113-10	CERGL075-08		MBPT024-15				BCBSP087-14	EBCCH164-11		CNBRM282-14	ANIAE1644-11	CNKLB3869-14	ANICX257-11			AWCL003-09	ARBCM420-13		LGSMD578-05		ANICI800-10			GBMIN69796-17	CNLMP1697-14	CNBFF696-15			ANICQ1833-11	MYARA152-17	AGAKM1473-17	ABRCI616-06	BBDCP876-10	CNNHB018-14	BBUSE2783-12	BBUSE194-11	CNNHA069-14	ANICU1332-11
		LEATB614-13	SSGLA5588-15	UAMIC1591-13			OPPKE1090-17	ANICM115-10	CERGL076-08		MYENT113-17				BCBSP088-14	EBCCH165-11		CNBRM283-14	ANIAE1645-11	CNKLC2430-14	ANICX259-11			AWCL016-09	ARBCM421-13		LILLA193-11		ANICI801-10			GBMIN69799-17	CNLMP1698-14	CNBFF702-15			ANICQ1834-11	MYARA153-17	AGAKM1481-17	ABRCI617-06	BBDCP877-10	CNNHB021-14	BBUSE2784-12	BBUSE1949-12	CNNHA191-14	ANICU1333-11
		LEATB699-13	SSGLA5589-15	UAMIC1609-13			OPPKE1094-17	ANICM116-10	CERGL077-08		NBINS054-14				BCBSP089-14	EBCCH166-11		CNBRM284-14	ANIAE1646-11	CNKLC2820-14	ANICX260-11			AWCL027-09	ARBCM422-13		LILLA261-11		ANICI802-10			GBMIN69802-17	CNLMQ947-14	CNBFF731-15			ANICQ1835-11	MYARA154-17	AGAKM1485-17	ABRCI618-06	BBDCP878-10	CNNHB030-14	BBUSE2785-12	BBUSE1981-12	CNNHB1015-14	ANICU1338-11
		LEATB707-13	SSGLA5590-15				OPPKE1098-17	ANICM117-10	CERGL078-08		NGAAC1666-14				BCBSP106-14	EBCCH167-11		CNBRM286-14	ANIAE1647-11	CNKLC394-14	ANICX261-11			AWCL028-09	ARBCM423-13		LILLA654-11		ANICI803-10			GBMIN69803-17	CNLMS1012-14	CNBFF735-15			ANICQ1836-11	MYARA155-17	AGAKM1488-17	ABRCI619-06	BBDCP879-10	CNNHB260-14	BBUSE2786-12	BBUSE2003-12	CNNHB171-14	ANICU1342-11
		LEATB814-13	SSGLA5591-15				OPPKG2684-17	ANICM118-10	CERGL079-08		NGNAC3125-13				BCBSP111-14	EBCCH168-11		CNBRM291-14	ANIAE1648-11	CNKLF326-15	ANICX263-11			AWCL031-09	ARBCM424-13		LILLB002-11		ANICI804-10			GBMIN69806-17	CNMID214-14	CNBFF736-15			ANICQ1837-11	MYARA156-17	AGAKM281-17	ABRCI620-06	BBDCP880-10	CNNHB271-14	BBUSE2787-12	BBUSE2010-12	CNNHB3128-14	ANICU1343-11
		LEATB815-13	SSGLA5592-15				OPPMS767-17	ANICM119-10	CERGL084-08		NGNAD1568-13				BCBSP120-14	EBCCH170-11		CNBRM293-14	ANIAE1649-11	CNKLF472-15	ANICX264-11			BARSL228-16	ARBCM425-13		LNAUS5462-13		ANICI805-10			GBMIN69812-17	CNMIE016-14	CNBFF751-15			ANICQ1838-11	MYARA157-17	AGAKM637-17	ABRCI621-06	BBDCP881-10	CNNHB281-14	BBUSE2788-12	BBUSE2149-12	CNNHB3157-14	ANICU1350-11
		LEATC167-13	SSGLA5593-15				OPPNM587-17	ANICM120-10	CERGL086-08		NGNAH1199-13				BCBSP143-14	EBCCH171-11		CNBRM294-14	ANIAE1653-11	CNKTA074-14	ANICX265-11			BARSM727-17	ARBCM426-13		LNAUS5466-13		ANICI806-10			GBMIN69813-17	CNMIE1705-14	CNBFF752-15			ANICQ1840-11	MYARA158-17	AGAKM647-17	ABRCI622-06	BBDCP882-10	CNNHB282-14	BBUSE2789-12	BBUSE2154-12	CNNHB3165-14	ANICU1351-11
		LEATC594-13	SSGLA5594-15				OPPQI1639-17	ANICM122-10	CERGL088-08		NGNAI117-13				BCBSP144-14	EBCCH172-11		CNBRN005-14	ANIAE1654-11	CNKTA075-14	ANICX266-11			BBLEC129-09	ARBCM427-13		LOCBF104-13		ANICI807-10			GBMIN69822-17	CNMIE1779-14	CNBFF765-15			ANICQ184-11	MYARA159-17	AGAKM649-17	ABRCI623-06	BBDCP883-10	CNNHB284-14	BBUSE2792-12	BBUSE2164-12	CNNHB967-14	ANICU1354-11
		LEATC655-13	SSGLA5595-15				OPPUQ1515-17	ANICM812-10	CERGL089-08		NGNAI120-13				BCBSP145-14	EBCCH174-11		CNBRN006-14	ANIAE1655-11	CNKTA076-14	ANICX267-11			BBLEC161-09	ARBCM428-13		LOCBF105-13		ANICI808-10			GBMIN69833-17	CNMIH2400-14	CNBFF770-15			ANICQ1841-11	MYARA160-17	AGAKM652-17	ABRCI624-06	BBDCP884-10	CNNHB289-14	BBUSE2793-12	BBUSE2166-12	CNNHC2630-14	ANICU1355-11
		LEATC656-13	SSGLA5596-15				RBINA3933-13	ANICM813-10	CERGL090-08		NGNAK273-13				BCBSP146-14	EBCCH177-11		CNBRN007-14	ANIAE1656-11	CNKTA077-14	ANICX269-11			BBLEC162-09	ARBCM429-13		LOCBF107-13		ANICI809-10			GBMIN69835-17	CNNHA1980-14	CNBFF772-15			ANICQ1842-11	MYARA161-17	AGAKM656-17	ABRCI625-06	BBDCP885-10	CNNHB304-14	BBUSE2795-12	BBUSE2167-12	CNNHC2644-14	ANICU1356-11
		LEATD032-13	SSGLA5597-15				RBINA4468-13	ANICM814-10	CERGL091-08		NGNAN3058-14				BCBSP147-14	EBCCH178-11		CNBRN009-14	ANIAE1657-11	CNKTA078-14	ANICX270-11			BBLEC165-09	ARBCM430-13		LOCBF112-13		ANICI810-10			GBMIN69836-17	CNNHF1144-14	CNBFF773-15			ANICQ1843-11	MYARA162-17	AGAKM668-17	ABRCI626-06	BBDCP886-10	CNNHB307-14	BBUSE2877-12	BBUSE2177-12	CNNHD2776-14	ANICU1360-11
		LEATD061-13	SSGLA5599-15				RBINA543-13	ANICM815-10	CERGL092-08		NGNAN3830-14				BCBSP148-14	EBCCH179-11		CNBRN010-14	ANIAE1658-11	CNKTA079-14	ANICX272-11			BBLEC167-09	ARBCM431-13		LOCBF1490-13		ANICI811-10			GBMIN69837-17	CNPAB312-13	CNBFF803-15			ANICQ1844-11	MYARA163-17	AGAKM676-17	ABRCI627-06	BBDCP887-10	CNNHC044-14	BBUSE2882-12	BBUSE2248-12	CNNHD3015-14	ANICU1362-11
		LEATD107-13	SSGLA5600-15				RBINA5704-13	ANICM816-10	CERGL093-08		NGNAS1194-14				BCBSP149-14	EBCCH181-11		CNBRN011-14	ANIAE1659-11	CNKTA082-14	ANICX275-11			BBLEC175-09	ARBCM432-13		LOCBF1493-13		ANICI812-10			GBMIN69854-17	CNPAC644-13	CNBFF808-15			ANICQ1845-11	MYARA164-17	AGAKM681-17	ABRCI628-06	BBDCP888-10	CNNHC169-14	BBUSE2917-12	BBUSE2251-12	CNNHD3016-14	ANICU1365-11
		LEATD329-13	SSGLA5601-15				RFSMA119-15	ANICM817-10	CERGL094-08		NGNAS1195-14				BCBSP150-14	EBCCH183-11		CNBRN012-14	ANIAE1660-11	CNKTA083-14	ANICX277-11			BBLEC176-09	ARBCM433-13		LOCBF150-13		ANICI813-10			GBMIN69855-17	CNPAH369-13	CNBFF813-15			ANICQ1846-11	MYARA165-17	AGAKM682-17	ABRCI629-06	BBDCP889-10	CNNHC175-14	BBUSE2919-12	BBUSE2257-12	CNNHD3018-14	ANICU1368-11
		LEATD337-13	SSGLA5766-15				RRBAA333-15	ANICM818-10	CERGL096-08		NGNAS1196-14				BCBSP151-14	EBCCH185-11		CNBRN013-14	ANIAE1667-11	CNKTB030-14	ANICX278-11			BBLEC242-09	ARBCM434-13		LOCBF1510-13		ANICI814-10			GBMIN69863-17	CNPAO024-13	CNBFF823-15			ANICQ1847-11	MYARA166-17	AGAKM684-17	ABRCI630-06	BBDCP890-10	CNNHC179-14	BBUSE2920-12	BBUSE2261-12	CNNHD3019-14	ANICU1369-11
		LEATD370-13	SSGLA5768-15				RRBFC077-15	ANICM819-10	CERGL097-08		NGNAS1259-14				BCBSP153-14	EBCCH191-11		CNBRN014-14	ANIAE1668-11	CNKTB031-14	ANICX288-11			BBLEC243-09	ARBCM435-13		LOCBF151-13		ANICI815-10			GBMIN69867-17	CNPCA031-12	CNBFF831-15			ANICQ1852-11	MYARA167-17	AGAKM977-17	ABRCI631-06	BBDCP891-10	CNNHC181-14	BBUSE2967-12	BBUSE2270-12	CNNHD3020-14	ANICU1371-11
		LEATD384-13	SSGLA5769-15				RRBPC033-15	ANICM824-10	CERGL098-08		NGNAS1264-14				BCBSP155-14	EBCCH193-11		CNBRN015-14	ANIAE1669-11	CNKTB032-14	ANICX289-11			BBLEC560-09	ARBCM436-13		LOCBF152-13		ANICI816-10			GBMIN69871-17	CNPCB043-12	CNBFF846-15			ANICQ1853-11	MYARA168-17	AGAKM988-17	ABRCI632-06	BBDCP892-10	CNNHC189-14	BBUSE3015-12	BBUSE2340-12	CNNHD3021-14	ANICU1372-11
		LEATD443-13	SSGLA5770-15				RRBPF009-15	ANICM825-10	CERGL099-08		NGNAT513-14				BCBSP156-14	EBCCH196-11		CNBRN016-14	ANIAE1674-11	CNKTB035-14	ANICX291-11			BBLEC614-09	ARBCM437-13		LOCBF1527-13		ANICI817-10			GBMIN69873-17	CNPCD033-12	CNBFF851-15			ANICQ1854-11	MYARA169-17	AGAKM989-17	ABRCI633-06	BBDCP893-10	CNNHC190-14	BBUSE3038-12	BBUSE2344-12	CNNHE2691-14	ANICU1373-11
		LEATD447-13	SSGLA5771-15				RRBPF012-15	ANICM826-10	CERGL100-08		NGNAT519-14				BCBSP157-14	EBCCH197-11		CNBRN017-14	ANIAE1675-11	CNKTB036-14	ANICX292-11			BBLEC620-09	ARBCM440-13		LOCBF1529-13		ANICI818-10			GBMIN69874-17	CNPEB1918-14	CNBFF871-15			ANICQ1856-11	MYARA170-17	AGAKN1051-17	ABRCI634-06	BBDCP894-10	CNNHC197-14	BBUSE307-11	BBUSE235-11	CNNHE2697-14	ANICU1374-11
		LEATD635-13	SSGLA5772-15				RRMFB968-15	ANICM827-10	CERGL101-08		NGNAT637-14				BCBSP158-14	EBCCH198-11		CNBRN018-14	ANIAE1676-11	CNKTB447-14	ANICX293-11			BBLEC621-09	ARBCM441-13		LOCBF153-13		ANICI819-10			GBMIN69878-17	CNPEB1923-14	CNBFG116-15			ANICQ1857-11	MYARA171-17	AGAKN1081-17	ABRCI635-06	BBDCP895-10	CNNHC201-14	BBUSE3094-12	BBUSE239-11	CNNHE2705-14	ANICU1377-11
		LEATH567-14	SSGLA5773-15				RRSSA3528-15	ANICM828-10	CERGL102-08		NGNAX5039-14				BCBSP159-14	EBCCH199-11		CNBRN019-14	ANIAE1677-11	CNKTB455-14	ANICX294-11			BBLOB1078-11	ARBCM442-13		LOCBF1533-13		ANICI820-10			GBMIN69879-17	CNPEC075-14	CNBFG123-15			ANICQ1858-11	MYARA172-17	AGAKN1088-17	ABRCI636-06	BBDCP896-10	CNNHC202-14	BBUSE3097-12	BBUSE253-11	CNNHE2716-14	ANICU1378-11
		LEATH568-14	SSGLA5774-15				RRSSC042-15	ANICM829-10	CERGL103-08		OPPDE2468-17				BCBSP160-14	EBCCH200-11		CNBRN020-14	ANIAE1678-11	CNKTC075-15	ANICX295-11			BBLOB1109-11	ARBCM443-13		LOCBF154-13		ANICI821-10			GBMIN69882-17	CNPEC1999-14	CNBFG126-15			ANICQ1859-11	MYARA173-17	AGAKN1146-17	ABRCI637-06	BBDCP897-10	CNNHC203-14	BBUSE3098-12	BBUSE2703-12	CNNHE2727-14	ANICU1380-11
		LEATH652-14	SSGLA5775-15				RRSSC046-15	ANICM830-10	CERGL104-08		OPPDK243-17				BCBSP161-14	EBCCH201-11		CNBRN021-14	ANIAE1680-11	CNKTC078-15	ANICX296-11			BBLOB1129-11	ARBCM444-13		LOCBF155-13		ANICI822-10			GBMIN69883-17	CNPED075-14	CNBFG130-15			ANICQ1860-11	MYARA174-17	AGAKN1149-17	ABRCI638-06	BBDCP898-10	CNNHC208-14	BBUSE3114-12	BBUSE2707-12	CNNHE2739-14	ANICU1381-11
		LEATH653-14	SSGLA5776-15				RRSSC055-15	ANICM831-10	CERGL105-08		OPPDK975-17				BCBSP1616-15	EBCCH202-11		CNBRN022-14	ANIAE1682-11	CNKTC081-15	ANICX298-11			BBLOB1135-11	ARBCM445-13		LOCBF156-13		ANICI826-10			GBMIN69884-17	CNPED1415-14	CNBFG179-15			ANICQ186-11	MYARA175-17	AGAKN1154-17	ABRCI639-06	BBDCP899-10	CNNHC209-14	BBUSE3131-12	BBUSE2713-12	CNNHE2743-14	ANICU1382-11
		LEEUA334-11	SSGLA5777-15				RRSSC1294-15	ANICM832-10	CERGL107-08		OPPDS1743-17				BCBSP162-14	EBCCH204-11		CNBRN023-14	ANIAE1683-11	CNKTC083-15	ANICX299-11			BBLOB1147-11	ARBCM447-13		LOCBF157-13		ANICI827-10			GBMIN69885-17	CNPEE1782-14	CNBFG229-15			ANICQ1861-11	MYARA176-17	AGAKN1172-17	ABRCI640-06	BBDCP900-10	CNNHC212-14	BBUSE3151-12	BBUSE2717-12	CNNHE2753-14	ANICU1384-11
		LEEUA521-11	SSGLA5778-15				RRSSC2605-15	ANICM833-10	CERGL109-08		OPPEE5934-17				BCBSP1624-15	EBCCH205-11		CNBRN024-14	ANIAE1686-11	CNKTC085-15	ANICX300-11			BBLOB1999-11	ARBCM449-13		LOCBF158-13		ANICI828-10			GBMIN69888-17	CNPEF034-14	CNBFG274-15			ANICQ1862-11	MYARA177-17	AGAKN1202-17	ABRCI641-06	BBDCP901-10	CNNHC303-14	BBUSE3170-12	BBUSE2745-12	CNNHE2759-14	ANICU1385-11
		LEFIA562-10	SSGLA5779-15				RRSSC5097-15	ANICM834-10	CERGL110-08		OPPEE5971-17				BCBSP1628-15	EBCCH208-11		CNBRN025-14	ANIAE1687-11	CNKTC278-15	ANICX301-11			BBLOB468-11	ARBCM450-13		LOCBF1752-13		ANICI829-10			GBMIN69891-17	CNPEG521-14	CNBFG301-15			ANICQ1863-11	MYARA178-17	AGAKN1210-17	ABRCI642-06	BBDCP902-10	CNNHC308-14	BBUSE3171-12	BBUSE2751-12	CNNHE2760-14	ANICU1387-11
		LEFIA563-10	SSGLA5780-15				RRSSC6389-15	ANICM835-10	CERGL111-08		OPPEE5984-17				BCBSP163-14	EBCCH209-11		CNBRN026-14	ANIAE1688-11	CNKTC284-15	ANICX304-11			BBLOB600-11	ARBCM451-13		LOCBF1770-13		ANICI830-10			GBMIN69894-17	CNPEI202-14	CNBFG317-15			ANICQ1864-11	MYARA179-17	AGAKN1214-17	ABRCI643-06	BBDCP903-10	CNNHC309-14	BBUSE3172-12	BBUSE2752-12	CNNHF1129-14	ANICU1388-11
		LEFIC502-10	SSGLA5781-15				RRSSC6395-15	ANICM836-10	CERGL112-08		OPPEE5996-17				BCBSP1635-15	EBCCH210-11		CNBRN027-14	ANIAE1689-11	CNMIA283-14	ANICX306-11			BBLOB601-11	ARBCM453-13		LOCBF1972-13		ANICI831-10			GBMIN69895-17	CNPEI204-14	CNBFG389-15			ANICQ1865-11	MYARA180-17	AGAKN1244-17	ABRCI644-06	BBDCP904-10	CNNHD025-14	BBUSE3185-12	BBUSE2774-12	CNNHF1131-14	ANICU1389-11
		LEFIC626-10	SSGLA5782-15				RRSSC6460-15	ANICM837-10	CERGL113-08		OPPEE6001-17				BCBSP164-14	EBCCH212-11		CNBRN028-14	ANIAE1690-11	CNMIE1856-14	ANICX308-11			BBLOB652-11	ARBCM455-13		LOCBF2080-13		ANICI832-10			GBMIN69897-17	CNPEJ223-14	CNBFG391-15			ANICQ1866-11	MYARA181-17	AGAKN1266-17	ABRCI646-06	BBDCP905-10	CNNHD027-14	BBUSE3186-12	BBUSE2791-12	CNNHF1137-14	ANICU1391-11
		LEFIC633-10	SSGLA5783-15				RRSSC6462-15	ANICM838-10	CERGL114-08		OPPEE6010-17				BCBSP1645-15	EBCCH213-11		CNBRN029-14	ANIAE270-11	CNPAC661-13	ANICX310-11			BBLOB725-11	ARBCM457-13		LOCBF2884-14		ANICI833-10			GBMIN69902-17	CNPEJ226-14	CNBFG439-15			ANICQ1867-11	MYARA182-17	AGAKN1286-17	ABRCI647-06	BBDCP906-10	CNNHD031-14	BBUSE3187-12	BBUSE2806-12	CNPAC687-13	ANICU1392-11
		LEFID624-10	SSGLA5784-15				RRSSC6466-15	ANICM839-10	CERGL115-08		OPPEE6012-17				BCBSP1647-15	EBCCH214-11		CNBRN030-14	ANIAE273-11	CNPEG623-14	ANICX311-11			BBLOB726-11	ARBCM458-13		LOCBF2975-14		ANICI834-10			GBMIN69904-17	CNPEJ227-14	CNBFG451-15			ANICQ1868-11	MYARA183-17	AGAKN1304-17	ABRCI648-06	BBDCP907-10	CNNHD036-14	BBUSE3188-12	BBUSE2825-12	CNPAK943-13	ANICU1393-11
		LEFIE587-10	SSGLA5785-15				RRSSC7157-15	ANICM840-10	CERGL116-08		OPPEE6013-17				BCBSP165-14	EBCCH216-11		CNBRN031-14	ANIAE279-11	CNPEM3401-14	ANICX312-11			BBLOB728-11	ARBCM459-13		LOCBF2976-14		ANICI836-10			GBMIN69905-17	CNPEJ229-14	CNBFH077-15			ANICQ1869-11	MYARA184-17	AGAKN1318-17	ABRCI649-06	BBDCP908-10	CNNHD037-14	BBUSE3189-12	BBUSE2828-12	CNPAK949-13	ANICU1394-11
		LEFIF321-10	SSGLA5786-15				RRSSC7159-15	ANICM841-10	CERGL117-08		OPPEK6238-17				BCBSP166-14	EBCCH217-11		CNBRN033-14	ANIAE281-11	CNPKC1702-13	ANICX314-11			BBLOB730-11	ARBCM460-13		LOCBF2978-14		ANICI840-10			GBMIN69906-17	CNPEJ230-14	CNBFH132-15			ANICQ187-11	MYARA185-17	AGAKN1327-17	ABRCI650-06	BBDCP909-10	CNNHD038-14	BBUSE3190-12	BBUSE2837-12	CNPAL1097-13	ANICU1395-11
		LEFIF681-10	SSGLA5787-15				SAMIT041-08	ANICM842-10	CERGL118-08		OPPEK6290-17				BCBSP167-14	EBCCH219-11		CNBRN034-14	ANIAE282-11	CNPKC1705-13	ANICX317-11			BBLOB732-11	ARBCM461-13		LOCBF2979-14		ANICI841-10			GBMIN69907-17	CNPEM3414-14	CNBFH138-15			ANICQ1871-11	MYARA271-17	AGAKN1328-17	ABRCI651-06	BBDCP910-10	CNNHD039-14	BBUSE3191-12	BBUSE2840-12	CNPEC2150-14	ANICU1397-11
		LEFIH040-10	SSGLA5788-15				SAMIT042-08	ANICM844-10	CERGL119-08		OPPEK6305-17				BCBSP168-14	EBCCH220-11		CNBRN035-14	ANIAE283-11	CNRGA039-15	ANICX318-11			BBLOB734-11	ARBCM462-13		LOCBF2980-14		ANICI842-10			GBMIN69908-17	CNPEM3418-14	CNBFH197-15			ANICQ1872-11	MYARA280-17	AGAKN1357-17	ABRCI652-06	BBDCP911-10	CNNHD040-14	BBUSE3192-12	BBUSE2845-12	CNPED1633-14	ANICU1399-11
		LEFIH041-10	SSGLA5789-15				SAMIT043-08	ANICM845-10	CERGL120-08		OPPEK6308-17				BCBSP169-14	EBCCH221-11		CNBRN037-14	ANIAE284-11	CNRGA225-15	ANICX319-11			BBLOB754-11	ARBCM463-13		LOCBF2983-14		ANICI843-10			GBMIN69909-17	CNPEM3421-14	CNBFH263-15			ANICQ1873-11	MYARA284-17	AGAKN1380-17	ABRCI653-06	BBDCP912-10	CNNHD042-14	BBUSE3194-12	BBUSE2853-12	CNPEE2091-14	ANICU1400-11
		LEFIH042-10	SSGLA5790-15				SAMIT044-08	ANICM846-10	CERGL121-08		OPPEK6310-17				BCBSP170-14	EBCCH222-11		CNBRN1080-14	ANIAE285-11	CNRGB048-15	ANICX320-11			BBLOB757-11	ARBCM464-13		LOCBF3090-14		ANICI844-10			GBMIN69910-17	CNPET408-14	CNBFH309-15			ANICQ1875-11	MYARA285-17	AGAKN1390-17	ABRCI654-06	BBDCP913-10	CNNHD045-14	BBUSE3195-12	BBUSE2855-12	CNPEK324-14	ANICU1401-11
		LEFIH043-10	SSGLA5791-15				SAMIT045-08	ANICM847-10	CERGL122-08		OPPEK6328-17				BCBSP172-14	EBCCH223-11		CNBRN1089-14	ANIAE288-11	CNRGB062-15	ANICX321-11			BBLOB759-11	ARBCM465-13		LOCBF347-13		ANICI845-10			GBMIN69911-17	CNPET409-14	CNBFH314-15			ANICQ1876-11	MYARA288-17	AGAKN1395-17	ABRCI655-06	BBDCP914-10	CNNHD046-14	BBUSE3196-12	BBUSE2858-12	CNPEN1079-14	ANICU1402-11
		LEFIH044-10	SSGLA5792-15				SAMIT046-08	ANICM848-10	CERGL123-08		OPPEK6329-17				BCBSP173-14	EBCCH224-11		CNBRN1108-14	ANIAE289-11	CNRGB063-15	ANICX323-11			BBLOB761-11	ARBCM466-13		LOCBF3874-14		ANICI846-10			GBMIN69912-17	CNPEU246-14	CNBFH393-15			ANICQ1877-11	MYARA289-17	AGAKN1396-17	ABRCI656-06	BBDCP915-10	CNNHD215-14	BBUSE3197-12	BBUSE2859-12	CNPEN1080-14	ANICU1403-11
		LEFIJ1432-12	SSGLA5793-15				SAMIT047-08	ANICM850-10	CERGL124-08		OPPEK6336-17				BCBSP174-14	EBCCH308-11		CNBRN1109-14	ANIAE290-11	CNRGB565-15	ANICX326-11			BBLOB768-11	ARBCM467-13		LOCBF3895-14		ANICI847-10			GBMIN69913-17	CNPKE526-14	CNBFI089-15			ANICQ1879-11	MYARA298-17	AGAKN1408-17	ABRCI657-06	BBDCP916-10	CNNHD223-14	BBUSE3198-12	BBUSE2899-12	CNPEN1081-14	ANICU1404-11
		LEFIJ587-10	SSGLA5794-15				SAMIT048-08	ANICM851-10	CERGL125-08		OPPEM2169-17				BCBSP175-14	EBCCH309-11		CNBRN1400-14	ANIAE291-11	CNRGB570-15	ANICX328-11			BBLOB771-11	ARBCM468-13		LOCBF5254-15		ANICI848-10			GBMIN69914-17	CNPKE582-14	CNBFI094-15			ANICQ1880-11	NPAMV001-08	AGAKN1417-17	ABRCI658-06	BBDCP917-10	CNNHD226-14	BBUSE3199-12	BBUSE2906-12	CNPEP1453-14	ANICU1501-11
		LEFIK425-10	SSGLA5795-15				SAMIT049-08	ANICM852-10	CERGL126-08		OPPEM2177-17				BCBSP176-14	EBCCH310-11		CNBRN255-14	ANIAE292-11	CNRGB571-15	ANICX343-11			BBLOB837-11	ARBCM469-13		LOCBF5366-15		ANICI849-10			GBMIN69915-17	CNPKF1639-14	CNBFI110-15			ANICQ1882-11	NPAMV006-08	AGAKN1425-17	ABRCI659-06	BBDCP918-10	CNNHD234-14	BBUSE321-11	BBUSE2983-12	CNPET001-14	ANICU1503-11
		LEFIL073-10	SSGLA5796-15				SAMIT050-08	ANICM853-10	CERGL127-08		OPPFA1204-17				BCBSP177-14	EBCCH311-11		CNBRN848-14	ANIAE293-11	CNRGB572-15	ANICX345-11			BBLOB838-11	ARBCM470-13		LOFLD066-07		ANICI850-10			GBMIN69916-17	CNPKF1674-14	CNBFI230-15			ANICQ1883-11	NPAMV007-08	AGAKN1427-17	ABRCI660-06	BBDCP919-10	CNNHD237-14	BBUSE3231-12	BBUSE3000-12	CNPKF2832-14	ANICU1505-11
		LEFIL074-10	SSGLA5797-15				SAMIT051-08	ANICM857-10	CERGL128-08		OPPFM3910-17				BCBSP178-14	EBCCH312-11		CNBRN849-14	ANIAE302-11	CNRGK873-15	ANICX350-11			BBLOB848-11	ARBCM471-13		LOFLD078-07		ANICI851-10			GBMIN69923-17	CNPKI1356-14	CNBFI242-15			ANICQ1884-11	NPAMV016-08	AGAKN515-17	ABRCI661-06	BBDCP920-10	CNNHE1370-14	BBUSE452-11	BBUSE3030-12	CNPKF2837-14	ANICU1508-11
		LEFIL085-10	SSGLA5798-15				SIOCA076-10	ANICM858-10	CERGL129-08		OPPFO4881-17				BCBSP179-14	EBCCH313-11		CNBRN850-14	ANIAE303-11	CNRGK884-15	ANICX351-11			BBLOB904-11	ARBCM472-13		LOFLD169-07		ANICI852-10			GBMIN69925-17	CNPKJ2815-14	CNBFJ108-15			ANICQ1885-11	NPAMV063-08	AGAKN929-17	ABRCI662-06	BBDCP921-10	CNNHE1371-14	BBUSE453-11	BBUSE3070-12	CNPPA4063-12	ANICU1509-11
		LEFIL086-10	SSGLA5799-15				SIOCA077-10	ANICM859-10	CERGL130-08		OPPFO4942-17				BCBSP180-14	EBCCH314-11		CNBRN858-14	ANIAE304-11	CNRGK891-15	ANICX352-11			BBLOB905-11	ARBCM474-13		LOFLD544-07		ANICI853-10			GBMIN69927-17	CNPKK1444-14	CNBFJ198-15			ANICQ1887-11	NPAMV065-08	AGAKN971-17	ABRCI663-06	BBDCP922-10	CNNHE1372-14	BBUSE455-11	BBUSE3084-12	CNPPB124-12	ANICU1510-11
		LEFIL534-10	SSGLA5800-15				SIOCA078-10	ANICM860-10	CERGL131-08		OPPFO4961-17				BCBSP182-14	EBCCH315-11		CNBRO024-14	ANIAF1117-11	CNRGL080-15	ANICX353-11			BBLOB909-11	ARBCM475-13		LON037-08		ANICI854-10			GBMIN69930-17	CNPKM702-14	CNBFJ241-15			ANICQ1888-11	SSDWA8650-16	AGAKO062-17	ABRCI664-06	BBDCP923-10	CNNHE1375-14	BBUSE573-11	BBUSE3111-12	CNPPB2365-12	ANICU1514-11
		LENOA054-11	SSGLA5801-15				SIOCA079-10	ANICM861-10	CERGL132-08		OPPFQ4495-17				BCBSP183-14	EBCCH316-11		CNBRO026-14	ANIAF1118-11	CNRMA978-12	ANICX354-11			BBLOB911-11	ARBCM476-13		LON629-08		ANICI855-10			GBMIN69931-17	CNPKM817-14	CNBFJ281-15			ANICQ1890-11	SSDWA8651-16	AGAKO071-17	ABRCI665-06	BBDCP924-10	CNNHE1376-14	BBUSE574-11	BBUSE3115-12	CNPPB2366-12	ANICU1516-11
		LENOA055-11	SSGLA5802-15				SMTPI3786-14	ANICM862-10	CERGL133-08		OPPFS3637-17				BCBSP184-14	EBCCH317-11		CNBRO784-14	ANIAF1119-11	CNRME2816-12	ANICX355-11			BBLOC1039-11	ARBCM482-13		LPAB515-08		ANICI856-10			GBMIN69932-17	CNPKN243-14	CNBFJ317-15			ANICQ1892-11	SSDWA8652-16	AGAKO106-17	ABRCI666-06	BBDCP926-10	CNNHE1381-14	BBUSE575-11	BBUSE3122-12	CNPPB2367-12	ANICU1518-11
		LENOA057-11	SSGLA5803-15				SMTPJ1860-14	ANICM863-10	CERGL134-08		OPPHA1436-17				BCBSP185-14	EBCCH318-11		CNBRO785-14	ANIAF1124-11	CNRMF2555-12	ANICX358-11			BBLOC1062-11	ARBCM483-13		LPAB517-08		ANICI857-10			GBMIN69933-17	CNPKN245-14	CNBFJ392-15			ANICQ1893-11	SSDWA8653-16	AGAKO150-17	ABRCI667-06	BBDCP927-10	CNNHE1385-14	BBUSE576-11	BBUSE3125-12	CNPPB2368-12	ANICU1520-11
		LENOA058-11	SSGLA5804-15				SMTPJ5096-14	ANICM864-10	CERGL135-08		OPPHA1461-17				BCBSP186-14	EBCCH320-11		CNBRO803-14	ANIAF1125-11	CNRMF3884-12	ANICX361-11			BBLOC1300-11	ARBCM484-13		LPAB582-08		ANICI858-10			GBMIN69934-17	CNPKO3816-14	CNBFJ412-15			ANICQ1894-11	SSDWA8654-16	AGAKO173-17	ABRCI668-06	BBDCP928-10	CNNHE1390-14	BBUSE577-11	BBUSE3150-12	CNPPB2371-12	ANICU1521-11
		LENOA059-11	SSGLA5805-15				SMTPO8232-15	ANICM865-10	CERGL136-08		OPPHG148-17				BCBSP188-14	EBCCH321-11		CNBRO806-14	ANIAF1126-11	CNROP387-13	ANICX362-11			BBLOC1302-11	ARBCM485-13		LPAB834-08		ANICI859-10			GBMIN69939-17	CNPKO3819-14	CNBFJ445-15			ANICQ1895-11	VTCOL008-16	AGAKO175-17	ABRCI669-06	BBDCP929-10	CNNHE1391-14	BBUSE578-11	BBUSE3203-12	CNPPB2372-12	ANICU1522-11
		LENOA061-11	SSGLA5806-15				SMTPO8658-15	ANICM866-10	CERGL137-08		OPPHK078-17				BCBSP189-14	EBCCH322-11		CNBRO818-14	ANIAF1128-11	CNRVA311-15	ANICX370-11			BBLOC1303-11	ARBCM486-13		LPAB906-08		ANICI860-10			GBMIN69940-17	CNPPC1920-12	CNBFK075-15			ANICQ1896-11	VTCOL009-16	AGAKO195-17	ABRCI670-06	BBDCP930-10	CNNHE1396-14	BBUSE579-11	BBUSE3234-12	CNPPB2373-12	ANICU1523-11
		LENOA062-11	SSGLA5807-15				SMTPO9495-15	ANICM867-10	CERGL138-08		OPPHK085-17				BCBSP192-14	EBCCH323-11		CNBRP1430-14	ANIAF1129-11	CNRVA316-15	ANICX372-11			BBLOC1308-11	ARBCM487-13		LPMNB194-09		ANICI861-10			GBMIN69943-17	CNPPD2692-12	CNBFK169-15			ANICQ1899-11	VTCOL038-16	AGAKO231-17	ABRCI671-06	BBDCP931-10	CNNHE1398-14	BBUSE580-11	BBUSE3235-12	CNPPB2374-12	ANICU1524-11
		LENOA064-11	SSGLA5808-15				SMTPP4485-15	ANICM868-10	CERGL139-08		OPPHM1556-17				BCBSP194-14	EBCCH324-11		CNBRP1448-14	ANIAF1130-11	CNRVB107-15	ANICX374-11			BBLOC1309-11	ARBCM488-13		LPOKE377-11		ANICI862-10			GBMIN69944-17	CNPPD2698-12	CNBFK192-15			ANICQ1998-11	WAF071-15	AGAKO265-17	ABRCI673-06	BBDCP932-10	CNNHE1403-14	BBUSE581-11	BBUSE3251-12	CNPPB2375-12	ANICU1530-11
		LENOA067-11	SSGLA5809-15				SMTPP4486-15	ANICM869-10	CERGL140-08		OPPHO013-17				BCBSP195-14	EBCCH325-11		CNBRP1644-14	ANIAF1131-11	CNRVE361-15	ANICX376-11			BBLOC1314-11	ARBCM491-13		LPOKE406-11		ANICI863-10			GBMIN69945-17	CNPPD2702-12	CNBFK207-15			ANICQ1999-11	WAFRA082-14	AGAKO266-17	ABRCI674-06	BBDCP933-10	CNNHE1406-14	BBUSE582-11	BBUSE3252-12	CNPPB2376-12	ANICU1531-11
		LENOA069-11	SSGLA5810-15				SMTPP4487-15	ANICM870-10	CERGL141-08		OPPHO014-17				BCBSP196-14	EBCCH326-11		CNBRP1646-14	ANIAF1132-11	CNSLE389-12	ANICX377-11			BBLOC1410-11	ARBCM492-13		LPOKE504-12		ANICI864-10			GBMIN69947-17	CNPPH1196-12	CNBFK242-15			ANICQ286-11	WAFRA142-14	AGAKO277-17	ABRCI675-06	BBDCP934-10	CNNHE1411-14	BBUSE583-11	BBUSE3260-13	CNPPC1997-12	ANICU1532-11
		LENOA071-11	SSGLA5811-15				SMTPP4488-15	ANICM871-10	CERGL143-08		OPPHO022-17				BCBSP197-14	EBCCH327-11		CNBRP1651-14	ANIAF1133-11	CNTIB162-15	ANICX383-11			BBLOC1429-11	ARBCM493-13		LPOKE619-12		ANICI866-10			GBMIN69977-17	CNPPI1859-12	CNBFK266-15			ANICQ287-11	WAFRA171-14	AGAKO315-17	ABRCI676-06	BBDCP935-10	CNNHE1413-14	BBUSE584-11	BBUSE351-11	CNPPC1998-12	ANICU1541-11
		LENOA072-11	SSGLA5812-15				SMTPP4491-15	ANICM872-10	CERGL144-08		OPPHQ999-17				BCBSP198-14	EBCCH328-11		CNBRS164-14	ANIAF1135-11	CNTNA091-14	ANICX384-11			BBLOC1430-11	ARBCM494-13		LPOKE647-12		ANICI867-10			GBMTG1279-16	CNRGO041-15	CNBFK303-15			ANICQ294-11	WAFRA193-14	AGAKO346-17	ABRCI677-06	BBDCP936-10	CNNHE1414-14	BBUSE585-11	BBUSE382-11	CNPPC1999-12	ANICU1543-11
		LENOA073-11	SSGLA5813-15				SMTPP4493-15	ANICM873-10	CERGL145-08		OPPIA464-17				BCBSP199-14	EBCCH329-11		CNBRS165-14	ANIAF1136-11	CNTNA092-14	ANICX395-11			BBLOC1431-11	ARBCM495-13		LQAC018-06		ANICI868-10			GBMTG1703-16	CNRMA1106-12	CNBFK360-15			ANICQ295-11	WAFRA210-14	AGAKO348-17	ABRCI678-06	BBDCP937-10	CNNHE1705-14	BBUSE586-11	BBUSE388-11	CNPPC2001-12	ANICU1544-11
		LENOA074-11	SSGLA5814-15				SMTPP4494-15	ANICM874-10	CERGL146-08		OPPIC042-17				BCBSP200-14	EBCCH330-11		CNEIA2448-12	ANIAF1137-11	CNTNA093-14	ANICX397-11			BBLOC1432-11	ARBCM496-13		LQAC160-06		ANICI869-10			GBMTG2946-16	CNRMC1571-12	CNBFL402-15			ANICQ296-11	WAFRA259-14	AGAKO349-17	ABRCI679-06	BBDCP938-10	CNNHE1707-14	BBUSE587-11	BBUSE392-11	CNPPC2003-12	ANICU1545-11
		LENOA075-11	SSGLA5815-15				SSBAA2073-12	ANICM875-10	CERGL147-08		OPPIE201-17				BCBSP201-14	EBCCH331-11		CNEIA2449-12	ANIAF1138-11	CNTNA094-14	ANICX402-11			BBLOC1437-11	ARBCM497-13		LQAC346-07		ANICI870-10			GENHP091-11	CNRMG723-12	CNBFL408-15			ANICQ298-11	WAFRA524-14	AGAKO368-17	ABRCI680-06	BBDCP939-10	CNNHE1710-14	BBUSE588-11	BBUSE407-11	CNPPD2685-12	ANICU1546-11
		LENOA076-11	SSJAB1149-13				SSBAA2076-12	ANICM876-10	CERGL148-08		OPPIG099-17				BCBSP202-14	EBCCH332-11		CNEIA2450-12	ANIAF1140-11	CNTNA095-14	ANICX403-11			BBLOC1438-11	ARBCM503-13		LQAC361-07		ANICI871-10			GENHP521-11	CNROA487-13	CNBFL416-15			ANICQ300-11	WAFRA525-14	AGAKO379-17	ABRCI681-06	BBDCP940-10	CNNHE1711-14	BBUSE589-11	BBUSE408-11	CNPPD2686-12	ANICU1547-11
		LENOA699-11	SSJAB1150-13				SSBAA3665-12	ANICM877-10	CERGL150-08		OPPKC202-17				BCBSP204-14	EBCCH333-11		CNEIA2451-12	ANIAF1141-11	CNTNA096-14	ANICX435-11			BBLOC1441-11	ARBCM504-13		LTOL054-06		ANICI872-10			GMATX001-16	CNRVA2380-15	CNBFL439-15			ANICQ303-11	WAFRA526-14	AGAKO380-17	ABRCI682-06	BBDCP941-10	CNNHF015-14	BBUSE590-11	BBUSE409-11	CNPPE2371-12	ANICU1548-11
		LENOA701-11	SSJAB1151-13				SSBAA3668-12	ANICM878-10	CERGL152-08		OPPKC207-17				BCBSP206-14	EBCCH334-11		CNEIA2452-12	ANIAF1149-11	CNTNA098-14	ANICX443-11			BBLOC1632-11	ARBCM507-13		LTOL1031-11		ANICI873-10			GMEGL278-14	CNRVA321-15	CNBFL454-15			ANICQ304-11	WAFRA527-14	AGAKO386-17	ABRCI683-06	BBDCP942-10	CNNHG1197-14	BBUSE592-11	BBUSE420-11	CNPPE2372-12	ANICU1551-11
		LENOA702-11	SSJAB1165-13				SSBAC3324-12	ANICM879-10	CERGL153-08		OPPKC217-17				BCBSP207-14	EBCCH335-11		CNFDA489-14	ANIAF1153-11	CNTNB055-14	ANICX444-11			BBLOC1637-11	ARBCM508-13		MBIOF1594-13		ANICI874-10			GMGMC553-14	CNRVA323-15	CNBFL470-15			ANICQ305-11	WAFRA528-14	AGAKO392-17	ABRCI684-06	BBDCP943-10	CNNHG1201-14	BBUSE598-11	BBUSE439-11	CNPPE2373-12	ANICU1553-11
		LENOA703-11	SSJAB1168-13				SSBAE3766-13	ANICM880-10	CERGL154-08		OPPKC218-17				BCBSP210-14	EBCCH336-11		CNFDA490-14	ANIAF1155-11	CNTNC078-14	ANICX450-11			BBLOC1674-11	ARBCM510-13		MECB030-04		ANICI875-10			GMGMC554-14	CNRVA324-15	CNBFL495-15			ANICQ306-11	WAFRA529-14	AGAKO410-17	ABRCI685-06	BBDCP944-10	CNNHG1202-14	BBUSE599-11	BBUSE446-11	CNPPE2374-12	ANICU1557-11
		LENOA746-11	SSJAB1180-13				SSBAE3934-13	ANICM881-10	CERGL155-08		OPPNQ961-17				BCBSP212-14	EBCCH337-11		CNFDB019-14	ANIAF1156-11	CNVUB102-14	ANICX452-11			BBLOC1677-11	ARBCM512-13		MECB060-04		ANICI876-10			GMGMD059-14	CNRVA326-15	CNBFL507-15			ANICQ307-11	WAFRA530-14	AGAKO411-17	ABRCI686-06	BBDCP945-10	CNNHG1204-14	BBUSE600-11	BBUSE451-11	CNPPF1534-12	ANICU1558-11
		LENOA749-11	SSJAB1182-13				SSBAF5764-13	ANICM882-10	CERGL184-08		OPPNQ985-17				BCBSP214-14	EBCCH338-11		CNFDC038-14	ANIAF1157-11	CNWLA689-12	ANICX453-11			BBLOC1678-11	ARBCM513-13		MECC160-06		ANICI877-10			GMGMD060-14	CNRVB1037-15	CNBFL510-15			ANICQ312-11	WAFRA531-14	AGAKO419-17	ABRCI688-06	BBDCP946-10	CNNHG1214-14	BBUSE602-11	BBUSE454-11	CNPPF1536-12	ANICU1559-11
		LENOA750-11	SSJAB1183-13				SSBRA1411-14	ANICM883-10	CERGL185-08		OPPOA362-17				BCBSP216-14	EBCCH339-11		CNFDC060-14	ANIAF1158-11	CNWLE2532-12	ANICX455-11			BBLOC1679-11	ARBCM514-13		MECD083-06		ANICI878-10			GMGMH001-14	CNRVB1038-15	CNBFL530-15			ANICQ313-11	WAFRA532-14	AGAKP042-17	ABRCI689-06	BBDCP947-10	CNPAC059-13	BBUSE603-11	BBUSE462-11	CNPPH1164-12	ANICU1560-11
		LERAM101-15	SSJAB2268-13				SSBRA3255-14	ANICM884-10	CERGL186-08		OPPOA856-17				BCBSP217-14	EBCCH340-11		CNFDC061-14	ANIAF1159-11	CNWLE2533-12	ANICX456-11			BBLOC1681-11	ARBCM515-13		MECD084-06		ANICI879-10			GMGMJ001-14	CNRVB1039-15	CNBFL540-15			ANICQ314-11	WAFRA533-14	AGAKP084-17	ABRCI690-06	BBDCP948-10	CNPAC064-13	BBUSE604-11	BBUSE463-11	CNPRQ024-15	ANICU1564-11
		LGSM492-04	SSJAB2279-13				SSBRB1357-14	ANICM885-10	CERGL187-08		OPPOA859-17				BCBSP219-14	EBCCH341-11		CNFDC062-14	ANIAF1160-11	CNYOA155-15	ANICX458-11			BBLOC1685-11	ARBCM516-13		MHLEP135-07		ANICI880-10			GMGMJ002-14	CNRVB1518-15	CNBFL554-15			ANICQ317-11	WAFRA534-14	AGAKP133-17	ABRCI691-06	BBDCP949-10	CNPAC065-13	BBUSE666-11	BBUSE504-11	CNQUA069-14	ANICU1565-11
		LGSMC653-05	SSJAB3303-13				SSBRC2814-14	ANICM886-10	CERGL193-08		OPPOA875-17				BCBSP220-14	EBCCH342-11		CNFDC067-14	ANIAF1161-11	CNYOB935-15	ANICX460-11			BBLOC1690-11	ARBCM517-13		MNAA320-07		ANICI881-10			GMGMJ003-14	CNRVB1714-15	CNBFL557-15			ANICQ318-11	WAFRA535-14	AGAKP135-17	ABRCI692-06	BBDCP950-10	CNPAC066-13	BBUSE689-11	BBUSE506-11	CNQUA070-14	ANICU1566-11
		LGSMG881-10	SSJAE11116-13				SSECC375-15	ANICM887-10	CERGL194-08		OPPOA888-17				BCBSP221-14	EBCCH343-11		CNFDC068-14	ANIAF1162-11	CNYOC1926-15	ANICX463-11			BBLOC1692-11	ARBCM518-13		MNAA395-07		ANICI882-10			GMGMJ007-14	CNRVC019-15	CNBFL569-15			ANICQ319-11	WAFRA536-14	AGAKP205-17	ABRCI693-06	BBDCP952-10	CNPAC067-13	BBUSE690-11	BBUSE507-11	CNQUA071-14	ANICU1567-11
		LHLEP380-06	SSJAE4299-13				SSECC495-15	ANICM888-10	CERGL195-08		OPPOA889-17				BCBSP227-14	EBCCH344-11		CNFDD1003-14	ANIAF1163-11	CNYOC1931-15	ANICX465-11			BBLOC1693-11	ARBCM519-13		MNAA396-07		ANICI883-10			GMGMJ009-14	CNRVC020-15	CNBFL573-15			ANICQ320-11	WAFRA537-14	AGAKP210-17	ABRCI694-06	BBDCP953-10	CNPAC068-13	BBUSE691-11	BBUSE516-11	CNQUB119-14	ANICU1570-11
		LHLEP382-06	SSJAE4312-13				SSECC774-15	ANICM889-10	CERGL196-08		OPPOA892-17				BCBSP228-14	EBCCH345-11		CNFDD1010-14	ANIAF1164-11	CNYOC1950-15	ANICX467-11			BBLOC1694-11	ARBCM520-13		MNAA397-07		ANICI884-10			GMGMK003-14	CNRVC220-15	CNBFL582-15			ANICQ321-11	WAFRA538-14	AGAKP218-17	ABRCI695-06	BBDCP954-10	CNPAC069-13	BBUSE692-11	BBUSE615-11	CNQUB120-14	ANICU1571-11
		LHLEP395-06	SSJAE5749-13				SSEIB8192-13	ANICM890-10	CERGL198-08		OPPOA900-17				BCBSP230-14	EBCCH346-11		CNFDD1017-14	ANIAF1165-11	CNYOH077-15	ANICX469-11			BBLOC172-11	ARBCM522-13		MNAB012-07		ANICI885-10			GMGMK005-14	CNRVD1767-15	CNBFL586-15			ANICQ322-11	WAFRA539-14	AGAKP223-17	ABRCI696-06	BBDCP955-10	CNPAC070-13	BBUSE693-11	BBUSE616-11	CNQUB121-14	ANICU1577-11
		LHLEP396-06	SSJAE5751-13				SSEIC1296-13	ANICM891-10	CERGL199-08		OPPOA915-17				BCBSP231-14	EBCCH347-11		CNFDE091-14	ANIAF1166-11	CNYOH078-15	ANICX470-11			BBLOC173-11	ARBCM523-13		MNAB280-07		ANICI886-10			GMGMK006-14	CNRVD1768-15	CNBFL592-15			ANICQ324-11	WAFRA540-14	AGAKP237-17	ABRCI697-06	BBDCP956-10	CNPAC071-13	BBUSE694-11	BBUSE617-11	CNQUB122-14	ANICU1579-11
		LHLEP397-06	SSKUA8859-15				SSEIC363-13	ANICM892-10	CERGL200-08		OPPOA926-17				BCBSP232-14	EBCCH349-11		CNFDE1052-14	ANIAF1167-11	CNYOH079-15	ANICX474-11			BBLOC1952-11	ARBCM524-13		MNAB281-07		ANICI887-10			GMGMK007-14	CNRVD1769-15	CNBFL621-15			ANICQ326-11	WAFRA541-14	AGAKP244-17	ABRCI698-06	BBDCP957-10	CNPAC072-13	BBUSE695-11	BBUSE688-11	CNQUC377-14	ANICU1580-11
		LHLEP398-06	SSKUA8860-15				SSEIC4153-13	ANICM893-10	CERGL201-08		OPPOC1383-17				BCBSP233-14	EBCCH350-11		CNFDE1162-14	ANIAF1168-11	CNYOH080-15	ANICX477-11			BBLOC1966-11	ARBCM525-13		MNAB288-07		ANICI888-10			GMGMK008-14	CNRVD1770-15	CNBFL629-15			ANICQ327-11		AGAKP247-17	ABRCI699-06	BBDCP958-10	CNPAC073-13	BBUSE696-11	BBUSE702-11	CNQUD007-14	ANICU1583-11
		LHLEP399-06	SSKUA8861-15				SSEIC4670-13	ANICM894-10	CERGL203-08		OPPOC1494-17				BCBSP235-14	EBCCH351-11		CNFDE1589-14	ANIAF1169-11	CNYOH081-15	ANICX478-11			BBLOC1967-11	ARBCM526-13		MNAB324-07		ANICI889-10			GMGMK010-14	CNRVD1771-15	CNBFL649-15			ANICQ328-11		AGAKP249-17	ABRCI700-06	BBDCP959-10	CNPAC074-13	BBUSE698-11	BBUSE703-11	CNQUG1610-14	ANICU1587-11
		LHLEP400-06	SSKUA8862-15				SSEID079-13	ANICM895-10	CERGL204-08		OPPOE1172-17				BCBSP237-14	EBCCH352-11		CNFDE1619-14	ANIAF1170-11	CNYOH1150-15	ANICX480-11			BBLOC1968-11	ARBCM539-13		MNAC132-07		ANICI890-10			GMGMN049-14	CNRVD694-15	CNBFL695-15			ANICQ329-11		AGAKQ1008-17	ABRCI701-06	BBDCP960-10	CNPAC075-13	BBUSE700-11	BBUSE705-11	CNQUH1702-14	ANICU1588-11
		LHLEP401-06	SSKUA8863-15				SSFDC463-14	ANICM896-10	CERGL206-08		OPPOE3317-17				BCBSP240-14	EBCCH353-11		CNFDE1620-14	ANIAF1171-11	CNYOH1152-15	ANICX481-11			BBLOC1983-11	ARBCM540-13		MNAC140-07		ANICI891-10			GMGRI001-13	CNRVG2767-15	CNBFL706-15			ANICQ332-11		AGAKQ1042-17	ABRCI702-06	BBDCP961-10	CNPAC076-13	BBUSE701-11	BBUSE707-11	CNQUH1706-14	ANICU1591-11
		LHLEP406-06	SSWLA1909-13				SSFDC464-14	ANICM897-10	CERLF006-08		OPPQA263-17				BCBSP242-14	EBCCH354-11		CNFDF366-14	ANIAF1173-11	CNYOH1154-15	ANICX483-11			BBLOC249-11	ARBCM541-13		MNAD193-07		ANICI892-10			GMGSC427-12	CNRVG2768-15	CNBFL711-15			ANICQ333-11		AGAKQ1045-17	ABRCI703-06	BBDCP962-10	CNPAC078-13	BBUSE727-11	BBUSE855-11	CNQUH1707-14	ANICU1592-11
		LHLEP410-06	SSWLA1913-13				SSFDC471-14	ANICM898-10	CERLF007-08		OPPQA404-17				BCBSP244-14	EBCCH355-11		CNFDF745-14	ANIAF1174-11	CNYOH1155-15	ANICX484-11			BBLOC352-11	ARBCM542-13		MNAD194-07		ANICI893-10			GMGSD614-12	CNRVG2769-15	CNBFL718-15			ANICQ334-11		AGAKQ1047-17	ABRCI704-06	BBDCP963-10	CNPAD020-13	BBUSE729-11	BBUSE857-11	CNQUH1708-14	ANICU1594-11
		LILLA632-11	SSWLB006-13				SSGBC3493-14	ANICM899-10	CERLF008-08		OPPQA412-17				BCBSP245-14	EBCCH356-11		CNFDH013-14	ANIAF1175-11	CNYOH1156-15	ANICX488-11			BBLOC386-11	ARBCM543-13		MNAD195-07		ANICI986-10			GMGSM152-13	CNSLC533-12	CNBFL761-15			ANICQ335-11		AGAKQ1058-17	ABRCI705-06	BBDCP965-10	CNPAD022-13	BBUSE730-11	BBUSE867-11	CNQUH1709-14	ANICU1600-11
		LILLA833-11	SSWLB011-13				SSGBC7347-14	ANICM900-10	CERLF009-08		OPPQA426-17				BCBSP346-14	EBCCH357-11		CNFDH015-14	ANIAF1177-11	CNYOH1158-15	ANICX489-11			BBLOC561-11	ARBCM544-13		MNAD196-07		ANICI987-10			GMOEF554-15	CNSLC537-12	CNBFL771-15			ANICQ336-11		AGAKQ1068-17	ABRCI707-06	BBDCP966-10	CNPAD023-13	BBUSS137-09	BBUSE869-11	CNQUI1434-14	ANICU1616-11
		LLISA323-06	SSWLB013-13				SSGIA5199-15	ANICM901-10	CERLF010-08		OPPQI1524-17				BCBSP347-14	EBCCH358-11		CNFDH916-14	ANIAF1178-11	CNYOH1159-15	ANICX490-11			BBLOC562-11	ARBCM545-13		MNAD197-07		ANICI988-10			GMOGC121-15	CNSLK010-12	CNBFL774-15			ANICQ338-11		AGAKQ1071-17	ABRCI708-06	BBDCP967-10	CNPAD024-13	BBUSU272-15	BBUSE871-11	CNQUI1435-14	ANICU1619-11
		LLISA332-06	SSWLB020-13				SSGIA5228-15	ANICM902-10	CERLF011-08		OPPQO1051-17				BCBSP358-14	EBCCH360-11		CNFDH921-14	ANIAF1179-11	CNYOH1161-15	ANICX492-11			BBLOC563-11	ARBCM546-13		MNAD198-07		ANICI989-10			GMRAA001-14	CNSLO205-13	CNBFL844-15			ANICQ339-11		AGAKQ1079-17	ABRCI709-06	BBDCP968-10	CNPAD025-13	BBUSU273-15	BBUSE872-11	CNQUI1436-14	ANICU1620-11
		LLISA335-06	SSWLB026-13				SSGIA5361-15	ANICM903-10	CERLF012-08		OPPQO1509-17				BCBSP361-14	EBCCH361-11		CNFDH925-14	ANIAF1180-11	CNYOH1165-15	ANICX493-11			BBLOC564-11	ARBCM547-13		MNAD199-07		ANICI991-10			GMRAA002-14	CNSLP1063-13	CNBFL855-15			ANICQ340-11		AGAKQ1089-17	ABRCI710-06	BBDCP969-10	CNPAD027-13	BBUSU274-15	BBUSE873-11	CNQUI1437-14	ANICU1621-11
		LLISA347-06	SSWLB031-13				SSGIA5574-15	ANICM904-10	CERLF014-08		OPPQO1510-17				BCBSP369-14	EBCCH362-11		CNFDH929-14	ANIAF1181-11	CNYOH1166-15	ANICX498-11			BBLOC607-11	ARBCM548-13		MNAD200-07		ANICI992-10			GMRAA003-14	CNSLQ079-13	CNBFL856-15			ANICQ341-11		AGAKQ1090-17	ABRCI711-06	BBDCP970-10	CNPAD028-13	BBUSU275-15	BBUSE877-11	CNQUI1438-14	ANICU1622-11
		LLISA361-06	SSWLB2282-13				SSGIA5623-15	ANICM905-10	CERLF017-08		OPPQO649-17				BCBSP384-14	EBCCH363-11		CNFDL060-14	ANIAF1182-11	CNYOH1167-15	ANICX499-11			BBLOC659-11	ARBCM549-13		MNAD339-07		ANICI993-10			GMRAA005-14	CNSLQ081-13	CNBFL891-15			ANICQ342-11		AGAKQ1094-17	ABRCI712-06	BBDCP971-10	CNPAD029-13	BBUSU276-15	BBUSE880-11	CNRGC394-15	ANICU1628-11
		LLISA387-06	SSWLB2316-13				SSGIB3036-15	ANICM906-10	CERLF028-08		OPPQO721-17				BCBSP386-14	EBCCH364-11		CNFDL061-14	ANIAF1183-11	CNYOH1168-15	ANICX500-11			BBLOC672-11	ARBCM550-13		MNAD340-07		ANICI994-10			GMRAA007-14	CNSLQ092-13	CNBFL935-15			ANICQ343-11		AGAKQ1106-17	ABRCI713-06	BBDCP972-10	CNPAD030-13	BBUSU277-15	BBUSE881-11	CNRGK930-15	ANICU1634-11
		LLISA549-06	SSWLB2323-13				SSGLB1958-15	ANICM907-10	CERLF029-08		OPPQQ1378-17				BCBSP396-14	EBCCH365-11		CNFDL255-14	ANIAF1184-11	CNYOH1170-15	ANICX501-11			BBLOC674-11	ARBCM551-13		MNAF460-08		ANICI995-10			GMRAA008-14	CNSLQ094-13	CNBFL969-15			ANICQ344-11		AGAKQ1113-17	ABRCI714-06	BBDCP973-10	CNPAD1040-13	BBUSU303-15	BBUSE883-11	CNRMC1737-13	ANICU1636-11
		LLISA574-06	SSWLB2324-13				SSGLB3029-15	ANICM908-10	CERLF030-08		OPPUK112-17				BCBSP399-14	EBCCH366-11		CNFDL258-14	ANIAF1185-11	CNYOH1176-15	ANICX504-11			BBLOC816-11	ARBCM552-13		MNAF461-08		ANICI996-10			GMRAB001-14	CNSLR097-13	CNBFM056-15			ANICQ345-11		AGAKQ1119-17	ABRCI715-06	BBDCP974-10	CNPAD1041-13	BBUSU422-15	BBUSE884-11	CNRMC1738-13	ANICU1644-11
		LMDH010-11	SSWLB2332-13				SSGLB3194-15	ANICM909-10	CERLF031-08		OPPWI277-17				BCBSP402-14	EBCCH367-11		CNFDL263-14	ANIAF1186-11	CNYOH594-15	ANICX505-11			BBLOC854-11	ARBCM553-13		MNAF891-08		ANICI997-10			GMRAE001-14	CNTIA2010-15	CNBFM1009-15			ANICQ346-11		AGAKQ1124-17	ABRCI716-06	BBDCP975-10	CNPAD1042-13	BBUSU424-15	BBUSE885-11	CNRMC1740-13	ANICU1646-11
		LMH006-06	SSWLB2437-13				SSGLB3662-15	ANICM910-10	CERLF032-08		OPPWI437-17				BCBSP403-14	EBCCH368-11		CNFDL270-14	ANIAF1188-11	CNYOI038-15	ANICX506-11			BBLOC855-11	ARBCM555-13		MNAG222-08		ANICI998-10			GMRAE002-14	CNTIB1680-15	CNBFM1010-15			ANICQ347-11		AGAKQ1127-17	ABRCI717-06	BBDCP976-10	CNPAD1045-13	BBUSU425-15	BBUSE886-11	CNRMC1741-13	ANICU1648-11
		LMH016-06	SSWLE087-13				SSGLB825-15	ANICM911-10	CERLF039-08		OPPWI454-17				BCBSP404-14	EBCCH369-11		CNFDL275-14	ANIAF1189-11	CNYOI137-15	ANICX507-11			BBLOC856-11	ARBCM556-13		MNAG766-08		ANICI999-10			GMRAE003-14	CNTID5112-15	CNBFM1027-15			ANICQ348-11		AGAKQ1141-17	ABRCI718-06	BBDCP977-10	CNPAD1046-13	BBUSU426-15	BBUSE887-11	CNRMC1742-13	ANICU1653-11
		LNAUS2756-13	SSWLE1809-13				SSGLB853-15	ANICM912-10	CERLF043-08		OPPZE448-17				BCBSP407-14	EBCCH370-11		CNFDL277-14	ANIAF1191-11	CNYOI138-15	ANICX508-11			BBLOC920-11	ARBCM557-13		MNAG767-08		ANICJ001-10			GMRAE004-14	CNTIH3261-15	CNBFM428-15			ANICQ349-11		AGAKQ1145-17	ABRCI719-06	BBDCP978-10	CNPAD1047-13	BBUSU432-15	BBUSE890-11	CNRMC1743-13	ANICU1654-11
		LNAUS2757-13	SSWLE1813-13				SSGLC1447-15	ANICM913-10	CERLF044-08		PAAPR1801-12				BCBSP408-14	EBCCH371-11		CNFDM044-14	ANIAF1192-11	CNYOJ1859-15	ANICX512-11			BBLOC923-11	ARBCM558-13		MNAG768-08		ANICJ002-10			GMRAF001-14	CNTIH3263-15	CNBFM430-15			ANICQ351-11		AGAKQ1160-17	ABRCI720-06	BBDCP979-10	CNPAD1048-13	BBUSU466-15	BBUSE893-11	CNRMC1744-13	ANICU1655-11
		LNAUS2759-13	SSWLE1826-13				SSGLC1507-15	ANICM914-10	CERLF045-08		PAAPR1804-12				BCBSP409-14	EBCCH372-11		CNFDM057-14	ANIAF1193-11	CNYOJ1865-15	ANICX514-11			BBLOC926-11	ARBCM559-13		MNAG769-08		ANICJ003-10			GMRAL001-14	CNTIH3264-15	CNBFM432-15			ANICQ353-11		AGAKQ1165-17	ABRCI721-06	BBDCP980-10	CNPAD1049-13	BBUSU469-15	BBUSE899-11	CNRMD2874-13	ANICU1657-11
		LNAUS2760-13	SSWLE1828-13				SSGLC2364-15	ANICM915-10	CERLF048-08		PAJUN1366-12				BCBSP413-14	EBCCH373-11		CNFDM060-14	ANIAF1194-11	CNYOJ1869-15	ANICX515-11			BBLOC927-11	ARBCM560-13		MOBIL1402-16		ANICJ004-10			GMRMV006-14	CNTIH3268-15	CNBFM434-15			ANICQ355-11		AGAKQ1170-17	ABRCI722-06	BBDCP982-10	CNPAD1050-13	BBUSU470-15	BBUSE900-11	CNRMD2875-13	ANICU1658-11
		LNC483-06	SSWLE1837-13				SSGLC2371-15	ANICM916-10	CERLF049-08		PHCOL129-11				BCBSP414-14	EBCCH374-11		CNFDM132-14	ANIAF1195-11	CNYOK1967-15	ANICX516-11			BBLOC928-11	ARBCM561-13		MPEA199-08		ANICJ005-10			GMRMV008-14	CNTIH3271-15	CNBFM453-15			ANICQ356-11		AGAKQ1175-17	ABRCI723-06	BBDCP983-10	CNPAD1051-13	BBUSU479-15	BBUSE903-11	CNRMD2876-13	ANICU1662-11
		LNC490-06	SSWLE1956-13				SSJAC1520-13	ANICM917-10	CERLF050-08		PHCOL155-11				BCBSP417-14	EBCCH375-11		CNFDM133-14	ANIAF1197-11	DUNLP071-08	ANICX517-11			BBLOC929-11	ARBCM562-13		MPEA200-08		ANICJ006-10			GMRMV009-14	CNTNA838-14	CNBFM501-15			ANICQ357-11		AGAKQ1176-17	ABRCI724-06	BBDCP984-10	CNPAD1056-13	BBUSU481-15	BBUSE932-11	CNRMD2877-13	ANICU1663-11
		LNC491-06	SSWLE1957-13				SSJAC1533-13	ANICM918-10	CERLF051-08		PHMAL182-10				BCBSP420-14	EBCCH376-11		CNFDO760-14	ANIAF1198-11	DUNLP072-08	ANICX520-11			BBLOC975-11	ARBCM563-13		MPEA201-08		ANICJ007-10			GMRMW001-14	CNTNA839-14	CNBFM502-15			ANICQ358-11		AGAKQ1181-17	ABRCI725-06	BBDCP985-10	CNPAD1057-13	BBUSU483-15	BBUSE933-11	CNRMD2878-13	ANICU1667-11
		LNC572-06	SSWLE1958-13				SSJAC1549-13	ANICM919-10	CERLF052-08		PHMTT795-10				BCBSP421-14	EBCCH377-11		CNFDO762-14	ANIAF1199-11	DUNLP073-08	ANICX521-11			BBLOC978-11	ARBCM564-13		MPEA202-08		ANICJ008-10			GMRMY001-14	CNTNB1620-14	CNBFM511-15			ANICQ359-11		AGAKQ1182-17	ABRCI726-06	BBDCP986-10	CNPAD1059-13	BBUSU494-15	BBUSE940-11	CNRME5231-13	ANICU1668-11
		LNC573-06	SSWLE1964-13				SSJAC1551-13	ANICM920-10	CERLF053-08		PHMTT799-10				BCBSP422-14	EBCCH378-11		CNFDO763-14	ANIAF1200-11	DUNLP074-08	ANICX523-11			BBLOC979-11	ARBCM565-13		NGAAB630-14		ANICJ009-10			GMRMY002-14	CNTNC2090-14	CNBFM514-15			ANICQ361-11		AGAKQ1185-17	ABRCI727-06	BBDCP987-10	CNPAD1060-13	BBUSU566-15	BBUSE942-11	CNROM109-13	ANICU1670-11
		LNCB306-06	SSWLE1967-13				SSJAC1785-13	ANICM921-10	CERLF054-08		PHMTV312-10				BCBSP425-14	EBCCH379-11		CNFDO884-14	ANIAF1201-11	DUNLP075-08	ANICX524-11			BBLOD1204-11	ARBCM566-13		NGNAA374-13		ANICJ010-10			GMRMY003-14	CNTND2313-14	CNBFM519-15			ANICQ362-11		AGAKQ1188-17	ABRCI728-06	BBDCP988-10	CNPAD1061-13	BBUSU567-15	BBUSE943-11	CNROM110-13	ANICU1672-11
		LNCB307-06	SSWLE1968-13				SSJAF3114-13	ANICM923-10	CERLF055-08		PHNXG208-13				BCBSP426-14	EBCCH380-11		CNFDO886-14	ANIAF1202-11	DUNLP076-08	ANICX526-11			BBLOD1294-11	ARBCM567-13		NGNAB1259-13		ANICJ011-10			GMRMZ013-14	CNTND2315-14	CNBFM520-15			ANICQ364-11		AGAKQ1189-17	ABRCI729-06	BBDCP989-10	CNPAD1063-13	BBUSU568-15	BBUSE951-11	CNRVA2449-15	ANICU1677-11
		LNCB308-06	SSWLE1970-13				SSJAF5543-13	ANICM925-10	CERLF060-08		PHSEP2028-11				BCBSP427-14	EBCCH381-11		CNFDP054-14	ANIAF1203-11	DUNLP077-08	ANICX527-11			BBLOD1310-11	ARBCM568-13		NGNAB1275-13		ANICJ012-10			GMRMZ399-14	CNTND2316-14	CNBFM539-15			ANICQ365-11		AGAKQ1192-17	ABRCI730-06	BBDCP990-10	CNPAD1065-13	BBUSU616-15	BBUSE953-11	CNRVB1750-15	ANICU1681-11
		LNCB309-06	SSWLE1976-13				SSJAF5574-13	ANICM926-10	CERLF062-08		PSFOR004-13				BCBSP428-14	EBCCH382-11		CNFNB142-14	ANIAF1204-11	DUNLP078-08	ANICX528-11			BBLOD1311-11	ARBCM569-13		NGNAE042-13		ANICJ013-10			GMRMZ401-14	CNTND2321-14	CNBFM551-15			ANICQ366-11		AGAKQ1198-17	ABRCI731-06	BBDCP991-10	CNPAD1066-13	BBUSU618-15	BBUSE954-11	CNRVB1751-15	ANICU1682-11
		LNCNW114-06	SSWLE1978-13				SSJAF5575-13	ANICM927-10	CERLF063-08		PSFOR1070-14				BCBSP429-14	EBCCH383-11		CNFNC153-14	ANIAF1205-11	DUNLP079-08	ANICX529-11			BBLOD1316-11	ARBCM571-13		NGNAF108-13		ANICJ014-10			GMRMZ402-14	CNTND2322-14	CNBFM552-15			ANICQ368-11		AGAKQ1211-17	ABRCI732-06	BBDCP992-10	CNPAD1067-13	BBUSU627-15	BBUSE955-11	CNRVD1833-15	ANICU1683-11
		LNSWA009-05	SSWLE1982-13				SSJAF7368-13	ANICM928-10	CERLF066-08		PSFOR1152-17				BCBSP430-14	EBCCH384-11		CNFNC154-14	ANIAF1206-11	DUNLP080-08	ANICX531-11			BBLOD1318-11	ARBCM573-13		NGNAG359-13		ANICJ015-10			GMRMZ403-14	CNTNE1837-14	CNBFM554-15			ANICQ369-11		AGAKQ1212-17	ABRCI733-06	BBDCP993-10	CNPAD1069-13	BBUSU664-15	BBUSE956-11	CNRVD1836-15	ANICU1684-11
		LNSWA010-05	SSWLE2820-13				SSJAF7422-13	ANICM929-10	CERLF067-08		PSFOR1153-17				BCBSP431-14	EBCCH385-11		CNFNC155-14	ANIAF1207-11	DUNLP081-08	ANICX533-11			BBLOD1337-11	ARBCM574-13		NGNAH1207-13		ANICJ016-10			GMVVB247-16	CNTNI1685-14	CNBFM558-15			ANICQ370-11		AGAKQ1219-17	ABRCI734-06	BBDCP994-10	CNPAD1071-13	BBUSU666-15	BBUSE958-11	CNRVE3269-15	ANICU1685-11
		LNSWA011-05	SSWLE2823-13				SSJAF8190-13	ANICM930-10	CERLF070-08		PSFOR1155-17				BCBSP432-14	EBCCH386-11		CNFNC156-14	ANIAF1208-11	DUNLP082-08	ANICX536-11			BBLOD148-11	ARBCM575-13		NGNAH123-13		ANICJ017-10			HCNC764-09	CNTNI1686-14	CNBFM559-15			ANICQ371-11		AGAKQ1221-17	ABRCI735-06	BBDCP995-10	CNPAD1072-13	BBUSU667-15	BBUSE967-11	CNRVF949-15	ANICU1686-11
		LNSWA012-05	SSWLE2946-13				SSJAF8360-13	ANICM931-10	CERLF073-08		PSFOR1156-17				BCBSP434-14	EBCCH387-11		CNFNC157-14	ANIAF1209-11	DUNLP083-08	ANICX542-11			BBLOD1518-11	ARBCM576-13		NGNAH145-13		ANICJ018-10			HCNC766-09	CNTNI1689-14	CNBFM561-15			ANICQ372-11		AGAKQ1224-17	ABRCI736-06	BBDCP996-10	CNPAD1074-13	BBUSU668-15	BBUSE968-11	CNSIA049-15	ANICU1688-11
		LNSWA013-05	SSWLE523-13				SSKJA2083-14	ANICM932-10	CERLF074-08		PSFOR1158-17				BCBSP435-14	EBCCH389-11		CNFND059-14	ANIAF1210-11	DUNLP084-08	ANICX545-11			BBLOD1521-11	ARBCM577-13		NGNAI548-13		ANICJ019-10			HCNC767-09	CNTNI1690-14	CNBFM570-15			ANICQ373-11		AGAKQ1227-17	ABRCI737-06	BBDCP997-10	CNPAD1077-13	BBUSU669-15	BBUSE977-11	CNSIC3034-15	ANICU1689-11
		LNSWA014-05	SSWLE531-13				SSKJA2105-14	ANICM933-10	CERLF075-08		PSFOR1159-17				BCBSP436-14	EBCCH390-11		CNFND060-14	ANIAF1401-11	DUNLP085-08	ANICX551-11			BBLOD1604-11	ARBCM578-13		NGNAI820-13		ANICJ020-10			HCNC772-09	CNTNJ189-14	CNBFM582-15			ANICQ375-11		AGAKQ1230-17	ABRCI738-06	BBDCP998-10	CNPAD1078-13	BBUSU670-15	BBUSE978-11	CNSLM479-13	ANICU1786-11
		LNSWA015-05	TURAR1517-10				SSKJC4139-15	ANICM934-10	CERLF076-08		PSFOR371-13				BCBSP438-14	EBCCH391-11		CNFND062-14	ANIAF1402-11	DUNLP086-08	ANICX552-11			BBLOD1605-11	ARBCM580-13		NGNAS332-14		ANICJ021-10			HCNC774-09	CNWBA001-13	CNBFM585-15			ANICQ376-11		AGAKQ1234-17	ABRCI739-06	BBDCP999-10	CNPAD1083-13	BBUSU672-15	BBUSE992-11	CNSLN565-13	ANICU1788-11
		LNSWA016-05	TURAR1524-10				SSKNA8268-15	ANICM935-10	CERLF078-08		PSFOR375-13				BCBSP439-14	EBCCH394-11		CNFND063-14	ANIAF1403-11	DUNLP087-08	ANICX559-11			BBLOD161-11	ARBCM581-13		NGNAT066-14		ANICJ022-10			HCNC775-09	CNWBA002-13	CNBFM592-15			ANICQ377-11		AGAKQ1247-17	ABRCI740-06	BBDCQ001-10	CNPAD1084-13	BBUSU673-15	BBUSE998-11	CNSRA001-14	ANICU1789-11
		LNSWA017-05	TURAR1525-10				SSKNA9406-15	ANICM936-10	CERLF081-08		PSFOR626-13				BCBSP440-14	EBCCH396-11		CNFND985-14	ANIAF1404-11	DUNLP088-08	ANICX560-11			BBLOD1641-11	ARBCM582-13		NGNAX074-14		ANICJ023-10			HCNC782-09	CNWBB107-13	CNBFM598-15			ANICQ378-11		AGAKQ1254-17	ABRCI741-06	BBDCQ002-10	CNPAD1085-13	BBUSU674-15	BBUSU1089-15	CNSRA002-14	ANICU1790-11
		LNSWA039-05	TURAR1526-10				SSKNA9432-15	ANICM937-10	CERLF091-08		PSFOR629-13				BCBSP441-14	EBCCH397-11		CNFND986-14	ANIAF1405-11	DUNLP089-08	ANICX561-11			BBLOD1652-11	ARBCM583-13		NGNAX178-14		ANICJ024-10			HCNC783-09	CNWBC127-13	CNBFM621-15			ANICQ571-11		AGAKQ1256-17	ABRCI742-06	BBDCQ003-10	CNPAD1086-13	BBUSU675-15	BBUSU261-15	CNSRA003-14	ANICU1793-11
		LNSWA040-05	TURAR1578-10				SSKOA847-15	ANICM938-10	CERLF092-08		PSFOR813-13				BCBSP444-14	EBCCH398-11		CNFND987-14	ANIAF1407-11	DUNLP090-08	ANICX562-11			BBLOD1653-11	ARBCM584-13		NGNAX280-14		ANICJ025-10			HCNC784-09	CNWBE371-13	CNBFM630-15			ANICQ572-11		AGAKQ1258-17	ABRCI743-06	BBDCQ004-10	CNPAD1087-13	BBUSU788-15	BBUSU329-15	CNSRA004-14	ANICU1798-11
		LNSWA041-05	TURAR341-10				SSKUA1072-15	ANICM939-10	CERLF094-08		PSFOR885-14				BCBSP445-14	EBCCH399-11		CNFND988-14	ANIAF1408-11	DUNLP091-08	ANICX564-11			BBLOD1654-11	ARBCM585-13		NGNAX293-14		ANICJ026-10			HCNC786-09	CNWBE372-13	CNBFM638-15			ANICQ573-11		AGAKQ1261-17	ABRCI744-06	BBDCQ005-10	CNPAD1088-13	BBUSU790-15	BBUSU339-15	CNSRA005-14	ANICU1799-11
		LNSWA042-05	TURAR510-10				SSKUA8832-15	ANICM940-10	CERLF096-08		PSFOR990-14				BCBSP447-14	EBCCH400-11		CNFND989-14	ANIAF1409-11	DUNLP093-08	ANICX565-11			BBLOD197-11	ARBCM586-13		NGNAX377-14		ANICJ027-10			HCNCS352-09	CNWBE380-13	CNBFM642-15			ANICQ574-11		AGAKQ1274-17	ABRCI745-06	BBDCQ006-10	CNPAD1092-13	BBUSU791-15	BBUSU353-15	CNTGA642-15	ANICU1800-11
		LNSWA043-05	TURAR511-10				SSKUA8837-15	ANICM941-10	CERLF097-08		RBINA3672-13				BCBSP450-14	EBCCH401-11		CNFNE1053-14	ANIAF1410-11	EII406-15	ANICX566-11			BBLOD202-11	ARBCM587-13		NGNAY355-14		ANICJ028-10			HCNCS353-09	CNWBE383-13	CNBFM649-15			ANICQ576-11		AGAKQ1276-17	ABRCI746-06	BBDCQ007-10	CNPAD1094-13	BBUSU969-15	BBUSU357-15	CNTGB218-15	ANICU1802-11
		LNSWA044-05	TURAR637-10				SSKUA8840-15	ANICM942-10	CERLF098-08		RBINA549-13				BCBSP451-14	EBCCH403-11		CNFNE2135-14	ANIAF1411-11	EII532-15	ANICX570-11			BBLOD204-11	ARBCM588-13		NLLEA1376-14		ANICJ032-10			HCNCS354-09	CNWBE384-13	CNBFM651-15			ANICQ577-11		AGAKQ1279-17	ABRCI747-06	BBDCQ008-10	CNPAD1095-13	BCBSP1167-14	BBUSU360-15	CNTGB219-15	ANICU1803-11
		LNSWA045-05	TURAR741-10				SSKUA8854-15	ANICM943-10	CERLF099-08		RBINA550-13				BCBSP452-14	EBCCH405-11		CNFNE2788-14	ANIAF1412-11	FBLMS214-09	ANICX573-11			BBLOD205-11	ARBCM589-13		NLLEA1377-14		ANICJ033-10			HCNCS355-09	CNWBE386-13	CNBFM653-15			ANICQ579-11		AGAKQ1296-17	ABRCI748-06	BBDCQ009-10	CNPAD1096-13	BCBSP1169-14	BBUSU375-15	CNTGB220-15	ANICU1808-11
		LNSWA046-05	TURAR758-10				SSKUA8858-15	ANICM944-10	CERLF102-08		RRMFA267-15				BCBSP453-14	EBCCH406-11		CNFNE2790-14	ANIAF1417-11	FBLMS294-09	ANICX574-11			BBLOD207-11	ARBCM590-13		NLLEA1378-14		ANICJ034-10			HCNCS357-09	CNWBG1010-13	CNBFM657-15			ANICQ580-11		AGAKQ1299-17	ABRCI749-06	BBDCQ010-10	CNPAD1097-13	BCBSP1173-14	BBUSU377-15	CNTGB227-15	ANICU1809-11
		LNSWA111-05	TURAR759-10				SSKUB11345-15	ANICM945-10	CERLF105-08		RRMFB1172-15				BCBSP454-14	EBCCH407-11		CNFNE2793-14	ANIAF1418-11	FBLMT386-09	ANICX576-11			BBLOD208-11	ARBCM592-13		NLLEA607-12		ANICJ035-10			HCNCS368-09	CNWLB644-12	CNBFM673-15			ANICQ581-11		AGAKQ1311-17	ABRCI750-06	BBDCQ011-10	CNPAD1098-13	BCBSP1174-14	BBUSU381-15	CNTGB228-15	ANICU1819-11
		LNSWA112-05	TURAR760-10				SSKUB11354-15	ANICM946-10	CERLF113-08		RRMFB1188-15				BCBSP455-14	EBCCH409-11		CNFNE2794-14	ANIAF1419-11	FBLMT387-09	ANICX578-11			BBLOD333-11	ARBCM593-13		ODOPE035-11		ANICJ036-10			HCNCS373-09	CNWLE2548-13	CNBFM687-15			ANICQ582-11		AGAKQ1312-17	ABRCI751-06	BBDCQ012-10	CNPAD1101-13	BCBSP1175-14	BBUSU389-15	CNTGB230-15	ANICU1820-11
		LNSWA115-05	TWSC016-07				SSKUB11397-15	ANICM947-10	CERLF115-08		RRMFB1189-15				BCBSP456-14	EBCCH410-11		CNFNE2795-14	ANIAF1420-11	FBLMT393-09	ANICX579-11			BBLOD334-11	ARBCM596-13		ODOPE075-11		ANICJ037-10			HCNCS376-09	CNWLE2555-13	CNBFM701-15			ANICQ583-11		AGAKQ1320-17	ABRCI752-06	BBDCQ013-10	CNPAD1102-13	BCBSP1176-14	BBUSU396-15	CNTGB232-15	ANICU1827-11
		LNSWC243-06	TWSC053-07				SSKUB11416-15	ANICM948-10	CERLF116-08		RRMFC1301-15				BCBSP457-14	EBCCH411-11		CNFNE2799-14	ANIAF381-11	FBLMT394-09	ANICX583-11			BBLOD335-11	ARBCM597-13		OPPEC3982-17		ANICJ045-10			HCNCS377-09	CNWLE2556-13	CNBFM704-15			ANICQ584-11		AGAKQ1323-17	ABRCI753-06	BBDCQ014-10	CNPAD1103-13	BCBSP1178-14	BBUSU435-15	CNTGB233-15	ANICU1830-11
		LNSWC244-06	TWSC054-07				SSKUB11439-15	ANICM949-10	CERLF120-08		RRMFC1705-15				BCBSP459-14	EBCCH412-11		CNFNE2800-14	ANIAF382-11	FBLMT428-09	ANICX584-11			BBLOD345-11	ARBCM598-13		OPPEC3988-17		ANICJ046-10			HCNCS381-09	CNWLE2558-13	CNBFM711-15			ANICQ586-11		AGAKQ1325-17	ABRCI754-06	BBDCQ015-10	CNPAD1105-13	BCBSP1179-14	BBUSU437-15	CNTGB236-15	ANICU1831-11
		LNSWC245-06	TWSC060-07				SSKUB11459-15	ANICM950-10	CERLF122-08		RRMFC1718-15				BCBSP460-14	EBCCH413-11		CNFNE2803-14	ANIAF385-11	FBLMT429-09	ANICX586-11			BBLOD538-11	ARBCM599-13		OPPEC4381-17		ANICJ048-10			HCNCS382-09	CNWLE2560-13	CNBFM716-15			ANICQ587-11		AGAKQ1330-17	ABRCI755-06	BBDCQ017-10	CNPAD1106-13	BCBSP1181-14	BBUSU480-15	CNTGB243-15	ANICU1832-11
		LNSWC246-06	TWSC064-07				SSKUB11467-15	ANICM951-10	CERLF123-08		RRMFC1719-15				BCBSP461-14	EBCCH414-11		CNFNE2804-14	ANIAF387-11	FBLMU100-09	ANICX587-11			BBLOD539-11	ARBCM600-13		OPPEC4445-17		ANICJ049-10			HCNCS383-09	CNWLF001-12	CNBFM726-15			ANICQ589-11		AGAKQ1342-17	ABRCI756-06	BBDCQ018-10	CNPAD1110-13	BCBSP1182-14	BBUSU486-15	CNTGB672-15	ANICU1846-11
		LNSWC247-06	TWSC068-07				SSKUB11504-15	ANICM952-10	CERLF130-08		RRMFC1720-15				BCBSP462-14	EBCCH415-11		CNFNE2805-14	ANIAF389-11	FBLMV311-09	ANICX588-11			BBLOD542-11	ARBCM601-13		OPPEC5221-17		ANICJ051-10			HCNCS384-09	CNWLF004-12	CNBFM728-15			ANICQ595-11		AGAKQ1345-17	ABRCI757-06	BBDCQ019-10	CNPAD1111-13	BCBSP1183-14	BBUSU515-15	CNTGC074-15	ANICU1847-11
		LNSWC249-06	TWSC069-07				SSKUB11710-15	ANICM953-10	CERLF131-08		RRMFD491-15				BCBSP463-14	EBCCH417-11		CNFNE2806-14	ANIAF394-11	FBLMV312-09	ANICX589-11			BBLOD543-11	ARBCM602-13		OPPEE6216-17		ANICJ052-10			HCNCS386-09	CNWLF006-12	CNBFM736-15			ANICQ596-11		AGAKQ1364-17	ABRCI758-06	BBDCQ020-10	CNPAD1112-13	BCBSP1247-14	BBUSU517-15	CNTGC075-15	ANICU1850-11
		LNSWC250-06	TWSC126-08				SSKUB11718-15	ANICM954-10	CERLF132-08		RRMFD500-15				BCBSP465-14	EBCCH420-11		CNFNE2807-14	ANIAF396-11	FBLMV446-09	ANICX590-11			BBLOD544-11	ARBCM603-13		OPPEE6237-17		ANICJ1000-10			HCNCS388-09	CNWLF008-12	CNBFM743-15			ANICQ597-11		AGAKQ1386-17	ABRCI760-06	BBDCQ021-10	CNPAD1113-13	BCBSP1255-14	BBUSU524-15	CNTGC076-15	ANICU1852-11
		LNSWC251-06	TWSC157-08				SSKUB11735-15	ANICM955-10	CERLF136-08		RRMFE956-15				BCBSP467-14	EBCCH421-11		CNFNE2808-14	ANIAF397-11	FBLMV449-09	ANICX591-11			BBLOD547-11	ARBCM604-13		OPPEE6270-17		ANICJ206-10			HCNCS389-09	CNWLF182-12	CNBFM766-15			ANICQ599-11		AGAKQ1412-17	ABRCI761-06	BBDCQ022-10	CNPAD1114-13	BCBSP1256-14	BBUSU541-15	CNTGC078-15	ANICU1853-11
		LNSWC252-06	TWSC194-08				SSKUB11738-15	ANICM956-10	CERLF137-08		RRMFE957-15				BCBSP468-14	EBCCH423-11		CNFNE2809-14	ANIAF398-11	FBLMV450-09	ANICX592-11			BBLOD551-11	ARBCM605-13		OPPEE6271-17		ANICJ207-10			HCNCS390-09	CNWLG002-12	CNBFM777-15			ANICQ601-11		AGAKQ1421-17	ABRCI762-06	BBDCQ023-10	CNPAD1115-13	BCBSP1257-14	BBUSU551-15	CNTGC079-15	ANICU1854-11
		LNSWC254-06	TWSC207-08				SSKUE152-16	ANICM957-10	CERLF141-08		RRMFG2357-15				BCBSP469-14	EBCCH425-11		CNFNE2811-14	ANIAF399-11	FBLMV451-09	ANICX594-11			BBLOD579-11	ARBCM606-13		OPPEE6287-17		ANICJ208-10			HCNCS391-09	CNWLG865-12	CNBFM790-15			ANICQ602-11		AGAKQ1429-17	ABRCI763-06	BBDCQ024-10	CNPAD1116-13	BCBSP1258-14	BBUSU573-15	CNTGC080-15	ANICU1861-11
		LNSWC255-06	TWSC242-08				SSKUE189-16	ANICM958-10	CERLF144-08		RRMFG2494-15				BCBSP470-14	EBCCH426-11		CNFNE2812-14	ANIAF401-11	FBLMV452-09	ANICX595-11			BBLOD581-11	ARBCM607-13		OPPEE6759-17		ANICJ209-10			HCNCS392-09	CNWLH004-12	CNBFM799-15			ANICQ603-11		AGAKQ1432-17	ABRCI764-06	BBDCQ025-10	CNPAD1119-13	BCBSP1260-14	BBUSU818-15	CNTGC081-15	ANICU1863-11
		LNSWC256-06	TWSC269-08				SSPAA6689-13	ANICM959-10	CERLF148-08		RRMFG2656-15				BCBSP471-14	EBCCH427-11		CNFNE2813-14	ANIAF403-11	FBLMV764-09	ANICX599-11			BBLOD582-11	ARBCM608-13		OPPEE6760-17		ANICJ210-10			HCNCS393-09	CNWLH006-12	CNBFM800-15			ANICQ604-11		AGAKQ1439-17	ABRCI766-06	BBDCQ026-10	CNPAD1120-13	BCBSP1261-14	BBUSU820-15	CNTGC083-15	ANICU1868-11
		LNSWC257-06	UAMIC1446-13				SSPAA6702-13	ANICM960-10	CERLF149-08		RRMPG060-15				BCBSP472-14	EBCCH429-11		CNFNE2814-14	ANIAF404-11	FBLMZ158-12	ANICX602-11			BBLOD583-11	ARBCM609-13		OPPEG2385-17		ANICJ211-10			HCNCS394-09	CNWLI001-12	CNBFM801-15			ANICQ605-11		AGAKQ1449-17	ABRCI767-06	BBDCQ027-10	CNPAD1121-13	BCBSP1262-14	BBUSU821-15	CNTGC088-15	ANICU1870-11
		LNSWC258-06	UAMIC1447-13				SSPAA7761-13	ANICM961-10	CERLF156-08		RRMPG061-15				BCBSP474-14	EBCCH430-11		CNFNE2818-14	ANIAF405-11	FBLMZ392-12	ANICX603-11			BBLOD584-11	ARBCM610-13		OPPEG2822-17		ANICJ221-10			HCNCS395-09	CNWLI002-12	CNBFM802-15			ANICQ606-11		AGAKQ1460-17	ABRCI768-06	BBDCQ028-10	CNPAD1122-13	BCBSP1263-14	BBUSU822-15	CNTGD035-15	ANICU1874-11
		LNSWC259-06	UAMIC1482-13				SSPAA7786-13	ANICM962-10	CERLF157-08		RRSSA2263-15				BCBSP475-14	EBCCH431-11		CNFNE2820-14	ANIAF406-11	FBLMZ402-12	ANICX604-11			BBLOD585-11	ARBCM612-13		OPPEG2836-17		ANICJ222-10			HCNCS399-09	CNWLI003-12	CNBFM823-15			ANICQ607-11		AGAKQ1479-17	ABRCI769-06	BBDCQ029-10	CNPAD1123-13	BCBSP1268-14	BCBSP011-14	CNTGD047-15	ANICU1875-11
		LNSWC260-06	UAMIC1521-13				SSPAA7799-13	ANICM963-10	CERLF158-08		RRSSA2264-15				BCBSP478-14	EBCCH432-11		CNFNE2821-14	ANIAF407-11	FBLMZ412-12	ANICX605-11			BBLOD586-11	ARBCM613-13		OPPEG2838-17		ANICJ223-10			HCNCS400-09	CNWLI004-12	CNBFM829-15			ANICQ608-11		AGAKQ1480-17	ABRCI770-06	BBDCQ030-10	CNPAD1124-13	BCBSP1269-14	BCBSP049-14	CNTGF064-15	ANICU1878-11
		LNSWC261-06					SSPAA7802-13	ANICM964-10	CERLF168-08		RRSSA2269-15				BCBSP480-14	EBCCH433-11		CNFNE2824-14	ANIAF408-11	FBLMZ413-12	ANICX607-11			BBLOD714-11	ARBCM614-13		OPPEG2865-17		ANICJ228-10			HCNCS401-09	CNWLM2398-13	CNBFM831-15			ANICQ609-11		AGAKQ148-17	ABRCI771-06	BBDCQ031-10	CNPAD1125-13	BCBSP1270-14	BCBSP055-14	CNTIA2080-15	ANICU1976-11
		LNSWC262-06					SSPAA7935-13	ANICM965-10	CERLF169-08		RRSSA2270-15				BCBSP483-14	EBCCH434-11		CNFNE2827-14	ANIAF409-11	FBLMZ606-12	ANICX608-11			BBLOD820-11	ARBCM615-13		OPPEG2873-17		ANICJ229-10			HCNCS402-09	CNWLN003-13	CNBFM848-15			ANICQ610-11		AGAKQ1483-17	ABRCI772-06	BBDCQ032-10	CNPAD1126-13	BCBSP1278-14	BCBSP058-14	CNTIB1809-15	ANICU1978-11
		LNSWC263-06					SSPAB7996-13	ANICM966-10	CERLF170-08		RRSSA2281-15				BCBSP484-14	EBCCH437-11		CNFNE2831-14	ANIAF410-11	FGMLB427-13	ANICX610-11			BBLOD823-11	ARBCM616-13		OPPEG3439-17		ANICJ230-10			HCNCS403-09	CNWLQ106-13	CNBFM852-15			ANICQ613-11		AGAKQ1486-17	ABRCI773-06	BBDCQ033-10	CNPAD1127-13	BCBSP1279-14	BCBSP094-14	CNTID5286-15	ANICU1983-11
		LNSWC264-06					SSPAB8005-13	ANICM967-10	CERLF179-08		RRSSA2282-15				BCBSP485-14	EBCCH438-11		CNFNE2834-14	ANIAF411-11	GBGL18707-15	ANICX619-11			BBLOD855-11	ARBCM620-13		OPPEI2009-17		ANICJ236-10			HCNCS404-09	CNYOB004-15	CNBFM856-15			ANICQ614-11		AGAKQ1491-17	ABRCI774-06	BBDCQ1003-12	CNPAD1129-13	BCBSP1280-14	BCBSP1113-14	CNTIE2008-15	ANICU1984-11
		LNSWC268-06					SSPAB8703-13	ANICM968-10	CERLF180-08		RRSSA2283-15				BCBSP487-14	EBCCH441-11		CNFNE2835-14	ANIAF416-11	GBGL18708-15	ANICX620-11			BBLOD901-11	ARBCM621-13		OPPEI2015-17		ANICJ237-10			HCNCS405-09	CNYOH794-15	CNBFM860-15			ANICQ615-11		AGAKQ149-17	ABRCI775-06	BBDCQ1004-12	CNPAD1131-13	BCBSP1281-14	BCBSP1152-14	CNTIE2009-15	ANICU1985-11
		LNSWC269-06					SSPAB8742-13	ANICM972-10	CERLF184-08		RRSSA2285-15				BCBSP488-14	EBCCH442-11		CNFNE2837-14	ANIAF417-11	GBLAA066-14	ANICX621-11			BBLOD904-11	ARBCM622-13		OPPEI2016-17		ANICJ239-10			HCNCS406-09	CNYON168-15	CNBFM861-15			ANICQ616-11		AGAKQ1492-17	ABRCI776-06	BBDCQ1005-12	CNPAD1135-13	BCBSP1313-14	BCBSP1168-14	CNTIG2008-15	ANICU1988-11
		LNSWC288-06					SSPAB8777-13	ANICM973-10	CERLF189-08		RRSSA2362-15				BCBSP489-14	EBCCH443-11		CNFNE2844-14	ANIAF418-11	GBLAA080-14	ANICX623-11			BBLOD906-11	ARBCM623-13		OPPEI2043-17		ANICJ240-10			HCNCS407-09	DWCSP063-15	CNBFM871-15			ANICQ617-11		AGAKQ1496-17	ABRCI777-06	BBDCQ1006-12	CNPAD1136-13	BCBSP1627-15	BCBSP1170-14	CNTIH3571-15	ANICU1992-11
		LNSWC395-07					SSPAC12453-13	ANICM974-10	CERLF190-08		RRSSA2363-15				BCBSP491-14	EBCCH444-11		CNFNE2845-14	ANIAF419-11	GBLAA1062-15	ANICX626-11			BBLOD928-11	ARBCM625-13		OPPEI2057-17		ANICJ241-10			HCNCS408-09	DWCSP096-15	CNBFM872-15			ANICQ618-11		AGAKQ1508-17	ABRCI778-06	BBDCQ1007-12	CNPAD1137-13	BCBSP1648-15	BCBSP1171-14	CNTIH3573-15	ANICU1993-11
		LNSWC423-07					SSPEA1347-15	ANICN002-10	CERLF191-08		RRSSA2372-15				BCBSP493-14	EBCCH445-11		CNFNE301-14	ANIAF420-11	GBLAA1117-15	ANICX628-11			BBLOE1210-12	ARBCM626-13		OPPEI2060-17		ANICJ242-10			HCNCS409-09	ELPCG002-17	CNBFM883-15			ANICQ619-11		AGAKQ1514-17	ABRCI779-06	BBDCQ1012-12	CNPAD1138-13	BCBSP1666-15	BCBSP1172-14	CNTIH3575-15	ANICU1994-11
		LNSWC462-07					SSPPA1571-15	ANICN003-10	CERLF193-08		RRSSA2374-15				BCBSP494-14	EBCCH484-11		CNFNF2508-14	ANIAF421-11	GBLAA1255-15	ANICX629-11			BBLOE1211-12	ARBCM628-13		OPPEI2061-17		ANICJ245-10			HCNCS410-09	ELPCG027-17	CNBFM903-15			ANICQ620-11		AGAKQ1515-17	ABRCI780-06	BBDCQ1013-12	CNPAD1139-13	BCBSP1671-15	BCBSP1236-14	CNTIH3576-15	ANICU1995-11
		LNSWC481-07					SSPPA8976-15	ANICN004-10	CERLF196-08		RRSSC2877-15				BCBSP496-14	EBCCH485-11		CNFNF2509-14	ANIAF422-11	GBLAA1610-15	ANICX631-11			BBLOE1212-12	ARBCM629-13		OPPEI2062-17		ANICJ246-10			HCNCS412-09	ELPCG113-17	CNBFM910-15			ANICQ621-11		AGAKQ1527-17	ABRCI781-06	BBDCQ368-10	CNPAD1140-13	BCBSP448-14	BCBSP1241-14	CNTIH3577-15	ANICU1996-11
		LNSWC483-07					SSPRB205-15	ANICN005-10	CERLF197-08		RRSSC990-15				BCBSP497-14	EBCCH486-11		CNFNF2511-14	ANIAF423-11	GBLAA1902-15	ANICX635-11			BBLOE1215-12	ARBCM630-13		OPPEI2066-17		ANICJ247-10			HEJUL1893-12	ELPCG390-17	CNBFM916-15			ANICQ622-11		AGAKQ1531-17	ABRCI782-06	BBDCQ371-10	CNPAD1141-13	BCBSP449-14	BCBSP1242-14	CNTIH3578-15	ANICU1998-11
		LNSWC490-07					SSPRB319-15	ANICN006-10	CERLF198-08		SMTPB076-13				BCBSP500-14	EBCCH487-11		CNFNF2519-14	ANIAF424-11	GBLAA1924-15	ANICX636-11			BBLOE1217-12	ARBCM631-13		OPPEI2075-17		ANICJ248-10			HEJUL411-12	ELPCG659-17	CNBFM917-15			ANICQ624-11		AGAKQ153-17	ABRCI783-06	BBDCQ391-10	CNPAD1142-13	BCBSP458-14	BCBSP1243-14	CNTIH3579-15	ANICU547-11
		LNSWC492-07					SSPRB322-15	ANICN007-10	CERLF206-08		SMTPB10359-13				BCBSP501-14	EBCCH488-11		CNFNF2523-14	ANIAF425-11	GBLAA1925-15	ANICX637-11			BBLOE1221-12	ARBCM632-13		OPPEI2078-17		ANICJ252-10			HEJUL470-12	ERSCH081-07	CNBFM927-15			ANICQ625-11		AGAKQ1547-17	ABRCI785-06	BBDCQ505-10	CNPAD1143-13	BCBSP490-14	BCBSP1245-14	CNTIH3580-15	ANICU548-11
		LNSWC493-07					SSPRC147-15	ANICN008-10	CERLF209-08		SMTPB11244-13				BCBSP505-14	EBCCH489-11		CNFNF2529-14	ANIAF426-11	GBLAA1930-15	ANICX640-11			BBLOE1223-12	ARBCM633-13		OPPEI2083-17		ANICJ253-10			HEQT002-08	ERSPI242-09	CNBFM939-15			ANICQ627-11		AGAKQ155-17	ABRCI786-06	BBDCQ522-10	CNPAD1144-13	BCBSP495-14	BCBSP1246-14	CNTMA2144-14	ANICU646-11
		LNSWC494-07					SSPRC1832-15	ANICN009-10	CERLF214-08		SMTPB11262-13				BCBSP506-14	EBCCH490-11		CNFNF2531-14	ANIAF427-11	GBLAA1932-15	ANICX642-11			BBLOE1225-12	ARBCM635-13		OPPEI2088-17		ANICJ254-10			HEQT004-08	ERSPI291-09	CNBFM940-15			ANICQ628-11		AGAKQ160-17	ABRCI787-06	BBDCQ713-10	CNPAD1145-13	BCBSP503-14	BCBSP1248-14	CNTMA2145-14	ANICU647-11
		LNSWC495-07					SSPRC2757-15	ANICN010-10	CERLF216-08		SMTPB1204-13				BCBSP507-14	EBCCH491-11		CNFNF2533-14	ANIAF428-11	GBLAA1940-15	ANICX643-11			BBLOE1226-12	ARBCM636-13		OPPEI2089-17		ANICJ255-10			HEQT008-08	ERSPI352-09	CNBFM944-15			ANICQ629-11		AGAKQ166-17	ABRCI788-06	BBDCQ788-10	CNPAD1146-13	BCBSP519-14	BCBSP1250-14	CNTMA2147-14	ANICU648-11
		LNSWC502-07					SSPRC2758-15	ANICN013-10	CERLF217-08		SMTPB1205-13				BCBSP508-14	EBCCH492-11		CNFNF2536-14	ANIAF429-11	GBLAA2131-15	ANICX645-11			BBLOE1227-12	ARBCM637-13		OPPEI2090-17		ANICJ256-10			HEQT009-08	FBARB081-11	CNBFM947-15			ANICQ634-11		AGAKQ184-17	ABRCI789-06	BBDCQ802-10	CNPAD1147-13	BCBSP920-14	BCBSP1251-14	CNTMA2148-14	ANICU649-11
		LNSWC506-07					SSPRC2761-15	ANICN014-10	CERLF219-08		SMTPB1206-13				BCBSP509-14	EBCCH493-11		CNFNF2780-14	ANIAF430-11	GBLAA2322-15	ANICX646-11			BBLOE1228-12	ARBCM638-13		OPPEI3142-17		ANICJ257-10			HEQT015-08	FBARB141-11	CNBFM948-15			ANICQ635-11		AGAKQ191-17	ABRCI790-06	BBDCQ904-10	CNPAD1148-13	BCBSP957-14	BCBSP1252-14	CNTMA2149-14	ANICU650-11
		LNSWC618-08					SSPRC3109-15	ANICN015-10	CERLF220-08		SMTPB12955-13				BCBSP510-14	EBCCH494-11		CNFNF2787-14	ANIAF431-11	GBLAA2332-15	ANICX648-11			BBLOE1309-12	ARBCM639-13		OPPEI3144-17		ANICJ258-10			HEQT016-08	FBARB142-11	CNBFM955-15			ANICQ636-11		AGAKQ194-17	ABRCI791-06	BBDCQ905-10	CNPAD1149-13	BCBSP958-14	BCBSP1253-14	CNTMC2298-14	ANICU651-11
		LNSWC725-08					SSPRC387-15	ANICN016-10	CERLF221-08		SMTPB12956-13				BCBSP511-14	EBCCH495-11		CNFNF2788-14	ANIAF432-11	GBLAA2335-15	ANICX649-11			BBLOE1583-12	ARBCM640-13		OPPEI3148-17		ANICJ259-10			HEQT017-08	FBARB338-11	CNBFM957-15			ANICQ638-11		AGAKQ201-17	ABRCI792-06	BBDCQ907-10	CNPAD1150-13	BCBSP972-14	BCBSP1254-14	CNTMC2299-14	ANICU652-11
		LNSWC732-08					SSROA3043-14	ANICN017-10	CERLF222-08		SMTPB12958-13				BCBSP512-14	EBCCH496-11		CNFNF2794-14	ANIAF433-11	GBLAA2342-15	ANICX650-11			BBLOE1760-12	ARBCM641-13		OPPEI3164-17		ANICJ260-10			HEQT018-08	FBARB339-11	CNBFM959-15			ANICQ639-11		AGAKQ2036-17	ABRCI793-06	BBDCQ920-10	CNPAD1151-13	BCBSP993-14	BCBSP1264-14	CNTMC2301-14	ANICU653-11
		LNSWC829-08					SSROA3079-14	ANICN018-10	CERLF223-08		SMTPB13009-13				BCBSP514-14	EBCCH497-11		CNFNF2798-14	ANIAF439-11	GBLAA2444-15	ANICX653-11			BBLOE1960-12	ARBCM643-13		OPPEI3172-17		ANICJ261-10			HEQT019-08	FBARB359-11	CNBFM961-15			ANICQ640-11		AGAKQ2039-17	ABRCI794-06	BBDCQ923-10	CNPAD1152-13	BMAPA705-15	BCBSP1272-14	CNTMC2302-14	ANICU655-11
		LNSWE492-06					SSROA3616-14	ANICN019-10	CERLF225-08		SMTPB13163-13				BCBSP515-14	EBCCH498-11		CNFNF2799-14	ANIAF440-11	GBLAA2445-15	ANICX655-11			BBLPA129-10	ARBCM645-13		OPPEI3174-17		ANICJ264-10			HEQT020-08	FBARB399-11	CNBFM970-15			ANICQ641-11		AGAKQ2046-17	ABRCI795-06	BBDCQ976-10	CNPAD1153-13	CARSP276-14	BCBSP1273-14	CNTMC2303-14	ANICU656-11
		LNSWE510-06					SSROA3618-14	ANICN020-10	CERLF226-08		SMTPB13183-13				BCBSP516-14	EBCCH499-11		CNFNF2806-14	ANIAF441-11	GBLAA2457-15	ANICX656-11			BBLPA130-10	ARBCM646-13		OPPEI3175-17		ANICJ265-10			HEQT061-08	FBARB408-11	CNBFM980-15			ANICQ642-11		AGAKQ2050-17	ABRCI796-06	BBDEC024-09	CNPAD1154-13	CARSP277-14	BCBSP1282-14	CNTMC2304-14	ANICU657-11
		LNSWE532-06					SSROA3629-14	ANICN022-10	CERLF231-08		SMTPB13186-13				BCBSP517-14	EBCCH501-11		CNFNF2819-14	ANIAF445-11	GBLAA2458-15	ANICX658-11			BBLPA229-10	ARBCM647-13		OPPEI3177-17		ANICJ266-10			HEQT068-08	FBARB409-11	CNBFM982-15			ANICQ643-11		AGAKQ2052-17	ABRCI797-06	BBDEC025-09	CNPAD1155-13	CBHSP001-15	BCBSP1312-14	CNTMC2305-14	ANICU659-11
		LNSWE541-06					SSROA3643-14	ANICN023-10	CERLF233-08		SMTPB14503-13				BCBSP520-14	EBCCH502-11		CNFNG1395-14	ANIAF832-11	GBLAA2509-15	ANICX660-11			BBLPA230-10	ARBCM648-13		OPPEI3182-17		ANICJ267-10			HEQT100-08	FBARB415-11	CNBFM987-15			ANICQ645-11		AGAKQ2062-17	ABRCI804-06	BBDEC026-09	CNPAD1156-13	CBHSP030-15	BCBSP1335-14	CNTMC2307-14	ANICU660-11
[truncated: 69,085 more rows]
[truncated: 7 more columns]
