# Supplementary material for: Fecal DNA metabarcoding helps characterize the Canada jay’s diet and confirms its reliance on stored food for winter survival and breeding
Source: PLoS One. 2024 Apr 24;19(4):e0300583. doi: 10.1371/journal.pone.0300583 (PMC11042713; doi:10.1371/journal.pone.0300583)
Supplement: S2 File — All primers used in our analysis are outlined here in addition to being described in the method section. Available at 10.6084/m9.figshare.25422847. (TXT) [file pone.0300583.s004.txt]

COI_ZBJ-ArtF1c
AGATATTGGAACWTTATATTTTATTTTTGG
COI_ZBJ-ArtR2c
WACTAATCAATTWCCAAATCCTCC
ITS3
GCATCGATGAAGAACGCAGC
ITS4
TCCTCCGCTTATTGATATGC
rbcLa-F
ATGTCACCACAAACAGAGACTAAAGC
_rbcLa-R
CGGTCCAYACAGYBGTCCAKGTACC
