# Supplementary material for: Fecal DNA metabarcoding helps characterize the Canada jay’s diet and confirms its reliance on stored food for winter survival and breeding
Source: PLoS One. 2024 Apr 24;19(4):e0300583. doi: 10.1371/journal.pone.0300583 (PMC11042713; doi:10.1371/journal.pone.0300583)
Supplement: S4 File — (TSV) [file pone.0300583.s006.tsv]

Class	Order	Family	BLAST ID	Common name	Max within	Min between	Max within (Genus)	Min between (Genus)	Notes	ID after verification	Food item availability	Occur	Total Reads	1 - Centennial Ridges 2015 (April 19 2015)	2 - Centennial Ridges 2016 (April 19 2016)	3 - TDS North 2016 (May 6 2016)	4 - North Bog 2016 (May 15 2016)	5 - North Bog 2016 (May 15 2016)	6 - North Bog 2016 (May 15 2016)	7 - North Bog 2016 (May 15 2016)	8 - North Bog 2016 (May 15 2016)	9 - North Bog 2016 (May 15 2016)	10 - Mile 36 2017 (April 26 2016)	11 - Clarke Lake 2017 (April 30 2017)	12 - Clarke Lake 2017 (April 30 2017)	13 - Cedar Swamp 2017 (May 3 2017)	14 - North Bog 2017 (May 8 2017)	15 - SW Airfield 2017 (May 28 2017)
Arachnida	Araneae	Amaurobiidae	Callobius bennetti (Species)	Hackledmesh weaver spider	0.038216561	0.044585987			Species	Callobius bennetti (Species)	Both seasons	5	105,184	163		61775			11778			318		31150
Arachnida	Araneae	Amaurobiidae	Cybaeopsis tibialis (Species)	Hackledmesh weaver spider					Not enough information for species so placed at genus	Cybaeopsis (Genus)	Insufficient information	1	2,330				2330
Arachnida	Araneae	Araneidae	Araneus marmoreus (Species)	Orbweaver spider	0.108280255	0			No Species gap so placed at genus	Araneus (Genus)	Both seasons	1	1,015	1015
Arachnida	Araneae	Araneidae	Araneus nordmanni (Species)	Orbweaver spider	0.057692308	0.063694268			Species	Araneus nordmanni (Species)	Both seasons	3	19,714				864				438				18412
Arachnida	Trombidiformes	Bdellidae	Bdellidae (Family)	Snout mite					Not enough information at species or genus so placed at family	Bdellidae (Family)	Insufficient information	1	384	384
Magnoliopsida	Fagales	Betulaceae	Betula papyrifera (Species)	Paper birch					Not enough information at species or genus so placed at family	Betulaceae (Family)	Both seasons	2	7,799			6094									1705
Insecta	Coleoptera	Carabidae	Pterostichus pensylvanicus (Species)	Ground beetle	0.012738854	0.006369427			No Species gap so placed at genus	Pterostichus (Genus)	Both seasons	3	24,621				7508			143	16970
Insecta	Coleoptera	Carabidae	Pterostichus adstrictus (Species)	Ground beetle	0.006369427	0.006369427			No Species gap so placed at genus	Pterostichus (Genus)	Insufficient information	2	1,848				683				1165
Insecta	Coleoptera	Cerambycidae	Anthophylax attenuatus (Species)	Mottled longhorned beetle	0.041237113	0.095477387			Species	Anthophylax attenuatus (Species)	Insufficient information	1	1,037											1037
Insecta	Diptera	Chironomidae	Orthocladiinae (Sub Family)	Midge					Family ID as that is what BLAST provided	Chironomidae (Family)	Insufficient information	2	621		122		499
Insecta	Coleoptera	Cleridae	Clerinae (Family)	Checkered beetle					Family ID as that is what BLAST provided	Cleridae (Family)	Insufficient information	1	3,349											3349
Magnoliopsida	Cornales	Cornaceae	Cornus canadensis (Species)	Bunchberry	0	0	0.050314465	0.006535948	No species or genus gap so placed at family	Cornaceae (Family)	Late summer and fall	1	1,013			1013
Magnoliopsida	Cornales	Cornaceae	Cornus sericea (Species)	Red-osier dogwood	0	0	0.050314465	0.006535948	No species or genus gap so placed at family	Cornaceae (Family)	Late summer and fall	1	146			146
Insecta	Coleoptera	Curculionidae	Trypodendron retusum (Species)	Poplar ambrosia beetle	0.110552764	0.070351759			No Species gap so placed at genus	Trypodendron (Genus)	Both seasons	1	326			326
Insecta	Lepidoptera	Depressariidae	Exaeretia canella (Species)	Twirler moth	0.006369427	0.031847134			Species	Exaeretia canella (Species)	Insufficient information	1	112			112
Insecta	Lepidoptera	Depressariidae	Semioscopis inornata (Species)	Dull flat-bodied moth	0.012738854	0.025477707			Species	Semioscopis inornata (Species)	Late winter and spring	1	12,535											12535
Arachnida	Araneae	Dictynidae	Cicurina arcuata (Species)	Meshweaver spider					Not enough information for species so placed at genus	Cicurina (Genus)	Both seasons	3	28,410	20187			520							7703
Arachnida	Araneae	Dictynidae	Cicurina placida (Species)	Meshweaver spider					Not enough information for species so placed at genus	Cicurina (Genus)	Both seasons	2	1,759	209		1550
Insecta	Coleoptera	Dytiscidae	Acilius sylvanus (Species)	Predacious diving-beetle					Not enough information for species so placed at genus	Acilius (Genus)	Both seasons	1	1,246												1246
Insecta	Coleoptera	Dytiscidae	Acilius mediatus (Species)	Predacious diving-beetle	0	0.015075377			Species	Acilius mediatus (Species)	Both seasons	1	1,718												1718
Insecta	Coleoptera	Dytiscidae	Ilybius gagates (Species)	Predacious diving-beetle					Not enough information for species so placed at genus	Ilybius (Genus)	Both seasons	2	163,928			10020									153908
Insecta	Coleoptera	Dytiscidae	Ilybius pleuriticus (Species)	Predacious diving-beetle					Not enough information for species so placed at genus	Ilybius (Genus)	Both seasons	1	2,703			2703
Insecta	Coleoptera	Dytiscidae	Ilybius fuliginosus (Species)	Predacious diving-beetle	0.020100503	0.035175879			Species	Ilybius fuliginosus (Species)	Both seasons	1	954			954
Insecta	Coleoptera	Elateridae	Agriotes collaris (Species)	Click beetle					Not enough information for species so placed at genus	Agriotes (Genus)	Insufficient information	1	139											139
Insecta	Lepidoptera	Erebidae	Arctia caja (Species)	Garden tiger moth	0.057324841	0.01910828			No Species gap so placed at genus	Arctia (Genus)	Both seasons	1	286	286
Insecta	Lepidoptera	Erebidae	Phragmatobia fuliginosa (Species)	Ruby tiger moth	0.044585987	0			No Species gap so placed at genus	Phragmatobia (Genus)	Both seasons	2	7,038			3330									3708
Insecta	Lepidoptera	Erebidae	Phragmatobia assimilans (Species)	Dusky red tiger moth	0.006369427	0.012738854			Species	Phragmatobia assimilans (Species)	Both seasons	1	454	454
Insecta	Lepidoptera	Erebidae	Zanclognatha jacchusalis (Species)	Wavy-lined zanclognatha moth	0.025641026	0			No Species gap so placed at genus	Zanclognatha (Genus)	Both seasons	1	284													284
Insecta	Lepidoptera	Erebidae	Zanclognatha laevigata (Species)	Variable zanclognatha moth	0.025477707	0.012738854			No Species gap so placed at genus	Zanclognatha (Genus)	Both seasons	1	685		685
Magnoliopsida	Ericales	Ericaceae	Epigaea repens (Species)	Trailing arbutus					Not enough information at species or genus so placed at family	Epigaea (Genus)	Late winter and spring	2	1,449												1129	320
Magnoliopsida	Ericales	Ericaceae	Chamaedaphne calyculata (Species)	Leatherleaf					Not enough information at species or genus so placed at family	Ericaceae (Family)	Late summer and fall	2	2,113							457					1656
Magnoliopsida	Ericales	Ericaceae	Pyrola asarifolia (Species)	Bog wintergreen	0.00617284	0	0.012345679	0.006134969	No species or genus gap so placed at family	Ericaceae (Family)	Late summer and fall	3	1,694			468									383	843
Magnoliopsida	Ericales	Ericaceae	Vaccinium angustifolium (Species)	Common low-bush blueberry	0.00617284	0	0.051612903	0	No species or genus gap so placed at family	Ericaceae (Family)	Late summer and fall	9	1,704,684			70858			119	136181	3274		117585		670153	705542	583	389
Magnoliopsida	Ericales	Ericaceae	Gaultheria hispidula (Species)	Creeping snowberry	0	0.006134969			Species	Gaultheria hispidula (Species)	Late summer and fall	2	113,651								544				113107
Insecta	Lepidoptera	Gelechiidae	Gelechiidae (Family)	Twirler moth					Family ID as that is what BLAST provided	Gelechiidae (Family)	Insufficient information	1	657			657
Insecta	Lepidoptera	Gelechiidae	Gnorimoschema (Genus)	Twirler moth					Genus ID as that is what BLAST provided	Gnorimoschema (Genus)	Insufficient information	1	318											318
Insecta	Lepidoptera	Geometridae	Cladara limitaria (Species)	Mottled gray carpet moth	0.038216561	0			No Species gap so placed at genus	Cladara (Genus)	Insufficient information	3	103,010			1626	1869							99515
Insecta	Lepidoptera	Geometridae	Cladara atroliturata (Species)	Scribbler moth	0.012738854	0.050955414			Species	Cladara atroliturata (Species)	Insufficient information	1	194												194
Insecta	Lepidoptera	Geometridae	Eupithecia annulata (Species)	Larch pug moth	0.031847134	0.006369427			No Species gap so placed at genus	Eupithecia (Genus)	Insufficient information	1	1,467											1467
Insecta	Lepidoptera	Geometridae	Protoboarmia porcelaria (Species)	Porcelain gray moth					Not enough information for species so placed at genus	Protoboarmia (Genus)	Both seasons	3	48,680	34677										414	13589
Insecta	Lepidoptera	Geometridae	Spodolepis substriataria (Species)	Geometrid moth	0.031847134	0			No Species gap so placed at genus	Spodolepis (Genus)	Both seasons	1	218	218
Arachnida	Araneae	Gnaphosidae	Gnaphosa antipola (Species)	Stealthy ground spider					Not enough information for species so placed at genus	Gnaphosa (Genus)	Both seasons	1	5,794			5794
Insecta	Lepidoptera	Hesperiidae	Euphyes bimacula (Species)	Two spotted skipper	0.006369427	0.01910828			Species	Euphyes bimacula (Species)	Both seasons	1	199			199
Arachnida	Araneae	Linyphiidae	Pityohyphantes subarcticus (Species)	Sheetweb spider	0.038709677	0			No Species gap so placed at genus	Pityohyphantes (Genus)	Insufficient information	2	2,953	476											2477
Arachnida	Araneae	Linyphiidae	Tenuiphantes zebra (Species)	Sheetweb spider	0.057324841	0.057324841			No Species gap so placed at genus	Tenuiphantes (Genus)	Insufficient information	1	159	159
Arachnida	Araneae	Liocranidae	Agroeca ornata (Species)	Liocranid sac spider	0.057324841	0.01910828			No Species gap so placed at genus	Agroeca (Genus)	Both seasons	1	176											176
Arachnida	Araneae	Lycosidae	Alopecosa aculeata (Species)	Wolf spider	0.031847134	0.006369427			No Species gap so placed at genus	Alopecosa (Genus)	Both seasons	2	313	138		175
Arachnida	Araneae	Lycosidae	Piratula cantralli (Species)	Wolf spider	0.025477707	0			No Species gap so placed at genus	Piratula (Genus)	Both seasons	2	3,374				2730								644
Arachnida	Araneae	Lycosidae	Piratula insularis (Species)	Lonely wolf spider	0.050955414	0			No Species gap so placed at genus	Piratula (Genus)	Both seasons	1	3,387												3387
Arachnida	Araneae	Lycosidae	Trochosa terricola (Species)	Wolf spider	0.063694268	0			No Species gap so placed at genus	Trochosa (Genus)	Both seasons	1	1,469			1469
Insecta	Lepidoptera	Momphidae	Mompha solomoni (Species)	Momphid moth	0.006369427	0			No Species gap so placed at genus	Mompha (Genus)	Both seasons	1	115			115
Insecta	Hemiptera	Nabidae	Nabis rufusculus (Species)	Damsel bug	0.012903226	0.038216561			Species	Nabis rufusculus (Species)	Both seasons	2	647	362			285
Insecta	Lepidoptera	Noctuidae	Agrotis ipsilon (Species)	Dark sword-grass moth	0.01910828	0			No Species gap so placed at genus	Agrotis (Genus)	Both seasons	1	104			104
Insecta	Lepidoptera	Noctuidae	Anaplectoides pressus (Species)	Dappled dart moth	0.012820513	0.01910828			Species	Anaplectoides pressus (Species)	Both seasons	1	19,363			19363
Insecta	Lepidoptera	Noctuidae	Deltote bellicula (Species)	Bog Lithacodia moth	0.012738854	0.006369427			No Species gap so placed at genus	Deltote (Genus)	Insufficient information	1	536	536
Insecta	Lepidoptera	Noctuidae	Egira dolosa (Species)	Lined black aspen moth					Not enough information for species so placed at genus	Egira (Genus)	Insufficient information	2	12,343				8597			3746
Insecta	Lepidoptera	Noctuidae	Hemipachnobia monochromatea (Species)	Sundew cutworm moth	0.012738854	0.012738854			No Species gap so placed at genus	Hemipachnobia (Genus)	Insufficient information	3	6,403			2329	3730			344
Insecta	Lepidoptera	Noctuidae	Lithophane baileyi (Species)	Bailey's pinion moth	0.006369427	0.006369427			No Species gap so placed at genus	Lithophane (Genus)	Both seasons	1	588	588
Insecta	Lepidoptera	Noctuidae	Lithophane lanei (Species)	Pinion moth	0	0			No Species gap so placed at genus	Lithophane (Genus)	Both seasons	1	731	731
Insecta	Lepidoptera	Noctuidae	Lithophane petulca (Species)	Wanton pinion moth	0	0			No Species gap so placed at genus	Lithophane (Genus)	Both seasons	1	410	410
Insecta	Lepidoptera	Noctuidae	Lithophane pexata (Species)	Plush-naped pinion moth	0	0.012738854			Species	Lithophane pexata (Species)	Both seasons	1	304	304
Insecta	Lepidoptera	Noctuidae	Orthosia revicta (Species)	Rusty whitesided moth	0.012738854	0.006410256			No Species gap so placed at genus	Orthosia (Genus)	Insufficient information	2	6,356			6247	109
Insecta	Lepidoptera	Noctuidae	Phlogophora periculosa (Species)	Brown angle shades moth	0.012738854	0.006802721			No Species gap so placed at genus	Phlogophora (Genus)	Insufficient information	2	9,095	398		8697
Insecta	Lepidoptera	Noctuidae	Ponometia tortricina (Species)	Bird dropping moth	0.006369427	0.006369427			No Species gap so placed at genus	Ponometia (Genus)	Insufficient information	1	282			282
Insecta	Lepidoptera	Noctuidae	Ponometia nigra (Species)	Bird dropping moth	0.006369427	0.012738854			Species	Ponometia nigra (Species)	Insufficient information	1	345			345
Insecta	Lepidoptera	Noctuidae	Protogygia alberta (Species)	Dart moth					Not enough information for species so placed at genus	Protogygia (Genus)	Insufficient information	1	319			319
Insecta	Lepidoptera	Noctuidae	Protogygia querula (Species)	Querula dart moth	0	0			No Species gap so placed at genus	Protogygia (Genus)	Insufficient information	1	104			104
Insecta	Lepidoptera	Noctuidae	Pseudohermonassa tenuicula (Species)	Hair-pin dart moth	0.012738854	0.012738854			No Species gap so placed at genus	Pseudohermonassa (Genus)	Insufficient information	1	2,113			2113
Insecta	Lepidoptera	Noctuidae	Xestia (Genus)	Spotted cutworm moth					Genus ID as that is what BLAST provided	Xestia (Genus)	Insufficient information	1	5,803			5803
Insecta	Coleoptera	Oedemeridae	Calopus angustus (Species)	False blister beetle	0.015075377	0.040201005			Species	Calopus angustus (Species)	Insufficient information	1	1,048											1048
Diplopoda	Julida	Parajulidae	Parajulidae (Family)	Millipede					Family ID as that is what BLAST provided	Parajulidae (Family)	Insufficient information	1	193											193
Insecta	Hemiptera	Pentatomidae	Podisus maculiventris (Species)	Predatory stink bug	0.012820513	0.012738854			No Species gap so placed at genus	Podisus (Genus)	Insufficient information	1	105				105
Insecta	Hemiptera	Pentatomidae	Podisus serieventris (Species)	Predatory stink bug	0	0.012738854			Species	Podisus serieventris (Species)	Insufficient information	3	878			180	464								234
Arachnida	Araneae	Philodromidae	Tibellus maritimus (Species)	Slender crab spider	0.050955414	0			No Species gap so placed at genus	Tibellus maritimus (Species)	Both seasons	1	28,644			28644
Insecta	Diptera	Phoridae	Megaselia arcticae (Species)	Scuttle fly	0.051282051	0.027972028			No Species gap so placed at genus	Megaselia arcticae (Species)	Insufficient information	1	325	325
Pinidae	Pinales	Pinaceae	Pinus (Genus)	Pine			0.082278481	0	No species or genus gap so placed at family	Pinaceae (Family)	Both seasons	5	81,024							47610	150		735		32409			120
Arachnida	Araneae	Pisauridae	Dolomedes striatus (Species)	Fishing spider	0.08974359	0			No Species gap so placed at genus	Dolomedes (Genus)	Insufficient information	1	470	470
Liliopsida	Poales	Poaceae	Agrostis scabra (Species)	Tickle grass	0.006289308	0	0.037037037	0	No species or genus gap so placed at family	Poaceae (Family)	Both seasons	1	4,026			4026
Liliopsida	Poales	Poaceae	Elymus trachycaulus (Species)	Slender wheatgrass	0.006289308	0	0.031446541	0	No species or genus gap so placed at family	Poaceae (Family)	Both seasons	2	34,623											34296	327
Liliopsida	Poales	Poaceae	Triticum aestivum (Species)	Wheat	0.012578616	0	0.018867925	0	No species or genus gap so placed at family	Poaceae (Family)	Both seasons	1	294											294
Diplopoda	Polydesmida	Polydesmidae	Polydesmidae (Family)	Millipede					Family ID as that is what BLAST provided	Polydesmidae (Family)	Insufficient information	3	31,002				167 & 30671	164
Insecta	Lepidoptera	Pyralidae	Dioryctria abietivorella (Species)	Fir coneworm moth	0.006802721	0.031847134			Species	Dioryctria abietivorella (Species)	Both seasons	1	1,687			1687
Amphibia	Anura	Ranidae	Lithobates sylvaticus (Species)	Wood frog	0.083870968	0.101910828			Species	Lithobates (Rana) sylvaticus (Species)	Both seasons	1	2,300				2300
Magnoliopsida	Malpighiales	Salicaceae	Populus tremuloides (Species)	Trembling aspen	0.012578616	0	0.037735849	0	No species or genus gap so placed at family	Salicaceae (Family)	Late winter and spring	1	2,040												2040
Magnoliopsida	Malpighiales	Salicaceae	Salix discolor (Species)	Pussy willow	0.018518519	0	0.050314465	0.006134969	No species or genus gap so placed at family	Salicaceae (Family)	Late winter and spring	1	144												144
Insecta	Lepidoptera	Saturniidae	Dryocampa rubicunda (Species)	Rosy maple moth					Not enough information for species so placed at genus	Dryocampa (Genus)	Late winter and spring	1	13,007	13007
Insecta	Diptera	Sciaridae	Cratyna longispina (Species)	Black fungus gnat	0.078431373	0.082802548			Species	Cratyna longispina (Species)	Insufficient information	2	323	152 & 171
Mammalia	Soricomorpha	Soricidae	Sorex cinereus (Species)	Common shrew	0.044585987	0.031847134			No Species gap so placed at genus	Sorex (Genus)	Both seasons	2	3,924								319				3605
Arachnida	Trombidiformes	Stigmaeidae	Stigmaeidae (Family)	Mite					Family ID as that is what BLAST provided	Stigmaeidae (Family)	Insufficient information	1	10,581												10581
Insecta	Diptera	Syrphidae	Criorhina nigriventris (Species)	Hover fly	0.006369427	0.038216561			Species	Criorhina nigriventris (Species)	Insufficient information	2	19,960				487								19473
Insecta	Diptera	Syrphidae	Eristalis dimidiata (Species)	Hover fly	0.012738854	0.044585987			Species	Eristalis dimidiata (Species)	Both seasons	1	1,001											1001
Insecta	Diptera	Tabanidae	Hybomitra (Genus)	Horsefly					Genus ID as that is what BLAST provided	Hybomitra (Genus)	Insufficient information	1	2,700			2700
Pinidae	Pinales	Taxaceae	Taxus canadensis (Species)	Canada yew	0	0	0	0	No species or genus gap so placed at family	Taxaceae (Family)	Late summer and fall	2	554			207									347
Arachnida	Araneae	Tetragnathidae	Pachygnatha dorothea (Species)	Thickjawed orbweaver spider	0.012738854	0.050955414			Species	Pachygnatha dorothea (Species)	Insufficient information	1	300			300
Arachnida	Araneae	Thomisidae	Xysticus elegans (Species)	Elegant crab spider					Not enough information for species so placed at genus	Xysticus (Genus)	Both seasons	1	1,289	1289
Insecta	Diptera	Tipulidae	Tipula (Genus)	Cranefly					Genus ID as that is what BLAST provided	Tipula (Genus)	Insufficient information	1	750			750
Insecta	Diptera	Tipulidae	Tipula senega (Species)	Cranefly	0.010638298	0.035175879			Species	Tipula senega (Species)	Insufficient information	1	741			741
Insecta	Lepidoptera	Tortricidae	Syndemis afflictana (Species)	Gray leafroller moth	0.006410256	0.044585987			Species	Syndemis afflictana (Species)	Both seasons	1	450											450
Insecta	N/A	N/A	Lepidoptera (Order)	Butterfly and moth					Order ID as that is what BLAST provided	Lepidoptera (Order)	Insufficient information	1	197											197
