# Supplementary material for: Fecal DNA metabarcoding helps characterize the Canada jay’s diet and confirms its reliance on stored food for winter survival and breeding
Source: PLoS One. 2024 Apr 24;19(4):e0300583. doi: 10.1371/journal.pone.0300583 (PMC11042713; doi:10.1371/journal.pone.0300583)
Supplement: S5 File — (TSV) [file pone.0300583.s007.tsv]

FileName	NumReads	AvgLength	MinQual	MeanQual	MaxQual
1_North_Bog_2016_FUNGUS.fastq	0	NaN	Inf	NaN	-Inf
1_North_Bog_2016_INSECT.fastq	172491	126.539894835093	832	3690.84937764869	8026
1_North_Bog_2016_PLANT.fastq	118	226.449152542373	1010	7208.13559322034	8589
10_Tosl_Woyr_Centennial_Ridges_Apr-19_2015_FUNGUS.fastq	0	NaN	Inf	NaN	-Inf
10_Tosl_Woyr_Centennial_Ridges_Apr-19_2015_INSECT.fastq	84262	218.489247822269	964	6452.15437563789	7210
10_Tosl_Woyr_Centennial_Ridges_Apr-19_2015_PLANT.fastq	97	215.247422680412	1438	6718.11340206186	8529
11_Boslpoyr_TDSN_May_6_2016_FUNGUS.fastq	1989	89.2116641528406	1656	2842.69884364002	3251
11_Boslpoyr_TDSN_May_6_2016_INSECT.fastq	209478	203.93464230134	818	5991.12228014398	7903
11_Boslpoyr_TDSN_May_6_2016_PLANT.fastq	130066	205.307751449264	1543	6564.79273599557	8824
12_North_Bog_2016_FUNGUS.fastq	3906	83.0061443932412	1574	2649.14874551971	3463
12_North_Bog_2016_INSECT.fastq	90145	114.387608852404	874	3320.18120805369	7950
12_North_Bog_2016_PLANT.fastq	4123	258.706281833616	1672	8288.35726412806	8644
13_North_Bog_2016_FUNGUS.fastq	0	NaN	Inf	NaN	-Inf
13_North_Bog_2016_INSECT.fastq	1325	153.982641509434	1041	4577.21962264151	7412
13_North_Bog_2016_PLANT.fastq	5	175.8	1657	5712.8	8534
14_2G_FUNGUS.fastq	4	117.25	2631	3723.5	5366
14_2G_INSECT.fastq	0	NaN	Inf	NaN	-Inf
14_2G_PLANT.fastq	22	242.363636363636	2026	7528.63636363636	8477
15_North_Bog_2016_FUNGUS.fastq	4	97.5	2696	3046.5	3629
15_North_Bog_2016_INSECT.fastq	5723	64.9545692818452	1001	1996.68530491001	6811
15_North_Bog_2016_PLANT.fastq	52	169.365384615385	2518	5262.34615384615	8511
16_2B_FUNGUS.fastq	3	129.333333333333	2066	3997.66666666667	7799
16_2B_INSECT.fastq	12973	59.7311338934711	797	1835.31511601017	3771
16_2B_PLANT.fastq	129713	247.564700531173	1860	7918.37455767733	8690
17_1H_FUNGUS.fastq	5084	86.3640833988985	1294	2769.43391030685	4475
17_1H_INSECT.fastq	32727	64.5651908210346	547	1968.4589177132	6962
17_1H_PLANT.fastq	17650	108.680509915014	1773	3474.59450424929	8651
18_1F_FUNGUS.fastq	10	103.8	2094	3388.7	8383
18_1F_INSECT.fastq	1649	62.6409945421468	1021	1926.05336567617	6448
18_1F_PLANT.fastq	697	250.360114777618	1654	7894.43041606887	8624
19_North_Bog_2016_FUNGUS.fastq	0	NaN	Inf	NaN	-Inf
19_North_Bog_2016_INSECT.fastq	1	62	1858	1858	1858
19_North_Bog_2016_PLANT.fastq	12	240.666666666667	1181	7515.58333333333	8487
2_20_Clarke_Lake_Apr_30_2017_FUNGUS.fastq	1149	176.168842471715	2718	5552.85639686684	8602
2_20_Clarke_Lake_Apr_30_2017_INSECT.fastq	203339	195.064006412936	873	5675.48008498124	7881
2_20_Clarke_Lake_Apr_30_2017_PLANT.fastq	39953	258.682176557455	1417	8046.45213125422	8661
20_2E_FUNGUS.fastq	6349	83.3671444321941	1544	2658.52653961254	8476
20_2E_INSECT.fastq	14576	86.2946624588364	859	2618.65998902305	7221
20_2E_PLANT.fastq	785466	253.434986364782	1938	8097.93787127641	9137
3_North_Bog_2016_FUNGUS.fastq	312	87.8942307692308	1605	2785.66666666667	6867
3_North_Bog_2016_INSECT.fastq	107779	65.9560025607957	775	1996.53252488889	7078
3_North_Bog_2016_PLANT.fastq	26792	102.615482233503	1823	3267.24652881457	8558
4_North_Bog_2016_FUNGUS.fastq	2	160	2064	5175	8286
4_North_Bog_2016_INSECT.fastq	14299	199.73277851598	1080	5979.89306944542	7252
4_North_Bog_2016_PLANT.fastq	133	254.255639097744	3207	8088.00751879699	8623
5_Koslrorr_Cliff_Nestling_Apr_22_2017_FUNGUS.fastq	0	NaN	Inf	NaN	-Inf
5_Koslrorr_Cliff_Nestling_Apr_22_2017_INSECT.fastq	9770	73.2714431934493	1042	2134.1428863869	6052
5_Koslrorr_Cliff_Nestling_Apr_22_2017_PLANT.fastq	35	219.114285714286	2997	6723.34285714286	8460
6_1D_FUNGUS.fastq	5186	112.061511762437	1589	3562.79714616275	8290
6_1D_INSECT.fastq	267578	213.206515483336	970	6453.9995328465	8212
6_1D_PLANT.fastq	852304	258.901969250408	2723	8285.22399402091	8868
7_2F_FUNGUS.fastq	199	99.3115577889447	1125	3180.15075376884	3458
7_2F_INSECT.fastq	4046	71.951309935739	1013	2110.41646070193	7010
7_2F_PLANT.fastq	114	113.789473684211	1309	3654.62280701754	8499
8_North_Bog_2016_FUNGUS.fastq	1566	83.0779054916986	1451	2640.04597701149	3785
8_North_Bog_2016_INSECT.fastq	53101	80.5962411254025	815	2381.04645863543	7135
8_North_Bog_2016_PLANT.fastq	200761	250.773103341785	1671	8006.75999820682	8782
9_Centennial_2016_FUNGUS.fastq	1	90	2526	2526	2526
9_Centennial_2016_INSECT.fastq	483	111.171842650104	1222	3294.34368530021	7053
9_Centennial_2016_PLANT.fastq	84	226.869047619048	1445	6989.9880952381	8582
Negative-Amplification_FUNGUS.fastq	3560	86.5831460674157	1275	2765.475	5075
Negative-Amplification_INSECT.fastq	55084	60.1449422699877	762	1831.4572471135	4064
Negative-Amplification_PLANT.fastq	97384	105.00735233714	1351	3318.76477655467	8551
Negative-Extraction_FUNGUS.fastq	32700	124.2574617737	1564	3979.82703363914	8157
Negative-Extraction_INSECT.fastq	27369	86.2486755087873	681	2581.22236837298	6921
Negative-Extraction_PLANT.fastq	46038	103.428819670707	1489	3300.9519527347	8612
