# Supplementary material for: Fecal DNA metabarcoding helps characterize the Canada jay’s diet and confirms its reliance on stored food for winter survival and breeding
Source: PLoS One. 2024 Apr 24;19(4):e0300583. doi: 10.1371/journal.pone.0300583 (PMC11042713; doi:10.1371/journal.pone.0300583)
Supplement: S6 File — (TSV) [file pone.0300583.s008.tsv]

Sample	OTU	Reads	Identification	E-value	Percent_ID	Coverage	Reference_Process_ID	INSECT
1_North_Bog_2016_INSECT.OTU_tax_assignments.txt	OTU_1	29180	Arthropoda;Diplopoda;Polydesmida;Polydesmidae;;Polydesmidae	1e-74	98.65	148	SWNCC141-16	INSECT
1_North_Bog_2016_PLANT.OTU_tax_assignments.txt	OTU_1	93	Magnoliophyta;Magnoliopsida;Ericales;Ericaceae;Vaccinium;Vaccinium angustifolium	4e-88	100	163	FPOON388-16	PLANT
10_Tosl_Woyr_Centennial_Ridges_Apr-19_2015_FUNGUS.OTU_tax_assignments.txt	OTU_1	57	Magnoliophyta;Magnoliopsida;Ericales;Ericaceae;Vaccinium;Vaccinium angustifolium	4e-88	100	163	FPOON388-16	FUNGUS
10_Tosl_Woyr_Centennial_Ridges_Apr-19_2015_INSECT.OTU_tax_assignments.txt	OTU_1	17494	Arthropoda;Arachnida;Araneae;Dictynidae;Cicurina;Cicurina_arcuata	9e-83	97.47	198	KEJSP073-15	INSECT
10_Tosl_Woyr_Centennial_Ridges_Apr-19_2015_PLANT.OTU_tax_assignments.txt	OTU_1	57	Magnoliophyta;Magnoliopsida;Ericales;Ericaceae;Vaccinium;Vaccinium angustifolium	4e-88	100	163	FPOON388-16	PLANT
11_Boslpoyr_TDSN_May_6_2016_INSECT.OTU_tax_assignments.txt	OTU_1	49795	Arthropoda;Arachnida;Araneae;Amaurobiidae;Callobius;Callobius_bennetti	2e-89	98.51	201	ARONW130-11	INSECT
11_Boslpoyr_TDSN_May_6_2016_PLANT.OTU_tax_assignments.txt	OTU_1	71163	Magnoliophyta;Magnoliopsida;Ericales;Ericaceae;Vaccinium;Vaccinium angustifolium	4e-88	100	163	FPOON388-16	PLANT
12_North_Bog_2016_INSECT.OTU_tax_assignments.txt	OTU_1	17441	Arthropoda;Insecta;Coleoptera;Carabidae;Pterostichus;Pterostichus_pensylvanicus	2e-93	99	201	BBCCM254-10	INSECT
12_North_Bog_2016_PLANT.OTU_tax_assignments.txt	OTU_1	3278	Magnoliophyta;Magnoliopsida;Ericales;Ericaceae;Vaccinium;Vaccinium angustifolium	4e-88	100	163	FPOON388-16	PLANT
13_North_Bog_2016_INSECT.OTU_tax_assignments.txt	OTU_1	206	Arthropoda;Insecta;Diptera;Cecidomyiidae;;Cecidomyiidae	1e-23	90.8	87	CNKJE1169-14	INSECT
14_2G_PLANT.OTU_tax_assignments.txt	OTU_1	10	Magnoliophyta;Magnoliopsida;Ericales;Ericaceae;Vaccinium;Vaccinium angustifolium	4e-88	100	163	FPOON388-16	PLANT
15_North_Bog_2016_INSECT.OTU_tax_assignments.txt	OTU_1	47	Arthropoda;Insecta;Coleoptera;Carabidae;Pterostichus;Pterostichus_pensylvanicus	4e-91	98.51	201	BBCCM254-10	INSECT
15_North_Bog_2016_PLANT.OTU_tax_assignments.txt	OTU_1	19	Magnoliophyta;Magnoliopsida;Ericales;Ericaceae;Vaccinium;Vaccinium angustifolium	4e-88	100	163	FPOON388-16	PLANT
16_2B_INSECT.OTU_tax_assignments.txt	OTU_1	140	Arthropoda;Insecta;Lepidoptera;Pyralidae;Melitara;Melitara_subumbrella	9e-10	100	31	GBMAB1844-15	INSECT
16_2B_PLANT.OTU_tax_assignments.txt	OTU_1	117393	Magnoliophyta;Magnoliopsida;Ericales;Ericaceae;Vaccinium;Vaccinium angustifolium	4e-88	100	163	FPOON388-16	PLANT
17_1H_INSECT.OTU_tax_assignments.txt	OTU_1	79	Arthropoda;Insecta;Hymenoptera;Ichneumonidae;;Ichneumoninae	7e-102	98.97	194	SSKJA2452-14	INSECT
17_1H_PLANT.OTU_tax_assignments.txt	OTU_1	390	Magnoliophyta;Magnoliopsida;Ericales;Ericaceae;Vaccinium;Vaccinium angustifolium	4e-88	100	163	FPOON388-16	PLANT
18_1F_PLANT.OTU_tax_assignments.txt	OTU_1	583	Magnoliophyta;Magnoliopsida;Ericales;Ericaceae;Vaccinium;Vaccinium angustifolium	4e-88	100	163	FPOON388-16	PLANT
19_North_Bog_2016_PLANT.OTU_tax_assignments.txt	OTU_1	10	Magnoliophyta;Magnoliopsida;Ericales;Ericaceae;Vaccinium;Vaccinium angustifolium	4e-88	100	163	FPOON388-16	PLANT
2_20_Clarke_Lake_Apr_30_2017_FUNGUS.OTU_tax_assignments.txt	OTU_1	718	Magnoliophyta;Liliopsida;Poales;Poaceae;Hordeum;Hordeum vulgare	4e-28	95.95	74	BEER002-15	FUNGUS
2_20_Clarke_Lake_Apr_30_2017_INSECT.OTU_tax_assignments.txt	OTU_1	95985	Arthropoda;Insecta;Lepidoptera;Geometridae;Cladara;Cladara_limitaria	9e-73	97.99	149	LPSOD713-09	INSECT
2_20_Clarke_Lake_Apr_30_2017_PLANT.OTU_tax_assignments.txt	OTU_1	34548	Magnoliophyta;Liliopsida;Poales;Poaceae;Elymus;Elymus trachycaulus	9e-86	99.39	163	FPOON390-16	PLANT
20_2E_INSECT.OTU_tax_assignments.txt	OTU_1	1867	Arthropoda;Collembola;Entomobryomorpha;Isotomidae;;Isotomidae	4e-11	97.62	42	SWSML517-15	INSECT
20_2E_PLANT.OTU_tax_assignments.txt	OTU_1	703779	Magnoliophyta;Magnoliopsida;Ericales;Ericaceae;Vaccinium;Vaccinium angustifolium	4e-88	100	163	FPOON388-16	PLANT
3_North_Bog_2016_INSECT.OTU_tax_assignments.txt	OTU_1	103	Arthropoda;Insecta;Lepidoptera;Pyralidae;Melitara;Melitara_subumbrella	1e-09	100	31	GBMAB1844-15	INSECT
3_North_Bog_2016_PLANT.OTU_tax_assignments.txt	OTU_1	26	Magnoliophyta;Magnoliopsida;Ericales;Ericaceae;Vaccinium;Vaccinium angustifolium	4e-88	100	163	FPOON388-16	PLANT
4_North_Bog_2016_INSECT.OTU_tax_assignments.txt	OTU_1	10750	Arthropoda;Arachnida;Araneae;Amaurobiidae;Callobius;Callobius_bennetti	6e-87	98.01	201	ARONW130-11	INSECT
4_North_Bog_2016_PLANT.OTU_tax_assignments.txt	OTU_1	119	Magnoliophyta;Magnoliopsida;Ericales;Ericaceae;Vaccinium;Vaccinium angustifolium	4e-88	100	163	FPOON388-16	PLANT
5_Koslrorr_Cliff_Nestling_Apr_22_2017_PLANT.OTU_tax_assignments.txt	OTU_1	15	Magnoliophyta;Magnoliopsida;Ericales;Ericaceae;Vaccinium;Vaccinium angustifolium	4e-88	100	163	FPOON388-16	PLANT
6_1D_FUNGUS.OTU_tax_assignments.txt	OTU_1	1429	Magnoliophyta;Liliopsida;Poales;Poaceae;Hordeum;Hordeum vulgare	4e-28	95.95	74	BEER002-15	FUNGUS
6_1D_INSECT.OTU_tax_assignments.txt	OTU_1	131799	Arthropoda;Insecta;Coleoptera;Dytiscidae;Ilybius;Ilybius_gagates	1e-88	99.48	192	BBCEC265-09	INSECT
6_1D_PLANT.OTU_tax_assignments.txt	OTU_1	661653	Magnoliophyta;Magnoliopsida;Ericales;Ericaceae;Vaccinium;Vaccinium angustifolium	4e-88	100	163	FPOON388-16	PLANT
8_North_Bog_2016_INSECT.OTU_tax_assignments.txt	OTU_1	3328	Arthropoda;Insecta;Lepidoptera;Noctuidae;Egira;Egira_dolosa	4e-91	99.49	196	LOWCD634-06	INSECT
8_North_Bog_2016_PLANT.OTU_tax_assignments.txt	OTU_1	136052	Magnoliophyta;Magnoliopsida;Ericales;Ericaceae;Vaccinium;Vaccinium angustifolium	4e-88	100	163	FPOON388-16	PLANT
9_Centennial_2016_INSECT.OTU_tax_assignments.txt	OTU_1	94	Arthropoda;Insecta;Diptera;Chironomidae;;Orthocladiinae	4e-85	98.45	194	NCCA650-11	INSECT
9_Centennial_2016_PLANT.OTU_tax_assignments.txt	OTU_1	50	Magnoliophyta;Magnoliopsida;Ericales;Ericaceae;Vaccinium;Vaccinium angustifolium	4e-88	100	163	FPOON388-16	PLANT
Negative-Amplification_PLANT.OTU_tax_assignments.txt	OTU_1	36	Magnoliophyta;Magnoliopsida;Ericales;Ericaceae;Vaccinium;Vaccinium angustifolium	4e-88	100	163	FPOON388-16	PLANT
Negative-Extraction_INSECT.OTU_tax_assignments.txt	OTU_1	1732	Arthropoda;Insecta;Diptera;Sciaridae;Pseudolycoriella;Pseudolycoriella	4e-09	100	30	CNKJF1084-14	INSECT
Negative-Extraction_PLANT.OTU_tax_assignments.txt	OTU_1	33	Magnoliophyta;Magnoliopsida;Ericales;Ericaceae;Vaccinium;Vaccinium angustifolium	4e-88	100	163	FPOON388-16	PLANT
1_North_Bog_2016_INSECT.OTU_tax_assignments.txt	OTU_10	455	Arthropoda;Arachnida;Araneae;Dictynidae;Cicurina;Cicurina_arcuata	4e-82	97.46	197	KEJSP073-15	INSECT
10_Tosl_Woyr_Centennial_Ridges_Apr-19_2015_INSECT.OTU_tax_assignments.txt	OTU_10	346	Arthropoda;Arachnida;Trombidiformes;Bdellidae;;Bdellidae	9e-83	97.94	194	CNPEJ257-14	INSECT
11_Boslpoyr_TDSN_May_6_2016_INSECT.OTU_tax_assignments.txt	OTU_10	4991	Arthropoda;Arachnida;Araneae;Philodromidae;Tibellus;Tibellus_maritimus	6e-84	98.5	200	BBCAN499-09	INSECT
11_Boslpoyr_TDSN_May_6_2016_PLANT.OTU_tax_assignments.txt	OTU_10	14	Magnoliophyta;Magnoliopsida;Ericales;Ericaceae;Pyrola;Pyrola asarifolia	5e-81	98.16	163	FPOON001-16	PLANT
12_North_Bog_2016_INSECT.OTU_tax_assignments.txt	OTU_10	64	Arthropoda;Insecta;Coleoptera;Carabidae;Pterostichus;Pterostichus_pensylvanicus	5e-78	97.91	191	BBCCM254-10	INSECT
16_2B_PLANT.OTU_tax_assignments.txt	OTU_10	14	Magnoliophyta;Magnoliopsida;Ericales;Ericaceae;Vaccinium;Vaccinium angustifolium	2e-71	96.97	165	FPOON388-16	PLANT
2_20_Clarke_Lake_Apr_30_2017_INSECT.OTU_tax_assignments.txt	OTU_10	1316	Arthropoda;Insecta;Lepidoptera;Depressariidae;Semioscopis;Semioscopis_inornata	1e-84	98.01	201	LOWCE449-06	INSECT
20_2E_INSECT.OTU_tax_assignments.txt	OTU_10	15	No blast hit	NA	NA	NA	None	INSECT
20_2E_PLANT.OTU_tax_assignments.txt	OTU_10	42	Magnoliophyta;Magnoliopsida;Ericales;Ericaceae;Vaccinium;Vaccinium angustifolium	1e-21	100	51	FPOON388-16	PLANT
4_North_Bog_2016_INSECT.OTU_tax_assignments.txt	OTU_10	17	Arthropoda;Arachnida;Araneae;Amaurobiidae;Callobius;Callobius_bennetti	3e-76	97.44	195	ARONW130-11	INSECT
6_1D_INSECT.OTU_tax_assignments.txt	OTU_10	2723	Arthropoda;Insecta;Coleoptera;Dytiscidae;Acilius;Acilius_canaliculatus	6e-87	98.01	201	AWWBC007-09	INSECT
6_1D_PLANT.OTU_tax_assignments.txt	OTU_10	353	Magnoliophyta;Liliopsida;Poales;Poaceae;Elymus;Elymus trachycaulus	9e-86	99.39	163	FPOON390-16	PLANT
8_North_Bog_2016_PLANT.OTU_tax_assignments.txt	OTU_10	31	Pinophyta;Pinidae;Pinales;Pinaceae;Pinus;Pinus	2e-59	92.64	163	LTRBN101-13	PLANT
1_North_Bog_2016_INSECT.OTU_tax_assignments.txt	OTU_100	22	Arthropoda;Insecta;Coleoptera;Carabidae;Pterostichus;Pterostichus_pensylvanicus	8e-74	97.4	192	BBCCM254-10	INSECT
10_Tosl_Woyr_Centennial_Ridges_Apr-19_2015_INSECT.OTU_tax_assignments.txt	OTU_100	23	Arthropoda;Insecta;Lepidoptera;Noctuidae;Deltote;Deltote_bellicula	5e-75	98.66	149	LNAUT3669-15	INSECT
20_2E_PLANT.OTU_tax_assignments.txt	OTU_100	16	Magnoliophyta;Magnoliopsida;Ericales;Ericaceae;Vaccinium;Vaccinium angustifolium	2e-74	96.93	163	FPOON388-16	PLANT
6_1D_INSECT.OTU_tax_assignments.txt	OTU_100	15	Arthropoda;Insecta;Coleoptera;Dytiscidae;Ilybius;Ilybius_gagates	4e-94	97.46	197	BBCEC265-09	INSECT
11_Boslpoyr_TDSN_May_6_2016_INSECT.OTU_tax_assignments.txt	OTU_1008	15	Arthropoda;Insecta;Lepidoptera;Noctuidae;Orthosia;Orthosia_revicta	1e-84	98.48	197	LOWCE267-06	INSECT
11_Boslpoyr_TDSN_May_6_2016_INSECT.OTU_tax_assignments.txt	OTU_101	33	Arthropoda;Arachnida;Araneae;Amaurobiidae;Callobius;Callobius_bennetti	1e-69	97.79	181	ARONW130-11	INSECT
20_2E_PLANT.OTU_tax_assignments.txt	OTU_101	11	Magnoliophyta;Magnoliopsida;Ericales;Ericaceae;Vaccinium;Vaccinium angustifolium	9e-86	99.39	163	FPOON388-16	PLANT
6_1D_INSECT.OTU_tax_assignments.txt	OTU_101	82	Chordata;Mammalia;Soricomorpha;Soricidae;Sorex;Sorex_cinereus	4e-91	98.33	180	ABRCI270-06	INSECT
11_Boslpoyr_TDSN_May_6_2016_INSECT.OTU_tax_assignments.txt	OTU_1017	12	Arthropoda;Arachnida;Araneae;Amaurobiidae;Callobius;Callobius_bennetti	5e-75	98.66	149	ARONW130-11	INSECT
11_Boslpoyr_TDSN_May_6_2016_INSECT.OTU_tax_assignments.txt	OTU_1019	10	Arthropoda;Insecta;Lepidoptera;Noctuidae;Protogygia;Protogygia_alberta	2e-80	97.93	193	RDNMB592-05	INSECT
10_Tosl_Woyr_Centennial_Ridges_Apr-19_2015_INSECT.OTU_tax_assignments.txt	OTU_102	31	Arthropoda;Insecta;Lepidoptera;Noctuidae;Deltote;Deltote_bellicula	1e-81	98.44	192	LNAUT3669-15	INSECT
11_Boslpoyr_TDSN_May_6_2016_INSECT.OTU_tax_assignments.txt	OTU_102	54	Arthropoda;Insecta;Lepidoptera;Noctuidae;Orthosia;Orthosia_revicta	2e-96	98.47	196	LOWCE267-06	INSECT
2_20_Clarke_Lake_Apr_30_2017_INSECT.OTU_tax_assignments.txt	OTU_102	25	Arthropoda;Insecta;Coleoptera;Cleridae;;Clerinae	9e-83	98.46	195	CNLMC040-14	INSECT
6_1D_INSECT.OTU_tax_assignments.txt	OTU_102	50	Arthropoda;Insecta;Coleoptera;Dytiscidae;Ilybius;Ilybius_gagates	1e-66	98.56	139	BBCEC265-09	INSECT
10_Tosl_Woyr_Centennial_Ridges_Apr-19_2015_INSECT.OTU_tax_assignments.txt	OTU_103	13	Arthropoda;Insecta;Lepidoptera;Geometridae;Protoboarmia;Protoboarmia_porcelaria	5e-75	99.31	145	LPMN425-08	INSECT
11_Boslpoyr_TDSN_May_6_2016_INSECT.OTU_tax_assignments.txt	OTU_103	95	Arthropoda;Arachnida;Araneae;Amaurobiidae;Callobius;Callobius_bennetti	1e-49	98.11	106	ARONW130-11	INSECT
2_20_Clarke_Lake_Apr_30_2017_INSECT.OTU_tax_assignments.txt	OTU_103	32	Arthropoda;Insecta;Coleoptera;Oedemeridae;Calopus;Calopus_angustus	4e-88	95.98	199	SSWLC3659-13	INSECT
11_Boslpoyr_TDSN_May_6_2016_INSECT.OTU_tax_assignments.txt	OTU_104	15	Arthropoda;Insecta;Lepidoptera;Noctuidae;Phlogophora;Phlogophora_periculosa	9e-80	97.46	197	LPMNB531-09	INSECT
2_20_Clarke_Lake_Apr_30_2017_INSECT.OTU_tax_assignments.txt	OTU_104	73	Arthropoda;Insecta;Lepidoptera;Geometridae;Cladara;Cladara_limitaria	1e-62	97.86	140	LPSOD713-09	INSECT
6_1D_PLANT.OTU_tax_assignments.txt	OTU_104	106	Magnoliophyta;Magnoliopsida;Ericales;Ericaceae;Chamaedaphne;Chamaedaphne calyculata	4e-66	94.44	162	FPOON406-16	PLANT
11_Boslpoyr_TDSN_May_6_2016_INSECT.OTU_tax_assignments.txt	OTU_1049	23	Arthropoda;Insecta;Lepidoptera;Erebidae;Phragmatobia;Phragmatobia_fuliginosa	2e-77	99.33	149	TMNBB017-06	INSECT
11_Boslpoyr_TDSN_May_6_2016_INSECT.OTU_tax_assignments.txt	OTU_105	35	Arthropoda;Insecta;Lepidoptera;Noctuidae;Anaplectoides;Anaplectoides_pressus	2e-93	98.91	183	BBLEC855-09	INSECT
20_2E_PLANT.OTU_tax_assignments.txt	OTU_105	11	Magnoliophyta;Magnoliopsida;Ericales;Ericaceae;Vaccinium;Vaccinium angustifolium	2e-74	96.95	164	FPOON388-16	PLANT
6_1D_INSECT.OTU_tax_assignments.txt	OTU_105	26	Arthropoda;Insecta;Coleoptera;Dytiscidae;Ilybius;Ilybius_gagates	3e-70	97.93	145	BBCEC265-09	INSECT
11_Boslpoyr_TDSN_May_6_2016_INSECT.OTU_tax_assignments.txt	OTU_1056	12	Arthropoda;Insecta;Lepidoptera;Erebidae;Phragmatobia;Phragmatobia_fuliginosa	3e-79	97.45	196	TMNBB017-06	INSECT
11_Boslpoyr_TDSN_May_6_2016_INSECT.OTU_tax_assignments.txt	OTU_1058	14	Arthropoda;Insecta;Lepidoptera;Noctuidae;Pseudohermonassa;Pseudohermonassa_tenuicula	9e-83	98.48	198	BBLPC417-09	INSECT
10_Tosl_Woyr_Centennial_Ridges_Apr-19_2015_INSECT.OTU_tax_assignments.txt	OTU_106	22	Arthropoda;Insecta;Diptera;Phoridae;Megaselia;Megaselia_arcticae	1e-75	99.33	150	NCCA2593-11	INSECT
12_North_Bog_2016_INSECT.OTU_tax_assignments.txt	OTU_106	10	Arthropoda;Insecta;Coleoptera;Carabidae;Pterostichus;Pterostichus_pensylvanicus	2e-90	96.97	198	BBCCM254-10	INSECT
2_20_Clarke_Lake_Apr_30_2017_INSECT.OTU_tax_assignments.txt	OTU_106	53	Arthropoda;Insecta;Lepidoptera;;;Lepidoptera	1e-59	95.24	147	KSLEP711-15	INSECT
20_2E_PLANT.OTU_tax_assignments.txt	OTU_106	12	Magnoliophyta;Magnoliopsida;Ericales;Ericaceae;Vaccinium;Vaccinium angustifolium	3e-76	96.93	163	FPOON388-16	PLANT
6_1D_INSECT.OTU_tax_assignments.txt	OTU_106	30	Arthropoda;Insecta;Coleoptera;Dytiscidae;Ilybius;Ilybius_gagates	2e-86	98.47	196	BBCEC265-09	INSECT
6_1D_PLANT.OTU_tax_assignments.txt	OTU_106	13	Magnoliophyta;Magnoliopsida;Ericales;Ericaceae;Chamaedaphne;Chamaedaphne calyculata	4e-66	94.44	162	FPOON406-16	PLANT
1_North_Bog_2016_INSECT.OTU_tax_assignments.txt	OTU_107	19	Arthropoda;Insecta;Coleoptera;Carabidae;Pterostichus;Pterostichus_pensylvanicus	2e-71	96.5	200	BBCCM254-10	INSECT
6_1D_INSECT.OTU_tax_assignments.txt	OTU_107	16	Arthropoda;Insecta;Coleoptera;Dytiscidae;Acilius;Acilius_sylvanus	2e-64	96.69	151	INRMA1579-14	INSECT
11_Boslpoyr_TDSN_May_6_2016_INSECT.OTU_tax_assignments.txt	OTU_1077	11	Arthropoda;Insecta;Lepidoptera;Noctuidae;Anaplectoides;Anaplectoides_pressus	1e-75	98.88	178	BBLEC855-09	INSECT
11_Boslpoyr_TDSN_May_6_2016_INSECT.OTU_tax_assignments.txt	OTU_1079	11	Arthropoda;Insecta;Lepidoptera;Noctuidae;Anaplectoides;Anaplectoides_pressus	4e-91	99.49	196	BBLEC855-09	INSECT
2_20_Clarke_Lake_Apr_30_2017_INSECT.OTU_tax_assignments.txt	OTU_108	11	Arthropoda;Arachnida;Araneae;Amaurobiidae;Callobius;Callobius_bennetti	8e-74	98.36	183	ARONW130-11	INSECT
6_1D_INSECT.OTU_tax_assignments.txt	OTU_108	34	Arthropoda;Arachnida;Trombidiformes;Tarsonemidae;;Tarsonemidae	2e-43	90.97	144	MSSCA985-16	INSECT
6_1D_PLANT.OTU_tax_assignments.txt	OTU_108	11	Magnoliophyta;Magnoliopsida;Ericales;Ericaceae;Vaccinium;Vaccinium angustifolium	3e-76	98.74	159	FPOON388-16	PLANT
11_Boslpoyr_TDSN_May_6_2016_INSECT.OTU_tax_assignments.txt	OTU_1085	13	Arthropoda;Arachnida;Araneae;Philodromidae;Tibellus;Tibellus_maritimus	2e-74	96.12	206	BBCAN499-09	INSECT
11_Boslpoyr_TDSN_May_6_2016_INSECT.OTU_tax_assignments.txt	OTU_109	23	Arthropoda;Insecta;Lepidoptera;Noctuidae;Orthosia;Orthosia_revicta	3e-76	97.49	199	LOWCE267-06	INSECT
2_20_Clarke_Lake_Apr_30_2017_INSECT.OTU_tax_assignments.txt	OTU_109	22	Arthropoda;Insecta;Lepidoptera;Geometridae;Cladara;Cladara_limitaria	6e-59	95.33	150	LPSOD713-09	INSECT
6_1D_INSECT.OTU_tax_assignments.txt	OTU_109	17	Arthropoda;Insecta;Coleoptera;Dytiscidae;Ilybius;Ilybius_gagates	7e-58	96.62	148	BBCEC265-09	INSECT
1_North_Bog_2016_INSECT.OTU_tax_assignments.txt	OTU_11	490	Arthropoda;Insecta;Diptera;Syrphidae;Criorhina;Criorhina_nigriventris	2e-108	99.5	201	CNPAB172-13	INSECT
10_Tosl_Woyr_Centennial_Ridges_Apr-19_2015_INSECT.OTU_tax_assignments.txt	OTU_11	406	Arthropoda;Arachnida;Araneae;Pisauridae;Dolomedes;Dolomedes_striatus	9e-83	97.47	198	SSPAA9923-13	INSECT
11_Boslpoyr_TDSN_May_6_2016_INSECT.OTU_tax_assignments.txt	OTU_11	1900	Arthropoda;Insecta;Lepidoptera;Noctuidae;Pseudohermonassa;Pseudohermonassa_tenuicula	1e-88	99.48	192	BBLPC417-09	INSECT
12_North_Bog_2016_INSECT.OTU_tax_assignments.txt	OTU_11	26	Arthropoda;Insecta;Coleoptera;Carabidae;Pterostichus;Pterostichus_pensylvanicus	2e-89	98.02	202	BBCCM254-10	INSECT
16_2B_PLANT.OTU_tax_assignments.txt	OTU_11	143	Magnoliophyta;Magnoliopsida;Ericales;Ericaceae;Vaccinium;Vaccinium angustifolium	4e-88	100	163	FPOON388-16	PLANT
2_20_Clarke_Lake_Apr_30_2017_INSECT.OTU_tax_assignments.txt	OTU_11	892	Arthropoda;Insecta;Coleoptera;Cerambycidae;Anthophylax;Anthophylax_attenuatus	3e-76	96.41	195	TTCFW250-08	INSECT
2_20_Clarke_Lake_Apr_30_2017_PLANT.OTU_tax_assignments.txt	OTU_11	13	Magnoliophyta;Liliopsida;Poales;Poaceae;Elymus;Elymus trachycaulus	9e-86	99.39	163	FPOON390-16	PLANT
20_2E_INSECT.OTU_tax_assignments.txt	OTU_11	37	No blast hit	NA	NA	NA	None	INSECT
20_2E_PLANT.OTU_tax_assignments.txt	OTU_11	192	Magnoliophyta;Magnoliopsida;Ericales;Ericaceae;Vaccinium;Vaccinium angustifolium	3e-79	98.78	164	FPOON388-16	PLANT
6_1D_INSECT.OTU_tax_assignments.txt	OTU_11	3056	Arthropoda;Insecta;Lepidoptera;Erebidae;Phragmatobia;Phragmatobia_fuliginosa	5e-75	99.31	145	TMNBB017-06	INSECT
6_1D_PLANT.OTU_tax_assignments.txt	OTU_11	6967	Magnoliophyta;Magnoliopsida;Ericales;Ericaceae;Vaccinium;Vaccinium angustifolium	2e-83	98.77	163	FPOON388-16	PLANT
8_North_Bog_2016_PLANT.OTU_tax_assignments.txt	OTU_11	69	Magnoliophyta;Magnoliopsida;Ericales;Ericaceae;Vaccinium;Vaccinium angustifolium	4e-88	100	163	FPOON388-16	PLANT
1_North_Bog_2016_INSECT.OTU_tax_assignments.txt	OTU_110	11	Arthropoda;Insecta;Hemiptera;Nabidae;Nabis;Nabis_rufusculus	1e-81	97.34	188	CNFNE1499-14	INSECT
2_20_Clarke_Lake_Apr_30_2017_INSECT.OTU_tax_assignments.txt	OTU_110	26	Arthropoda;Arachnida;Araneae;Amaurobiidae;Callobius;Callobius_bennetti	9e-83	97.52	202	ARONW130-11	INSECT
2_20_Clarke_Lake_Apr_30_2017_INSECT.OTU_tax_assignments.txt	OTU_111	18	Arthropoda;Insecta;Lepidoptera;Geometridae;Cladara;Cladara_limitaria	5e-66	95.48	199	LPSOD713-09	INSECT
10_Tosl_Woyr_Centennial_Ridges_Apr-19_2015_INSECT.OTU_tax_assignments.txt	OTU_112	35	Arthropoda;Insecta;Lepidoptera;Geometridae;Protoboarmia;Protoboarmia_porcelaria	3e-73	98.67	150	LPMN425-08	INSECT
10_Tosl_Woyr_Centennial_Ridges_Apr-19_2015_INSECT.OTU_tax_assignments.txt	OTU_113	15	Arthropoda;Insecta;Diptera;Phoridae;Megaselia;Megaselia_arcticae	9e-86	98.52	203	NCCA2593-11	INSECT
11_Boslpoyr_TDSN_May_6_2016_INSECT.OTU_tax_assignments.txt	OTU_1134	12	Arthropoda;Insecta;Lepidoptera;Geometridae;Cladara;Cladara_limitaria	2e-87	98.48	198	LPSOD713-09	INSECT
11_Boslpoyr_TDSN_May_6_2016_INSECT.OTU_tax_assignments.txt	OTU_1135	15	Arthropoda;Insecta;Lepidoptera;Noctuidae;Pseudohermonassa;Pseudohermonassa_flavotincta	4e-82	98.48	197	GMONH2436-15	INSECT
2_20_Clarke_Lake_Apr_30_2017_INSECT.OTU_tax_assignments.txt	OTU_114	12	Arthropoda;Insecta;Lepidoptera;Geometridae;Cladara;Cladara_limitaria	3e-57	95.24	147	LPSOD713-09	INSECT
6_1D_INSECT.OTU_tax_assignments.txt	OTU_114	13	Arthropoda;Insecta;Coleoptera;Dytiscidae;Acilius;Acilius_sylvanus	1e-72	97.99	149	INRMA1579-14	INSECT
11_Boslpoyr_TDSN_May_6_2016_INSECT.OTU_tax_assignments.txt	OTU_1143	22	Arthropoda;Arachnida;Araneae;Philodromidae;Tibellus;Tibellus_maritimus	4e-72	98.65	148	BBCAN499-09	INSECT
11_Boslpoyr_TDSN_May_6_2016_INSECT.OTU_tax_assignments.txt	OTU_1146	17	Arthropoda;Arachnida;Araneae;Philodromidae;Tibellus;Tibellus_maritimus	5e-75	99.31	145	BBCAN499-09	INSECT
1_North_Bog_2016_INSECT.OTU_tax_assignments.txt	OTU_115	16	Arthropoda;Insecta;Lepidoptera;Geometridae;Cladara;Cladara_limitaria	2e-51	96.12	129	LPSOD713-09	INSECT
2_20_Clarke_Lake_Apr_30_2017_INSECT.OTU_tax_assignments.txt	OTU_115	10	Arthropoda;Insecta;Lepidoptera;Geometridae;Cladara;Cladara_limitaria	5e-69	95.48	199	LPSOD713-09	INSECT
11_Boslpoyr_TDSN_May_6_2016_INSECT.OTU_tax_assignments.txt	OTU_116	95	Arthropoda;Insecta;Lepidoptera;Noctuidae;Anaplectoides;Anaplectoides_pressus	9e-80	100	149	BBLEC855-09	INSECT
2_20_Clarke_Lake_Apr_30_2017_INSECT.OTU_tax_assignments.txt	OTU_117	51	Arthropoda;Arachnida;Araneae;Dictynidae;Cicurina;Cicurina_arcuata	5e-81	96.98	199	KEJSP073-15	INSECT
6_1D_PLANT.OTU_tax_assignments.txt	OTU_117	16	Magnoliophyta;Magnoliopsida;Ericales;Ericaceae;Gaultheria;Gaultheria hispidula	4e-63	97.87	141	FPOON399-16	PLANT
11_Boslpoyr_TDSN_May_6_2016_INSECT.OTU_tax_assignments.txt	OTU_1170	12	Arthropoda;Insecta;Lepidoptera;Noctuidae;Xestia;Xestia	2e-77	100	145	HEAUG1809-12	INSECT
10_Tosl_Woyr_Centennial_Ridges_Apr-19_2015_INSECT.OTU_tax_assignments.txt	OTU_118	76	Arthropoda;Insecta;Lepidoptera;Noctuidae;Deltote;Deltote_bellicula	1e-72	98.62	145	LNAUT3669-15	INSECT
11_Boslpoyr_TDSN_May_6_2016_INSECT.OTU_tax_assignments.txt	OTU_118	34	Arthropoda;Insecta;Lepidoptera;Noctuidae;Anaplectoides;Anaplectoides_pressus	4e-66	97.26	146	BBLEC855-09	INSECT
2_20_Clarke_Lake_Apr_30_2017_INSECT.OTU_tax_assignments.txt	OTU_118	10	Arthropoda;Diplopoda;Julida;Parajulidae;;Parajulidae	4e-88	97.86	187	JSBIC071-14	INSECT
6_1D_INSECT.OTU_tax_assignments.txt	OTU_118	27	Arthropoda;Insecta;Coleoptera;Dytiscidae;Ilybius;Ilybius_gagates	5e-75	97.45	196	BBCEC265-09	INSECT
6_1D_PLANT.OTU_tax_assignments.txt	OTU_118	17	Magnoliophyta;Magnoliopsida;Ericales;Ericaceae;Vaccinium;Vaccinium angustifolium	8e-80	98.79	165	FPOON388-16	PLANT
1_North_Bog_2016_INSECT.OTU_tax_assignments.txt	OTU_119	13	Arthropoda;Insecta;Coleoptera;Carabidae;Pterostichus;Pterostichus_pensylvanicus	4e-85	97.31	186	BBCCM254-10	INSECT
10_Tosl_Woyr_Centennial_Ridges_Apr-19_2015_INSECT.OTU_tax_assignments.txt	OTU_119	76	Arthropoda;Insecta;Lepidoptera;Noctuidae;Deltote;Deltote_bellicula	8e-74	96.94	196	LNAUT3669-15	INSECT
2_20_Clarke_Lake_Apr_30_2017_INSECT.OTU_tax_assignments.txt	OTU_119	24	Arthropoda;Arachnida;Araneae;Amaurobiidae;Callobius;Callobius_bennetti	2e-71	96.92	195	ARONW130-11	INSECT
11_Boslpoyr_TDSN_May_6_2016_INSECT.OTU_tax_assignments.txt	OTU_1192	16	Arthropoda;Arachnida;Araneae;Philodromidae;Tibellus;Tibellus_maritimus	5e-81	97.96	196	BBCAN499-09	INSECT
11_Boslpoyr_TDSN_May_6_2016_INSECT.OTU_tax_assignments.txt	OTU_1193	12	Arthropoda;Arachnida;Araneae;Amaurobiidae;Callobius;Callobius_bennetti	2e-68	97.89	142	ARONW130-11	INSECT
1_North_Bog_2016_INSECT.OTU_tax_assignments.txt	OTU_12	530	Arthropoda;Insecta;Hemiptera;Pentatomidae;Podisus;Podisus_serieventris	1e-94	96.53	202	HCNC786-09	INSECT
10_Tosl_Woyr_Centennial_Ridges_Apr-19_2015_INSECT.OTU_tax_assignments.txt	OTU_12	398	Arthropoda;Insecta;Lepidoptera;Erebidae;Phragmatobia;Phragmatobia_assimilans	6e-93	99.5	199	LPSOB594-08	INSECT
11_Boslpoyr_TDSN_May_6_2016_INSECT.OTU_tax_assignments.txt	OTU_12	2054	Arthropoda;Insecta;Lepidoptera;Noctuidae;Hemipachnobia;Hemipachnobia_monochromatea	2e-86	98.96	192	TMNBB390-06	INSECT
11_Boslpoyr_TDSN_May_6_2016_PLANT.OTU_tax_assignments.txt	OTU_12	79	Magnoliophyta;Magnoliopsida;Ericales;Ericaceae;Pyrola;Pyrola asarifolia	5e-81	98.16	163	FPOON001-16	PLANT
12_North_Bog_2016_INSECT.OTU_tax_assignments.txt	OTU_12	24	Arthropoda;Insecta;Coleoptera;Carabidae;Pterostichus;Pterostichus_adstrictus	2e-64	98.47	131	BBCCM245-10	INSECT
13_North_Bog_2016_INSECT.OTU_tax_assignments.txt	OTU_12	10	Arthropoda;Arachnida;Araneae;Amaurobiidae;Callobius;Callobius_bennetti	6e-84	98	200	ARONW130-11	INSECT
16_2B_PLANT.OTU_tax_assignments.txt	OTU_12	25	Magnoliophyta;Magnoliopsida;Ericales;Ericaceae;Vaccinium;Vaccinium angustifolium	3e-76	98.16	163	FPOON388-16	PLANT
2_20_Clarke_Lake_Apr_30_2017_INSECT.OTU_tax_assignments.txt	OTU_12	652	Arthropoda;Insecta;Lepidoptera;Gelechiidae;Aristotelia;Aristotelia_fungivorella	4e-85	97.52	202	CNEIE006-12	INSECT
20_2E_PLANT.OTU_tax_assignments.txt	OTU_12	91	Magnoliophyta;Magnoliopsida;Ericales;Ericaceae;Vaccinium;Vaccinium angustifolium	2e-71	96.93	163	FPOON388-16	PLANT
6_1D_INSECT.OTU_tax_assignments.txt	OTU_12	1260	Arthropoda;Insecta;Diptera;Sciaridae;Pseudolycoriella;Pseudolycoriella	2e-15	97.78	45	NCCA038-11	INSECT
6_1D_PLANT.OTU_tax_assignments.txt	OTU_12	6316	Magnoliophyta;Magnoliopsida;Ericales;Ericaceae;Gaultheria;Gaultheria hispidula	2e-83	98.77	163	FPOON399-16	PLANT
8_North_Bog_2016_PLANT.OTU_tax_assignments.txt	OTU_12	16	Pinophyta;Pinidae;Pinales;Pinaceae;Pinus;Pinus	9e-55	91.41	163	LTRBN101-13	PLANT
11_Boslpoyr_TDSN_May_6_2016_INSECT.OTU_tax_assignments.txt	OTU_1207	14	Arthropoda;Arachnida;Araneae;Amaurobiidae;Callobius;Callobius_bennetti	6e-81	98.93	187	ARONW130-11	INSECT
1_North_Bog_2016_INSECT.OTU_tax_assignments.txt	OTU_121	16	Arthropoda;Arachnida;Araneae;Amaurobiidae;Cybaeopsis;Cybaeopsis_tibialis	1e-72	98.62	145	ARSO213-08	INSECT
6_1D_PLANT.OTU_tax_assignments.txt	OTU_121	35	Pinophyta;Pinidae;Pinales;Pinaceae;Pinus;Pinus	4e-69	95.6	159	LTRBN101-13	PLANT
1_North_Bog_2016_INSECT.OTU_tax_assignments.txt	OTU_122	31	Arthropoda;Insecta;Lepidoptera;Noctuidae;Hemipachnobia;Hemipachnobia_monochromatea	7e-74	98.64	147	TMNBB390-06	INSECT
11_Boslpoyr_TDSN_May_6_2016_INSECT.OTU_tax_assignments.txt	OTU_122	30	Arthropoda;Arachnida;Araneae;Dictynidae;Cicurina;Cicurina_placida	2e-77	98.9	181	BBCAN154-09	INSECT
6_1D_INSECT.OTU_tax_assignments.txt	OTU_122	44	Arthropoda;Insecta;Coleoptera;Dytiscidae;Ilybius;Ilybius_gagates	6e-84	98.47	196	BBCEC265-09	INSECT
6_1D_PLANT.OTU_tax_assignments.txt	OTU_122	15	Magnoliophyta;Magnoliopsida;Ericales;Ericaceae;Gaultheria;Gaultheria hispidula	2e-71	96.93	163	FPOON399-16	PLANT
1_North_Bog_2016_INSECT.OTU_tax_assignments.txt	OTU_123	134	Arthropoda;Insecta;Lepidoptera;Noctuidae;Egira;Egira_dolosa	4e-85	99.46	186	LOWCD634-06	INSECT
10_Tosl_Woyr_Centennial_Ridges_Apr-19_2015_INSECT.OTU_tax_assignments.txt	OTU_123	27	Arthropoda;Insecta;Lepidoptera;Geometridae;Protoboarmia;Protoboarmia_porcelaria	2e-77	99.33	149	LPMN425-08	INSECT
20_2E_PLANT.OTU_tax_assignments.txt	OTU_123	14	Magnoliophyta;Magnoliopsida;Ericales;Ericaceae;Pyrola;Pyrola asarifolia	1e-66	95.09	163	FPOON001-16	PLANT
6_1D_INSECT.OTU_tax_assignments.txt	OTU_123	10	Arthropoda;Insecta;Coleoptera;Dytiscidae;Ilybius;Ilybius_gagates	1e-75	97.41	193	BBCEC265-09	INSECT
6_1D_PLANT.OTU_tax_assignments.txt	OTU_123	13	Magnoliophyta;Magnoliopsida;Ericales;Ericaceae;Vaccinium;Vaccinium angustifolium	7e-74	97.55	163	FPOON388-16	PLANT
6_1D_PLANT.OTU_tax_assignments.txt	OTU_125	32	Magnoliophyta;Magnoliopsida;Ericales;Ericaceae;Vaccinium;Vaccinium angustifolium	1e-75	97.53	162	FPOON388-16	PLANT
11_Boslpoyr_TDSN_May_6_2016_INSECT.OTU_tax_assignments.txt	OTU_1257	10	Arthropoda;Insecta;Lepidoptera;Erebidae;Phragmatobia;Phragmatobia_fuliginosa	1e-72	97.99	149	TMNBB017-06	INSECT
1_North_Bog_2016_INSECT.OTU_tax_assignments.txt	OTU_126	18	Arthropoda;Insecta;Lepidoptera;Noctuidae;Hemipachnobia;Hemipachnobia_monochromatea	3e-70	97.93	145	TMNBB390-06	INSECT
6_1D_INSECT.OTU_tax_assignments.txt	OTU_126	20	Arthropoda;Insecta;Diptera;Syrphidae;Criorhina;Criorhina_nigriventris	2e-77	98.69	153	CNPAB172-13	INSECT
10_Tosl_Woyr_Centennial_Ridges_Apr-19_2015_INSECT.OTU_tax_assignments.txt	OTU_127	19	Arthropoda;Arachnida;Araneae;Thomisidae;Xysticus;Xysticus_elegans	2e-59	98.43	127	ARSO760-10	INSECT
20_2E_PLANT.OTU_tax_assignments.txt	OTU_127	15	Magnoliophyta;Magnoliopsida;Ericales;Ericaceae;Vaccinium;Vaccinium angustifolium	4e-75	98.69	153	FPOON388-16	PLANT
11_Boslpoyr_TDSN_May_6_2016_INSECT.OTU_tax_assignments.txt	OTU_128	11	Arthropoda;Arachnida;Araneae;Philodromidae;Tibellus;Tibellus_maritimus	9e-83	97.98	198	BBCAN499-09	INSECT
12_North_Bog_2016_INSECT.OTU_tax_assignments.txt	OTU_128	11	Arthropoda;Insecta;Coleoptera;Carabidae;Pterostichus;Pterostichus_pensylvanicus	2e-77	97.41	193	BBCCM254-10	INSECT
6_1D_INSECT.OTU_tax_assignments.txt	OTU_128	68	Arthropoda;Arachnida;Araneae;Linyphiidae;Pityohyphantes;Pityohyphantes_subarcticus	2e-77	100	145	PHSEP1953-11	INSECT
6_1D_PLANT.OTU_tax_assignments.txt	OTU_128	33	Pinophyta;Pinidae;Pinales;Pinaceae;Pinus;Pinus	2e-71	95.71	163	LTRBN101-13	PLANT
10_Tosl_Woyr_Centennial_Ridges_Apr-19_2015_INSECT.OTU_tax_assignments.txt	OTU_129	22	Arthropoda;Insecta;Lepidoptera;Geometridae;Protoboarmia;Protoboarmia_porcelaria	1e-72	99.31	145	LPMN425-08	INSECT
11_Boslpoyr_TDSN_May_6_2016_INSECT.OTU_tax_assignments.txt	OTU_129	107	Arthropoda;Arachnida;Araneae;Amaurobiidae;Callobius;Callobius_bennetti	9e-80	97.42	194	ARONW130-11	INSECT
2_20_Clarke_Lake_Apr_30_2017_INSECT.OTU_tax_assignments.txt	OTU_129	71	Arthropoda;Arachnida;Araneae;Amaurobiidae;Callobius;Callobius_bennetti	8e-71	100	134	ARONW130-11	INSECT
6_1D_INSECT.OTU_tax_assignments.txt	OTU_129	11	Arthropoda;Insecta;Coleoptera;Dytiscidae;Ilybius;Ilybius_gagates	2e-77	97.41	193	BBCEC265-09	INSECT
6_1D_PLANT.OTU_tax_assignments.txt	OTU_129	27	Magnoliophyta;Magnoliopsida;Ericales;Ericaceae;Chamaedaphne;Chamaedaphne calyculata	1e-72	96.97	165	FPOON406-16	PLANT
1_North_Bog_2016_INSECT.OTU_tax_assignments.txt	OTU_13	169	Arthropoda;Diplopoda;Polydesmida;Polydesmidae;;Polydesmidae	8e-67	100	127	ASMIL016-16	INSECT
10_Tosl_Woyr_Centennial_Ridges_Apr-19_2015_INSECT.OTU_tax_assignments.txt	OTU_13	383	Arthropoda;Insecta;Lepidoptera;Noctuidae;Phlogophora;Phlogophora_periculosa	1e-88	99.48	192	LPMNB531-09	INSECT
11_Boslpoyr_TDSN_May_6_2016_INSECT.OTU_tax_assignments.txt	OTU_13	2633	Arthropoda;Insecta;Lepidoptera;Erebidae;Phragmatobia;Phragmatobia_fuliginosa	5e-75	99.31	145	TMNBB017-06	INSECT
11_Boslpoyr_TDSN_May_6_2016_PLANT.OTU_tax_assignments.txt	OTU_13	40	Magnoliophyta;Magnoliopsida;Ericales;Ericaceae;Vaccinium;Vaccinium angustifolium	4e-88	100	163	FPOON388-16	PLANT
12_North_Bog_2016_INSECT.OTU_tax_assignments.txt	OTU_13	50	Arthropoda;Insecta;Coleoptera;Carabidae;Pterostichus;Pterostichus_pensylvanicus	2e-90	97.86	187	BBCCM254-10	INSECT
16_2B_PLANT.OTU_tax_assignments.txt	OTU_13	41	Magnoliophyta;Magnoliopsida;Ericales;Ericaceae;Vaccinium;Vaccinium angustifolium	5e-75	99.33	149	FPOON388-16	PLANT
2_20_Clarke_Lake_Apr_30_2017_INSECT.OTU_tax_assignments.txt	OTU_13	434	Arthropoda;Insecta;Lepidoptera;Tortricidae;Syndemis;Syndemis_afflictana	1e-94	100	198	LPSOB299-08	INSECT
20_2E_PLANT.OTU_tax_assignments.txt	OTU_13	20	Magnoliophyta;Magnoliopsida;Ericales;Ericaceae;Vaccinium;Vaccinium angustifolium	2e-83	100	155	FPOON388-16	PLANT
4_North_Bog_2016_INSECT.OTU_tax_assignments.txt	OTU_13	16	Arthropoda;Arachnida;Araneae;Amaurobiidae;Callobius;Callobius_bennetti	2e-65	98.54	137	ARONW130-11	INSECT
6_1D_INSECT.OTU_tax_assignments.txt	OTU_13	14309	Arthropoda;Insecta;Coleoptera;Dytiscidae;Ilybius;Ilybius_gagates	2e-83	97.98	198	BBCEC265-09	INSECT
6_1D_PLANT.OTU_tax_assignments.txt	OTU_13	116	No blast hit	NA	NA	NA	None	PLANT
8_North_Bog_2016_PLANT.OTU_tax_assignments.txt	OTU_13	22	Pinophyta;Pinidae;Pinales;Pinaceae;Pinus;Pinus	6e-62	93.87	163	LTRBN101-13	PLANT
1_North_Bog_2016_INSECT.OTU_tax_assignments.txt	OTU_130	14	Arthropoda;Diplopoda;Polydesmida;Polydesmidae;;Polydesmidae	8e-64	97.1	138	SWNCC141-16	INSECT
2_20_Clarke_Lake_Apr_30_2017_INSECT.OTU_tax_assignments.txt	OTU_130	10	Arthropoda;Arachnida;Araneae;Amaurobiidae;Callobius;Callobius_bennetti	3e-73	99.3	142	ARONW130-11	INSECT
10_Tosl_Woyr_Centennial_Ridges_Apr-19_2015_INSECT.OTU_tax_assignments.txt	OTU_131	154	Arthropoda;Insecta;Lepidoptera;Geometridae;Protoboarmia;Protoboarmia_porcelaria	2e-83	98.03	203	LPMN425-08	INSECT
12_North_Bog_2016_INSECT.OTU_tax_assignments.txt	OTU_131	13	Arthropoda;Insecta;Coleoptera;Carabidae;Pterostichus;Pterostichus_pensylvanicus	2e-77	99.33	149	BBCCM254-10	INSECT
20_2E_PLANT.OTU_tax_assignments.txt	OTU_131	30	Magnoliophyta;Magnoliopsida;Ericales;Ericaceae;Vaccinium;Vaccinium angustifolium	1e-78	97.55	163	FPOON388-16	PLANT
6_1D_PLANT.OTU_tax_assignments.txt	OTU_131	13	Magnoliophyta;Magnoliopsida;Ericales;Ericaceae;Vaccinium;Vaccinium angustifolium	3e-76	97.59	166	FPOON388-16	PLANT
6_1D_INSECT.OTU_tax_assignments.txt	OTU_132	18	Arthropoda;Insecta;Diptera;Syrphidae;Criorhina;Criorhina_nigriventris	9e-86	97.25	182	CNPAB172-13	INSECT
6_1D_PLANT.OTU_tax_assignments.txt	OTU_132	11	Pinophyta;Pinidae;Pinales;Pinaceae;Pinus;Pinus	3e-61	93.83	162	LTRBN101-13	PLANT
10_Tosl_Woyr_Centennial_Ridges_Apr-19_2015_INSECT.OTU_tax_assignments.txt	OTU_133	30	Arthropoda;Insecta;Lepidoptera;Noctuidae;Lithophane;Lithophane_baileyi	4e-91	99.49	196	LALPA1353-12	INSECT
12_North_Bog_2016_INSECT.OTU_tax_assignments.txt	OTU_133	10	Arthropoda;Insecta;Coleoptera;Carabidae;Pterostichus;Pterostichus_pensylvanicus	2e-83	97.55	204	BBCCM254-10	INSECT
2_20_Clarke_Lake_Apr_30_2017_INSECT.OTU_tax_assignments.txt	OTU_133	125	Arthropoda;Insecta;Lepidoptera;Geometridae;Cladara;Cladara_limitaria	4e-63	96.64	149	LPSOD713-09	INSECT
1_North_Bog_2016_INSECT.OTU_tax_assignments.txt	OTU_134	15	Arthropoda;Insecta;Lepidoptera;Erebidae;;Erebidae	9e-83	97.03	202	ALLEP447-13	INSECT
11_Boslpoyr_TDSN_May_6_2016_INSECT.OTU_tax_assignments.txt	OTU_134	28	Arthropoda;Insecta;Lepidoptera;Noctuidae;Orthosia;Orthosia_revicta	9e-86	99.47	187	LOWCE267-06	INSECT
2_20_Clarke_Lake_Apr_30_2017_INSECT.OTU_tax_assignments.txt	OTU_134	24	Arthropoda;Insecta;Lepidoptera;Geometridae;Cladara;Cladara_atroliturata	1e-74	98.65	148	TTMNB884-06	INSECT
20_2E_PLANT.OTU_tax_assignments.txt	OTU_134	13	Magnoliophyta;Magnoliopsida;Ericales;Ericaceae;Vaccinium;Vaccinium angustifolium	5e-87	100	161	FPOON388-16	PLANT
6_1D_INSECT.OTU_tax_assignments.txt	OTU_134	12	Arthropoda;Arachnida;Trombidiformes;Stigmaeidae;;Stigmaeidae	2e-65	95.58	181	MYMCE516-12	INSECT
2_20_Clarke_Lake_Apr_30_2017_INSECT.OTU_tax_assignments.txt	OTU_135	10	Arthropoda;Insecta;Coleoptera;Cleridae;;Clerinae	4e-75	99.31	145	CNLMC040-14	INSECT
20_2E_PLANT.OTU_tax_assignments.txt	OTU_135	13	Magnoliophyta;Magnoliopsida;Ericales;Ericaceae;Vaccinium;Vaccinium angustifolium	7e-74	96.89	161	FPOON388-16	PLANT
1_North_Bog_2016_INSECT.OTU_tax_assignments.txt	OTU_136	20	Arthropoda;Insecta;Coleoptera;Carabidae;Pterostichus;Pterostichus_adstrictus	3e-66	97.83	138	BBCCM245-10	INSECT
11_Boslpoyr_TDSN_May_6_2016_INSECT.OTU_tax_assignments.txt	OTU_136	18	Arthropoda;Arachnida;Araneae;Philodromidae;Tibellus;Tibellus_maritimus	9e-83	97.98	198	BBCAN499-09	INSECT
2_20_Clarke_Lake_Apr_30_2017_INSECT.OTU_tax_assignments.txt	OTU_136	56	Arthropoda;Insecta;Lepidoptera;Depressariidae;Semioscopis;Semioscopis_inornata	4e-75	99.31	145	LOWCE449-06	INSECT
1_North_Bog_2016_INSECT.OTU_tax_assignments.txt	OTU_137	17	Arthropoda;Diplopoda;Polydesmida;Polydesmidae;;Polydesmidae	1e-57	96.43	140	SWNCC141-16	INSECT
10_Tosl_Woyr_Centennial_Ridges_Apr-19_2015_INSECT.OTU_tax_assignments.txt	OTU_139	147	Arthropoda;Arachnida;Araneae;Dictynidae;Cicurina;Cicurina_arcuata	2e-74	97.28	184	KEJSP073-15	INSECT
6_1D_INSECT.OTU_tax_assignments.txt	OTU_139	15	Arthropoda;Insecta;Coleoptera;Dytiscidae;Ilybius;Ilybius_gagates	1e-72	98.62	145	BBCEC265-09	INSECT
1_North_Bog_2016_INSECT.OTU_tax_assignments.txt	OTU_14	1166	Arthropoda;Insecta;Coleoptera;Carabidae;Pterostichus;Pterostichus_pensylvanicus	2e-83	97.55	204	BBCCM254-10	INSECT
10_Tosl_Woyr_Centennial_Ridges_Apr-19_2015_INSECT.OTU_tax_assignments.txt	OTU_14	289	Arthropoda;Insecta;Hemiptera;Nabidae;Nabis;Nabis_rufusculus	7e-96	98.91	184	CNFNE1499-14	INSECT
11_Boslpoyr_TDSN_May_6_2016_INSECT.OTU_tax_assignments.txt	OTU_14	2307	Arthropoda;Insecta;Coleoptera;Dytiscidae;Ilybius;Ilybius_pleuriticus	2e-87	98.51	202	COLNF2420-15	INSECT
11_Boslpoyr_TDSN_May_6_2016_PLANT.OTU_tax_assignments.txt	OTU_14	17	Magnoliophyta;Magnoliopsida;Ericales;Ericaceae;Vaccinium;Vaccinium angustifolium	3e-88	100	163	FPOON388-16	PLANT
13_North_Bog_2016_INSECT.OTU_tax_assignments.txt	OTU_14	15	Arthropoda;Arachnida;Araneae;Philodromidae;Tibellus;Tibellus_maritimus	6e-16	100	42	ARSO592-09	INSECT
2_20_Clarke_Lake_Apr_30_2017_INSECT.OTU_tax_assignments.txt	OTU_14	691	Arthropoda;Arachnida;Araneae;Amaurobiidae;Callobius;Callobius_bennetti	1e-78	97.95	195	ARONW130-11	INSECT
2_20_Clarke_Lake_Apr_30_2017_PLANT.OTU_tax_assignments.txt	OTU_14	11	Magnoliophyta;Liliopsida;Poales;Poaceae;Elymus;Elymus trachycaulus	9e-86	99.39	163	FPOON390-16	PLANT
20_2E_INSECT.OTU_tax_assignments.txt	OTU_14	22	Arthropoda;Insecta;Diptera;Chironomidae;;Chironomidae	6e-16	100	42	CNGBN2615-14	INSECT
20_2E_PLANT.OTU_tax_assignments.txt	OTU_14	108	Magnoliophyta;Magnoliopsida;Ericales;Ericaceae;Vaccinium;Vaccinium angustifolium	4e-88	100	163	FPOON388-16	PLANT
4_North_Bog_2016_INSECT.OTU_tax_assignments.txt	OTU_14	23	Arthropoda;Arachnida;Araneae;Amaurobiidae;Callobius;Callobius_bennetti	8e-74	96.92	195	ARONW130-11	INSECT
6_1D_INSECT.OTU_tax_assignments.txt	OTU_14	411	Arthropoda;Arachnida;Trombidiformes;Eupodidae;;Eupodidae	2e-15	97.78	45	SWGBI246-16	INSECT
6_1D_PLANT.OTU_tax_assignments.txt	OTU_14	194	Magnoliophyta;Magnoliopsida;Ericales;Ericaceae;Vaccinium;Vaccinium angustifolium	2e-74	96.93	163	FPOON388-16	PLANT
8_North_Bog_2016_INSECT.OTU_tax_assignments.txt	OTU_14	17	Arthropoda;Insecta;Lepidoptera;Noctuidae;Egira;Egira_dolosa	5e-78	97.98	198	LOWCD634-06	INSECT
8_North_Bog_2016_PLANT.OTU_tax_assignments.txt	OTU_14	13	Marchantiophyta;Jungermanniopsida;Jungermanniales;Herbertaceae;Herbertus;Herbertus aduncus	1e-66	94.97	159	HERB037-11	PLANT
1_North_Bog_2016_INSECT.OTU_tax_assignments.txt	OTU_140	17	Arthropoda;Diplopoda;Polydesmida;Polydesmidae;;Polydesmidae	1e-65	96.55	145	SWNCC141-16	INSECT
11_Boslpoyr_TDSN_May_6_2016_INSECT.OTU_tax_assignments.txt	OTU_140	13	Arthropoda;Arachnida;Araneae;Amaurobiidae;Callobius;Callobius_bennetti	8e-71	98.59	142	ARONW130-11	INSECT
12_North_Bog_2016_INSECT.OTU_tax_assignments.txt	OTU_140	26	Arthropoda;Insecta;Coleoptera;Carabidae;Pterostichus;Pterostichus_pensylvanicus	5e-78	97.49	199	BBCCM254-10	INSECT
2_20_Clarke_Lake_Apr_30_2017_INSECT.OTU_tax_assignments.txt	OTU_140	13	Arthropoda;Arachnida;Araneae;Amaurobiidae;Callobius;Callobius_bennetti	1e-78	97.44	195	ARONW130-11	INSECT
10_Tosl_Woyr_Centennial_Ridges_Apr-19_2015_INSECT.OTU_tax_assignments.txt	OTU_141	56	Arthropoda;Arachnida;Araneae;Dictynidae;Cicurina;Cicurina_arcuata	8e-68	97.24	145	KEJSP073-15	INSECT
11_Boslpoyr_TDSN_May_6_2016_INSECT.OTU_tax_assignments.txt	OTU_141	18	Arthropoda;Arachnida;Araneae;Philodromidae;Tibellus;Tibellus_maritimus	1e-81	97.55	204	BBCAN499-09	INSECT
10_Tosl_Woyr_Centennial_Ridges_Apr-19_2015_INSECT.OTU_tax_assignments.txt	OTU_142	19	Arthropoda;Arachnida;Araneae;Dictynidae;Cicurina;Cicurina_arcuata	2e-74	96.83	189	KEJSP073-15	INSECT
11_Boslpoyr_TDSN_May_6_2016_INSECT.OTU_tax_assignments.txt	OTU_144	10	Arthropoda;Insecta;Lepidoptera;Erebidae;Phragmatobia;Phragmatobia_fuliginosa	2e-93	97.45	196	TMNBB017-06	INSECT
6_1D_PLANT.OTU_tax_assignments.txt	OTU_144	16	Magnoliophyta;Magnoliopsida;Ericales;Ericaceae;Gaultheria;Gaultheria hispidula	7e-74	96.93	163	FPOON399-16	PLANT
10_Tosl_Woyr_Centennial_Ridges_Apr-19_2015_INSECT.OTU_tax_assignments.txt	OTU_145	43	Arthropoda;Insecta;Lepidoptera;Noctuidae;Deltote;Deltote_bellicula	2e-71	97.28	184	LNAUT3669-15	INSECT
11_Boslpoyr_TDSN_May_6_2016_INSECT.OTU_tax_assignments.txt	OTU_145	13	Arthropoda;Arachnida;Araneae;Amaurobiidae;Callobius;Callobius_bennetti	3e-76	96.92	195	ARONW130-11	INSECT
20_2E_PLANT.OTU_tax_assignments.txt	OTU_145	41	Magnoliophyta;Magnoliopsida;Ericales;Ericaceae;Vaccinium;Vaccinium angustifolium	1e-66	94.48	163	FPOON388-16	PLANT
6_1D_PLANT.OTU_tax_assignments.txt	OTU_145	29	Magnoliophyta;Magnoliopsida;Dipsacales;Adoxaceae;Viburnum;Viburnum edule	2e-62	94.23	156	FPOON429-16	PLANT
10_Tosl_Woyr_Centennial_Ridges_Apr-19_2015_INSECT.OTU_tax_assignments.txt	OTU_146	31	Arthropoda;Insecta;Lepidoptera;Geometridae;Protoboarmia;Protoboarmia_porcelaria	2e-80	97.51	201	LPMN425-08	INSECT
11_Boslpoyr_TDSN_May_6_2016_INSECT.OTU_tax_assignments.txt	OTU_146	16	Arthropoda;Insecta;Lepidoptera;Erebidae;Zanclognatha;Zanclognatha_laevigata	2e-96	97.46	197	HEJUL2093-12	INSECT
20_2E_PLANT.OTU_tax_assignments.txt	OTU_146	37	Magnoliophyta;Magnoliopsida;Ericales;Ericaceae;Pyrola;Pyrola asarifolia	7e-68	95.03	161	FPOON001-16	PLANT
6_1D_PLANT.OTU_tax_assignments.txt	OTU_146	51	Magnoliophyta;Magnoliopsida;Ericales;Ericaceae;Vaccinium;Vaccinium angustifolium	3e-73	98.66	149	FPOON388-16	PLANT
2_20_Clarke_Lake_Apr_30_2017_INSECT.OTU_tax_assignments.txt	OTU_147	41	Arthropoda;Insecta;Lepidoptera;Geometridae;Cladara;Cladara_limitaria	2e-83	96.04	202	LPSOD713-09	INSECT
1_North_Bog_2016_INSECT.OTU_tax_assignments.txt	OTU_148	10	Arthropoda;Diplopoda;Polydesmida;Polydesmidae;;Polydesmidae	4e-53	94.12	136	SWNCC141-16	INSECT
6_1D_PLANT.OTU_tax_assignments.txt	OTU_148	10	Magnoliophyta;Magnoliopsida;Ericales;Ericaceae;Vaccinium;Vaccinium angustifolium	3e-73	97.59	166	FPOON388-16	PLANT
10_Tosl_Woyr_Centennial_Ridges_Apr-19_2015_INSECT.OTU_tax_assignments.txt	OTU_149	25	Arthropoda;Insecta;Diptera;Cecidomyiidae;;Cecidomyiidae	6e-19	94.03	67	RRMFC1023-15	INSECT
11_Boslpoyr_TDSN_May_6_2016_INSECT.OTU_tax_assignments.txt	OTU_149	17	Arthropoda;Insecta;Lepidoptera;Noctuidae;Anaplectoides;Anaplectoides_pressus	3e-66	98.55	138	BBLEC855-09	INSECT
1_North_Bog_2016_INSECT.OTU_tax_assignments.txt	OTU_15	367	Arthropoda;Arachnida;Araneae;Amaurobiidae;Cybaeopsis;Cybaeopsis_tibialis	2e-80	97.47	198	ARSO213-08	INSECT
10_Tosl_Woyr_Centennial_Ridges_Apr-19_2015_INSECT.OTU_tax_assignments.txt	OTU_15	140	Arthropoda;Arachnida;Araneae;Linyphiidae;Tenuiphantes;Tenuiphantes_zebra	5e-78	96.97	198	BBCNP1357-14	INSECT
11_Boslpoyr_TDSN_May_6_2016_INSECT.OTU_tax_assignments.txt	OTU_15	1382	Arthropoda;Arachnida;Araneae;Dictynidae;Cicurina;Cicurina_placida	2e-90	98.99	199	BBCAN154-09	INSECT
11_Boslpoyr_TDSN_May_6_2016_PLANT.OTU_tax_assignments.txt	OTU_15	26	Magnoliophyta;Magnoliopsida;Ericales;Ericaceae;Vaccinium;Vaccinium angustifolium	4e-88	100	163	FPOON388-16	PLANT
2_20_Clarke_Lake_Apr_30_2017_INSECT.OTU_tax_assignments.txt	OTU_15	182	Arthropoda;Diplopoda;Julida;Parajulidae;;Parajulidae	2e-102	98.49	199	JSBIC071-14	INSECT
20_2E_INSECT.OTU_tax_assignments.txt	OTU_15	17	Arthropoda;Insecta;Diptera;Chloropidae;Incertella;Incertella_incerta	2e-16	91.43	70	NGNAN1296-14	INSECT
20_2E_PLANT.OTU_tax_assignments.txt	OTU_15	165	Magnoliophyta;Magnoliopsida;Ericales;Ericaceae;Vaccinium;Vaccinium angustifolium	3e-79	98.78	164	FPOON388-16	PLANT
6_1D_INSECT.OTU_tax_assignments.txt	OTU_15	1504	Arthropoda;Insecta;Coleoptera;Dytiscidae;Ilybius;Ilybius_gagates	2e-80	97.98	198	BBCEC265-09	INSECT
6_1D_PLANT.OTU_tax_assignments.txt	OTU_15	187	Magnoliophyta;Magnoliopsida;Ericales;Ericaceae;Vaccinium;Vaccinium angustifolium	4e-88	100	163	FPOON388-16	PLANT
8_North_Bog_2016_PLANT.OTU_tax_assignments.txt	OTU_15	44	Magnoliophyta;Magnoliopsida;Ericales;Ericaceae;Vaccinium;Vaccinium angustifolium	2e-74	96.93	163	FPOON388-16	PLANT
1_North_Bog_2016_INSECT.OTU_tax_assignments.txt	OTU_151	10	Arthropoda;Arachnida;Araneae;Amaurobiidae;Cybaeopsis;Cybaeopsis_tibialis	1e-54	95.61	205	ARSO213-08	INSECT
11_Boslpoyr_TDSN_May_6_2016_INSECT.OTU_tax_assignments.txt	OTU_151	15	Arthropoda;Insecta;Lepidoptera;Noctuidae;Anaplectoides;Anaplectoides_pressus	9e-83	97.47	198	BBLEC855-09	INSECT
11_Boslpoyr_TDSN_May_6_2016_INSECT.OTU_tax_assignments.txt	OTU_152	70	Arthropoda;Insecta;Lepidoptera;Noctuidae;Orthosia;Orthosia_revicta	2e-93	97.96	196	LOWCE267-06	INSECT
2_20_Clarke_Lake_Apr_30_2017_INSECT.OTU_tax_assignments.txt	OTU_152	18	Arthropoda;Arachnida;Araneae;Amaurobiidae;Callobius;Callobius_bennetti	5e-78	99.43	174	ARONW130-11	INSECT
6_1D_INSECT.OTU_tax_assignments.txt	OTU_153	12	Arthropoda;Insecta;Lepidoptera;Geometridae;Protoboarmia;Protoboarmia_porcelaria	7e-77	98.4	188	LPMN425-08	INSECT
1_North_Bog_2016_INSECT.OTU_tax_assignments.txt	OTU_154	18	Arthropoda;Insecta;Coleoptera;Carabidae;Pterostichus;Pterostichus_adstrictus	1e-69	96.02	201	BBCCM245-10	INSECT
10_Tosl_Woyr_Centennial_Ridges_Apr-19_2015_INSECT.OTU_tax_assignments.txt	OTU_154	24	Arthropoda;Arachnida;Araneae;Dictynidae;Cicurina;Cicurina_arcuata	4e-60	97.66	128	KEJSP073-15	INSECT
11_Boslpoyr_TDSN_May_6_2016_INSECT.OTU_tax_assignments.txt	OTU_154	11	Arthropoda;Arachnida;Araneae;Amaurobiidae;Callobius;Callobius_bennetti	2e-56	97.76	134	ARONW130-11	INSECT
6_1D_PLANT.OTU_tax_assignments.txt	OTU_154	21	Magnoliophyta;Magnoliopsida;Ericales;Ericaceae;Chamaedaphne;Chamaedaphne calyculata	3e-61	93.21	162	FPOON406-16	PLANT
10_Tosl_Woyr_Centennial_Ridges_Apr-19_2015_INSECT.OTU_tax_assignments.txt	OTU_155	20	Arthropoda;Insecta;Lepidoptera;Noctuidae;Deltote;Deltote_bellicula	9e-86	98.95	191	LNAUT3669-15	INSECT
11_Boslpoyr_TDSN_May_6_2016_INSECT.OTU_tax_assignments.txt	OTU_155	29	Arthropoda;Insecta;Coleoptera;Dytiscidae;Ilybius;Ilybius_gagates	3e-76	97.95	195	BBCEC265-09	INSECT
2_20_Clarke_Lake_Apr_30_2017_INSECT.OTU_tax_assignments.txt	OTU_156	124	Arthropoda;Insecta;Lepidoptera;Depressariidae;Semioscopis;Semioscopis_inornata	9e-83	97.52	202	LOWCE449-06	INSECT
20_2E_PLANT.OTU_tax_assignments.txt	OTU_156	63	Marchantiophyta;Jungermanniopsida;Jungermanniales;Herbertaceae;Herbertus;Herbertus aduncus	1e-53	92.36	157	HERB037-11	PLANT
6_1D_INSECT.OTU_tax_assignments.txt	OTU_156	11	Arthropoda;Insecta;Coleoptera;Dytiscidae;Ilybius;Ilybius_gagates	2e-86	98.47	196	BBCEC265-09	INSECT
6_1D_PLANT.OTU_tax_assignments.txt	OTU_156	109	Magnoliophyta;Magnoliopsida;Ericales;Ericaceae;Chamaedaphne;Chamaedaphne calyculata	2e-68	95.06	162	FPOON406-16	PLANT
1_North_Bog_2016_INSECT.OTU_tax_assignments.txt	OTU_157	22	Chordata;Amphibia;Anura;Ranidae;Rana;Rana_sylvatica	2e-87	96.84	190	ASCRA015-08	INSECT
2_20_Clarke_Lake_Apr_30_2017_INSECT.OTU_tax_assignments.txt	OTU_158	12	Arthropoda;Insecta;Lepidoptera;Geometridae;Cladara;Cladara_limitaria	1e-63	94.06	202	LPSOD713-09	INSECT
6_1D_PLANT.OTU_tax_assignments.txt	OTU_158	32	Magnoliophyta;Magnoliopsida;Ericales;Ericaceae;Gaultheria;Gaultheria hispidula	5e-75	97.58	165	FPOON399-16	PLANT
10_Tosl_Woyr_Centennial_Ridges_Apr-19_2015_INSECT.OTU_tax_assignments.txt	OTU_159	11	Arthropoda;Arachnida;Araneae;Dictynidae;Cicurina;Cicurina_arcuata	5e-72	95.5	200	KEJSP073-15	INSECT
6_1D_INSECT.OTU_tax_assignments.txt	OTU_159	22	Arthropoda;Insecta;Coleoptera;Dytiscidae;Ilybius;Ilybius_gagates	2e-77	99.33	149	BBCEC265-09	INSECT
1_North_Bog_2016_INSECT.OTU_tax_assignments.txt	OTU_16	274	Arthropoda;Insecta;Diptera;Cecidomyiidae;;Cecidomyiidae	6e-16	100	42	CNGCF026-15	INSECT
10_Tosl_Woyr_Centennial_Ridges_Apr-19_2015_INSECT.OTU_tax_assignments.txt	OTU_16	193	Arthropoda;Insecta;Hemiptera;Cixiidae;Cixius;Cixius_misellus	7e-25	95.65	69	CNGMI977-14	INSECT
11_Boslpoyr_TDSN_May_6_2016_INSECT.OTU_tax_assignments.txt	OTU_16	1529	Arthropoda;Insecta;Lepidoptera;Pyralidae;Dioryctria;Dioryctria_abietivorella	1e-88	98.98	196	LALPA307-10	INSECT
11_Boslpoyr_TDSN_May_6_2016_PLANT.OTU_tax_assignments.txt	OTU_16	13	Magnoliophyta;Magnoliopsida;Ericales;Ericaceae;Vaccinium;Vaccinium angustifolium	4e-88	100	163	FPOON388-16	PLANT
16_2B_PLANT.OTU_tax_assignments.txt	OTU_16	16	Magnoliophyta;Magnoliopsida;Ericales;Ericaceae;Vaccinium;Vaccinium angustifolium	3e-76	96.93	163	FPOON388-16	PLANT
2_20_Clarke_Lake_Apr_30_2017_INSECT.OTU_tax_assignments.txt	OTU_16	320	Arthropoda;Insecta;Lepidoptera;Geometridae;Protoboarmia;Protoboarmia_porcelaria	9e-86	98.49	199	LPMN425-08	INSECT
20_2E_PLANT.OTU_tax_assignments.txt	OTU_16	81	Magnoliophyta;Magnoliopsida;Ericales;Ericaceae;Vaccinium;Vaccinium angustifolium	5e-75	97.56	164	FPOON388-16	PLANT
6_1D_INSECT.OTU_tax_assignments.txt	OTU_16	895	Arthropoda;Insecta;Diptera;Sciaridae;;Sciaridae	1e-17	100	45	CNGSB2528-15	INSECT
6_1D_PLANT.OTU_tax_assignments.txt	OTU_16	110	Magnoliophyta;Magnoliopsida;Ericales;Ericaceae;Vaccinium;Vaccinium angustifolium	7e-74	96.32	163	FPOON388-16	PLANT
8_North_Bog_2016_PLANT.OTU_tax_assignments.txt	OTU_16	38	Pinophyta;Pinidae;Pinales;Pinaceae;Pinus;Pinus	6e-59	93.98	166	LTRBN101-13	PLANT
6_1D_PLANT.OTU_tax_assignments.txt	OTU_160	17	Magnoliophyta;Magnoliopsida;Ericales;Ericaceae;Vaccinium;Vaccinium angustifolium	9e-86	99.39	163	FPOON388-16	PLANT
11_Boslpoyr_TDSN_May_6_2016_INSECT.OTU_tax_assignments.txt	OTU_161	19	Arthropoda;Insecta;Lepidoptera;Noctuidae;Phlogophora;Phlogophora_periculosa	5e-81	98.44	192	LPMNB531-09	INSECT
6_1D_PLANT.OTU_tax_assignments.txt	OTU_161	24	Magnoliophyta;Magnoliopsida;Ericales;Ericaceae;Gaultheria;Gaultheria hispidula	3e-76	96.93	163	FPOON399-16	PLANT
11_Boslpoyr_TDSN_May_6_2016_INSECT.OTU_tax_assignments.txt	OTU_162	12	Arthropoda;Insecta;Lepidoptera;Noctuidae;Anaplectoides;Anaplectoides_pressus	9e-86	97.96	196	BBLEC855-09	INSECT
2_20_Clarke_Lake_Apr_30_2017_INSECT.OTU_tax_assignments.txt	OTU_162	11	Arthropoda;Insecta;Lepidoptera;Geometridae;Cladara;Cladara_limitaria	7e-55	94.41	143	LPSOD713-09	INSECT
6_1D_INSECT.OTU_tax_assignments.txt	OTU_162	16	Arthropoda;Insecta;Coleoptera;Dytiscidae;Ilybius;Ilybius_gagates	3e-73	97.89	190	BBCEC265-09	INSECT
6_1D_PLANT.OTU_tax_assignments.txt	OTU_162	15	Magnoliophyta;Magnoliopsida;Ericales;Ericaceae;Vaccinium;Vaccinium angustifolium	3e-64	93.87	163	FPOON388-16	PLANT
6_1D_INSECT.OTU_tax_assignments.txt	OTU_163	17	Arthropoda;Insecta;Coleoptera;Dytiscidae;Ilybius;Ilybius_gagates	4e-82	98.94	189	BBCEC265-09	INSECT
10_Tosl_Woyr_Centennial_Ridges_Apr-19_2015_INSECT.OTU_tax_assignments.txt	OTU_164	23	Arthropoda;Insecta;Lepidoptera;Erebidae;Phragmatobia;Phragmatobia_assimilans	1e-81	97.96	196	LPSOB594-08	INSECT
11_Boslpoyr_TDSN_May_6_2016_INSECT.OTU_tax_assignments.txt	OTU_164	15	Arthropoda;Insecta;Lepidoptera;Noctuidae;Melanchra;Melanchra_adjuncta	8e-77	96.94	196	LBCC434-05	INSECT
20_2E_PLANT.OTU_tax_assignments.txt	OTU_164	27	Magnoliophyta;Magnoliopsida;Ericales;Ericaceae;Vaccinium;Vaccinium angustifolium	4e-57	92.02	163	FPOON388-16	PLANT
6_1D_INSECT.OTU_tax_assignments.txt	OTU_164	221	Arthropoda;Insecta;Diptera;Syrphidae;Criorhina;Criorhina_nigriventris	2e-102	98.97	195	CNPAB172-13	INSECT
1_North_Bog_2016_INSECT.OTU_tax_assignments.txt	OTU_165	19	Arthropoda;Diplopoda;Polydesmida;Polydesmidae;;Polydesmidae	2e-67	97.92	144	SWNCC141-16	INSECT
2_20_Clarke_Lake_Apr_30_2017_INSECT.OTU_tax_assignments.txt	OTU_165	22	Arthropoda;Insecta;Lepidoptera;Depressariidae;Semioscopis;Semioscopis_inornata	2e-68	97.26	146	LOWCE449-06	INSECT
20_2E_PLANT.OTU_tax_assignments.txt	OTU_165	10	Magnoliophyta;Magnoliopsida;Ericales;Ericaceae;Vaccinium;Vaccinium angustifolium	2e-64	100	123	FPOON388-16	PLANT
6_1D_INSECT.OTU_tax_assignments.txt	OTU_165	29	Arthropoda;Insecta;Coleoptera;Dytiscidae;Ilybius;Ilybius_gagates	4e-88	99.48	191	BBCEC265-09	INSECT
6_1D_PLANT.OTU_tax_assignments.txt	OTU_165	12	Pinophyta;Pinidae;Pinales;Pinaceae;Pinus;Pinus	4e-69	95.09	163	LTRBN101-13	PLANT
1_North_Bog_2016_INSECT.OTU_tax_assignments.txt	OTU_166	13	Arthropoda;Diplopoda;Polydesmida;Polydesmidae;;Polydesmidae	8e-64	97.83	138	SWNCC141-16	INSECT
10_Tosl_Woyr_Centennial_Ridges_Apr-19_2015_INSECT.OTU_tax_assignments.txt	OTU_166	84	Arthropoda;Insecta;Lepidoptera;Noctuidae;Psaphida;Psaphida_resumens	2e-58	97.6	125	MPNOC061-16	INSECT
11_Boslpoyr_TDSN_May_6_2016_INSECT.OTU_tax_assignments.txt	OTU_166	36	Arthropoda;Insecta;Lepidoptera;Gelechiidae;Gnorimoschema;Gnorimoschema_VNG013	1e-69	96.08	204	MNAK277-10	INSECT
2_20_Clarke_Lake_Apr_30_2017_INSECT.OTU_tax_assignments.txt	OTU_166	10	Arthropoda;Arachnida;Araneae;Amaurobiidae;Callobius;Callobius_bennetti	2e-80	97.03	202	ARONW130-11	INSECT
6_1D_PLANT.OTU_tax_assignments.txt	OTU_166	20	Magnoliophyta;Magnoliopsida;Ericales;Ericaceae;Gaultheria;Gaultheria hispidula	8e-74	98.06	155	FPOON399-16	PLANT
11_Boslpoyr_TDSN_May_6_2016_INSECT.OTU_tax_assignments.txt	OTU_167	63	Arthropoda;Arachnida;Araneae;Amaurobiidae;Callobius;Callobius_bennetti	8e-71	96.97	198	ARONW130-11	INSECT
11_Boslpoyr_TDSN_May_6_2016_INSECT.OTU_tax_assignments.txt	OTU_168	48	Arthropoda;Arachnida;Araneae;Amaurobiidae;Callobius;Callobius_bennetti	9e-80	97.42	194	ARONW130-11	INSECT
6_1D_INSECT.OTU_tax_assignments.txt	OTU_168	19	Arthropoda;Insecta;Coleoptera;Dytiscidae;Ilybius;Ilybius_gagates	1e-78	97.91	191	BBCEC265-09	INSECT
6_1D_PLANT.OTU_tax_assignments.txt	OTU_168	14	Magnoliophyta;Magnoliopsida;Ericales;Ericaceae;Vaccinium;Vaccinium angustifolium	3e-73	97.59	166	FPOON388-16	PLANT
11_Boslpoyr_TDSN_May_6_2016_INSECT.OTU_tax_assignments.txt	OTU_169	28	Arthropoda;Insecta;Lepidoptera;Noctuidae;Protogygia;Protogygia_enalaga	7e-99	98.01	201	LEPNF952-14	INSECT
2_20_Clarke_Lake_Apr_30_2017_INSECT.OTU_tax_assignments.txt	OTU_169	21	Arthropoda;Insecta;Diptera;Syrphidae;Eristalis;Eristalis_dimidiata	7e-99	99.46	185	NCCA2519-11	INSECT
6_1D_INSECT.OTU_tax_assignments.txt	OTU_169	22	Arthropoda;Arachnida;Araneae;Araneidae;Araneus;Araneus_nordmanni	2e-67	97.22	144	ARONW091-11	INSECT
6_1D_PLANT.OTU_tax_assignments.txt	OTU_169	13	Magnoliophyta;Magnoliopsida;Ericales;Ericaceae;Vaccinium;Vaccinium angustifolium	3e-76	96.93	163	FPOON388-16	PLANT
1_North_Bog_2016_INSECT.OTU_tax_assignments.txt	OTU_17	297	Arthropoda;Insecta;Diptera;Chironomidae;;Orthocladiinae	4e-85	98.45	194	NCCA650-11	INSECT
10_Tosl_Woyr_Centennial_Ridges_Apr-19_2015_INSECT.OTU_tax_assignments.txt	OTU_17	361	Arthropoda;Insecta;Lepidoptera;Noctuidae;Lithophane;Lithophane_petulca	4e-91	99.49	196	LALPA1143-11	INSECT
11_Boslpoyr_TDSN_May_6_2016_INSECT.OTU_tax_assignments.txt	OTU_17	891	Arthropoda;Insecta;Coleoptera;Dytiscidae;Ilybius;Ilybius_fuliginosus	1e-88	98.01	201	BBCEC408-10	INSECT
12_North_Bog_2016_INSECT.OTU_tax_assignments.txt	OTU_17	45	Arthropoda;Insecta;Coleoptera;Carabidae;Pterostichus;Pterostichus_pensylvanicus	1e-94	97.47	198	BBCCM254-10	INSECT
2_20_Clarke_Lake_Apr_30_2017_INSECT.OTU_tax_assignments.txt	OTU_17	394	Arthropoda;Insecta;Lepidoptera;Depressariidae;Semioscopis;Semioscopis_inornata	2e-80	96.97	198	LOWCE449-06	INSECT
20_2E_PLANT.OTU_tax_assignments.txt	OTU_17	36	Magnoliophyta;Magnoliopsida;Ericales;Ericaceae;Vaccinium;Vaccinium angustifolium	8e-83	100	154	FPOON388-16	PLANT
6_1D_INSECT.OTU_tax_assignments.txt	OTU_17	254	Arthropoda;Insecta;Hemiptera;Pentatomidae;Podisus;Podisus_serieventris	3e-92	97.85	186	HCNC786-09	INSECT
6_1D_PLANT.OTU_tax_assignments.txt	OTU_17	254	Magnoliophyta;Magnoliopsida;Ericales;Ericaceae;Vaccinium;Vaccinium angustifolium	4e-88	100	163	FPOON388-16	PLANT
1_North_Bog_2016_INSECT.OTU_tax_assignments.txt	OTU_170	22	Arthropoda;Insecta;Lepidoptera;Noctuidae;Egira;Egira_dolosa	6e-81	97.95	195	LOWCD634-06	INSECT
6_1D_PLANT.OTU_tax_assignments.txt	OTU_170	22	Magnoliophyta;Magnoliopsida;Ericales;Ericaceae;Vaccinium;Vaccinium angustifolium	3e-76	97.55	163	FPOON388-16	PLANT
10_Tosl_Woyr_Centennial_Ridges_Apr-19_2015_INSECT.OTU_tax_assignments.txt	OTU_171	81	Arthropoda;Insecta;Lepidoptera;Geometridae;Protoboarmia;Protoboarmia_porcelaria	4e-85	98.02	202	LPMN425-08	INSECT
6_1D_INSECT.OTU_tax_assignments.txt	OTU_171	12	Arthropoda;Arachnida;Araneae;Araneidae;Araneus;Araneus_nordmanni	8e-74	96.92	195	ARONW091-11	INSECT
10_Tosl_Woyr_Centennial_Ridges_Apr-19_2015_INSECT.OTU_tax_assignments.txt	OTU_172	20	Arthropoda;Insecta;Lepidoptera;Geometridae;Protoboarmia;Protoboarmia_porcelaria	6e-55	99.1	111	LPMN425-08	INSECT
11_Boslpoyr_TDSN_May_6_2016_INSECT.OTU_tax_assignments.txt	OTU_172	11	Arthropoda;Insecta;Lepidoptera;Noctuidae;Phlogophora;Phlogophora_periculosa	6e-87	98.98	197	LPMNB531-09	INSECT
2_20_Clarke_Lake_Apr_30_2017_INSECT.OTU_tax_assignments.txt	OTU_172	20	Arthropoda;Arachnida;Araneae;Amaurobiidae;Callobius;Callobius_bennetti	9e-80	97.42	194	ARONW130-11	INSECT
6_1D_INSECT.OTU_tax_assignments.txt	OTU_172	53	Arthropoda;Arachnida;Trombidiformes;Stigmaeidae;;Stigmaeidae	2e-65	95.97	149	MYMCE516-12	INSECT
1_North_Bog_2016_INSECT.OTU_tax_assignments.txt	OTU_173	194	Arthropoda;Diplopoda;Polydesmida;Polydesmidae;;Polydesmidae	1e-72	97.52	161	SWNCC141-16	INSECT
10_Tosl_Woyr_Centennial_Ridges_Apr-19_2015_INSECT.OTU_tax_assignments.txt	OTU_174	13	Arthropoda;Insecta;Lepidoptera;Geometridae;Protoboarmia;Protoboarmia_porcelaria	9e-80	100	149	LPMN425-08	INSECT
20_2E_PLANT.OTU_tax_assignments.txt	OTU_174	41	Magnoliophyta;Magnoliopsida;Ericales;Ericaceae;Pyrola;Pyrola asarifolia	3e-70	95.65	161	FPOON001-16	PLANT
6_1D_INSECT.OTU_tax_assignments.txt	OTU_174	10	Arthropoda;Arachnida;Trombidiformes;Stigmaeidae;;Stigmaeidae	4e-60	95.83	144	MYMCE516-12	INSECT
11_Boslpoyr_TDSN_May_6_2016_INSECT.OTU_tax_assignments.txt	OTU_176	30	Arthropoda;Insecta;Lepidoptera;Erebidae;Platarctia;Platarctia_parthenos	1e-84	97.55	204	LOWCE072-06	INSECT
2_20_Clarke_Lake_Apr_30_2017_INSECT.OTU_tax_assignments.txt	OTU_177	12	Arthropoda;Insecta;Lepidoptera;Geometridae;Cladara;Cladara_limitaria	1e-65	97.24	145	LPSOD713-09	INSECT
6_1D_INSECT.OTU_tax_assignments.txt	OTU_177	13	Arthropoda;Insecta;Coleoptera;Dytiscidae;Ilybius;Ilybius_gagates	3e-79	97.45	196	BBCEC265-09	INSECT
11_Boslpoyr_TDSN_May_6_2016_INSECT.OTU_tax_assignments.txt	OTU_178	54	Arthropoda;Arachnida;Araneae;Amaurobiidae;Callobius;Callobius_bennetti	5e-69	99.26	135	ARONW130-11	INSECT
6_1D_INSECT.OTU_tax_assignments.txt	OTU_178	10	Arthropoda;Insecta;Coleoptera;Dytiscidae;Ilybius;Ilybius_gagates	1e-53	97.6	125	BBCEC265-09	INSECT
11_Boslpoyr_TDSN_May_6_2016_INSECT.OTU_tax_assignments.txt	OTU_179	19	Arthropoda;Insecta;Coleoptera;Dytiscidae;Ilybius;Ilybius_gagates	9e-80	98.92	186	BBCEC265-09	INSECT
1_North_Bog_2016_INSECT.OTU_tax_assignments.txt	OTU_18	253	Arthropoda;Insecta;Hemiptera;Nabidae;Nabis;Nabis_rufusculus	3e-98	99.46	184	CNFNE1499-14	INSECT
10_Tosl_Woyr_Centennial_Ridges_Apr-19_2015_INSECT.OTU_tax_assignments.txt	OTU_18	190	Arthropoda;Arachnida;Araneae;Dictynidae;Cicurina;Cicurina_placida	2e-90	98.99	199	BBCAN154-09	INSECT
11_Boslpoyr_TDSN_May_6_2016_INSECT.OTU_tax_assignments.txt	OTU_18	1193	Arthropoda;Arachnida;Araneae;Lycosidae;Trochosa;Trochosa_terricola	6e-84	98.44	192	ARONW122-11	INSECT
12_North_Bog_2016_INSECT.OTU_tax_assignments.txt	OTU_18	34	Arthropoda;Arachnida;Araneae;Araneidae;Araneus;Araneus_nordmanni	1e-72	98.62	145	ARONW091-11	INSECT
2_20_Clarke_Lake_Apr_30_2017_INSECT.OTU_tax_assignments.txt	OTU_18	139	Arthropoda;Insecta;Coleoptera;Elateridae;Agriotes;Agriotes_collaris	1e-103	98.98	197	CNCCG140-12	INSECT
20_2E_INSECT.OTU_tax_assignments.txt	OTU_18	10	Arthropoda;Insecta;Diptera;Cecidomyiidae;;Cecidomyiidae	6e-16	100	42	CNNHA2165-14	INSECT
20_2E_PLANT.OTU_tax_assignments.txt	OTU_18	146	Magnoliophyta;Magnoliopsida;Ericales;Ericaceae;Vaccinium;Vaccinium angustifolium	5e-75	99.33	149	FPOON388-16	PLANT
4_North_Bog_2016_INSECT.OTU_tax_assignments.txt	OTU_18	10	Arthropoda;Arachnida;Araneae;Amaurobiidae;Callobius;Callobius_bennetti	2e-68	96.46	198	ARONW130-11	INSECT
6_1D_INSECT.OTU_tax_assignments.txt	OTU_18	585	Arthropoda;Arachnida;Araneae;Lycosidae;Piratula;Piratula_insularis	8e-77	97	200	PPELE280-11	INSECT
6_1D_PLANT.OTU_tax_assignments.txt	OTU_18	126	Magnoliophyta;Magnoliopsida;Ericales;Ericaceae;Vaccinium;Vaccinium angustifolium	3e-79	98.78	164	FPOON388-16	PLANT
8_North_Bog_2016_INSECT.OTU_tax_assignments.txt	OTU_18	15	Arthropoda;Insecta;Lepidoptera;Noctuidae;Egira;Egira_dolosa	6e-87	97.4	192	LOWCD634-06	INSECT
8_North_Bog_2016_PLANT.OTU_tax_assignments.txt	OTU_18	16	Pinophyta;Pinidae;Pinales;Pinaceae;Pinus;Pinus	4e-57	92.64	163	LTRBN101-13	PLANT
1_North_Bog_2016_INSECT.OTU_tax_assignments.txt	OTU_181	14	Arthropoda;Diplopoda;Polydesmida;Polydesmidae;;Polydesmidae	1e-68	98.55	138	SWNCC141-16	INSECT
10_Tosl_Woyr_Centennial_Ridges_Apr-19_2015_INSECT.OTU_tax_assignments.txt	OTU_181	14	Arthropoda;Arachnida;Araneae;Dictynidae;Cicurina;Cicurina_arcuata	8e-74	97.77	179	KEJSP073-15	INSECT
11_Boslpoyr_TDSN_May_6_2016_INSECT.OTU_tax_assignments.txt	OTU_181	12	Arthropoda;Insecta;Lepidoptera;Noctuidae;Phlogophora;Phlogophora_periculosa	3e-69	97.96	147	LPMNB531-09	INSECT
2_20_Clarke_Lake_Apr_30_2017_INSECT.OTU_tax_assignments.txt	OTU_181	16	Arthropoda;Arachnida;Araneae;Amaurobiidae;Callobius;Callobius_bennetti	1e-78	98.4	187	ARONW130-11	INSECT
10_Tosl_Woyr_Centennial_Ridges_Apr-19_2015_INSECT.OTU_tax_assignments.txt	OTU_183	10	Arthropoda;Arachnida;Araneae;Dictynidae;Cicurina;Cicurina_arcuata	8e-77	96.88	192	KEJSP073-15	INSECT
11_Boslpoyr_TDSN_May_6_2016_INSECT.OTU_tax_assignments.txt	OTU_184	28	Arthropoda;Insecta;Lepidoptera;Gelechiidae;;Gelechiidae	8e-74	96.55	203	CNGSE3334-15	INSECT
10_Tosl_Woyr_Centennial_Ridges_Apr-19_2015_INSECT.OTU_tax_assignments.txt	OTU_185	15	Arthropoda;Insecta;Lepidoptera;Erebidae;Neoarctia;Neoarctia_lafontainei	2e-80	96.46	198	RDNMF381-08	INSECT
11_Boslpoyr_TDSN_May_6_2016_INSECT.OTU_tax_assignments.txt	OTU_185	18	Arthropoda;Arachnida;Araneae;Gnaphosidae;Gnaphosa;Gnaphosa_antipola	3e-57	97.04	135	ARBCM3035-15	INSECT
6_1D_INSECT.OTU_tax_assignments.txt	OTU_185	12	Arthropoda;Arachnida;Araneae;Araneidae;Araneus;Araneus_nordmanni	1e-72	95.56	180	ARONW091-11	INSECT
10_Tosl_Woyr_Centennial_Ridges_Apr-19_2015_INSECT.OTU_tax_assignments.txt	OTU_186	11	Arthropoda;Insecta;Lepidoptera;Geometridae;Protoboarmia;Protoboarmia_porcelaria	5e-75	99.31	145	LPMN425-08	INSECT
11_Boslpoyr_TDSN_May_6_2016_INSECT.OTU_tax_assignments.txt	OTU_186	150	Arthropoda;Arachnida;Araneae;Amaurobiidae;Callobius;Callobius_bennetti	2e-83	97.99	199	ARONW130-11	INSECT
20_2E_PLANT.OTU_tax_assignments.txt	OTU_186	10	Magnoliophyta;Magnoliopsida;Ericales;Ericaceae;Vaccinium;Vaccinium angustifolium	1e-27	100	61	FPOON388-16	PLANT
1_North_Bog_2016_INSECT.OTU_tax_assignments.txt	OTU_187	28	Arthropoda;Diplopoda;Polydesmida;Polydesmidae;;Polydesmidae	3e-66	97.83	138	SWNCC141-16	INSECT
2_20_Clarke_Lake_Apr_30_2017_INSECT.OTU_tax_assignments.txt	OTU_187	20	Arthropoda;Arachnida;Araneae;Amaurobiidae;Callobius;Callobius_bennetti	1e-72	96.95	197	ARONW130-11	INSECT
6_1D_INSECT.OTU_tax_assignments.txt	OTU_187	18	Arthropoda;Insecta;Coleoptera;Dytiscidae;Ilybius;Ilybius_gagates	2e-55	97.06	136	BBCEC265-09	INSECT
10_Tosl_Woyr_Centennial_Ridges_Apr-19_2015_INSECT.OTU_tax_assignments.txt	OTU_188	21	Arthropoda;Insecta;Lepidoptera;Noctuidae;Lithophane;Lithophane_baileyi	9e-80	97.46	197	LALPA1353-12	INSECT
11_Boslpoyr_TDSN_May_6_2016_INSECT.OTU_tax_assignments.txt	OTU_188	11	Arthropoda;Arachnida;Araneae;Amaurobiidae;Callobius;Callobius_bennetti	4e-63	95.3	149	ARONW130-11	INSECT
20_2E_PLANT.OTU_tax_assignments.txt	OTU_188	12	Magnoliophyta;Magnoliopsida;Ericales;Ericaceae;Vaccinium;Vaccinium angustifolium	5e-75	98.14	161	FPOON388-16	PLANT
10_Tosl_Woyr_Centennial_Ridges_Apr-19_2015_INSECT.OTU_tax_assignments.txt	OTU_189	16	Arthropoda;Insecta;Lepidoptera;Saturniidae;Anisota;Anisota_manitobensis	2e-58	94.63	149	TAMIC781-10	INSECT
2_20_Clarke_Lake_Apr_30_2017_INSECT.OTU_tax_assignments.txt	OTU_189	125	Arthropoda;Arachnida;Araneae;Amaurobiidae;Callobius;Callobius_bennetti	2e-80	97.94	194	ARONW130-11	INSECT
1_North_Bog_2016_INSECT.OTU_tax_assignments.txt	OTU_19	60	Arthropoda;Arachnida;Araneae;Linyphiidae;Pityohyphantes;Pityohyphantes_subarcticus	4e-85	97.98	198	PHSEP1953-11	INSECT
10_Tosl_Woyr_Centennial_Ridges_Apr-19_2015_INSECT.OTU_tax_assignments.txt	OTU_19	180	Arthropoda;Insecta;Diptera;Sciaridae;Cratyna;Cratyna_longispina	6e-90	99.01	202	CNGLC430-13	INSECT
11_Boslpoyr_TDSN_May_6_2016_INSECT.OTU_tax_assignments.txt	OTU_19	1545	Arthropoda;Insecta;Lepidoptera;Geometridae;Cladara;Cladara_limitaria	9e-73	97.99	149	LPSOD713-09	INSECT
11_Boslpoyr_TDSN_May_6_2016_PLANT.OTU_tax_assignments.txt	OTU_19	48	Magnoliophyta;Magnoliopsida;Fagales;Betulaceae;Betula;Betula papyrifera	5e-81	98.16	163	FPOON391-16	PLANT
12_North_Bog_2016_INSECT.OTU_tax_assignments.txt	OTU_19	14	Arthropoda;Insecta;Coleoptera;Carabidae;Pterostichus;Pterostichus_pensylvanicus	2e-83	97.92	192	BBCCM254-10	INSECT
2_20_Clarke_Lake_Apr_30_2017_INSECT.OTU_tax_assignments.txt	OTU_19	722	Arthropoda;Arachnida;Araneae;Dictynidae;Cicurina;Cicurina_arcuata	1e-72	95.96	198	KEJSP073-15	INSECT
20_2E_PLANT.OTU_tax_assignments.txt	OTU_19	107	Magnoliophyta;Magnoliopsida;Ericales;Ericaceae;Vaccinium;Vaccinium angustifolium	3e-88	100	163	FPOON388-16	PLANT
6_1D_INSECT.OTU_tax_assignments.txt	OTU_19	282	Arthropoda;Insecta;Hymenoptera;Braconidae;;Braconidae	1e-20	93.88	98	SSJAE7261-13	INSECT
6_1D_PLANT.OTU_tax_assignments.txt	OTU_19	305	Magnoliophyta;Magnoliopsida;Ericales;Ericaceae;Chamaedaphne;Chamaedaphne calyculata	1e-66	94.48	163	FPOON406-16	PLANT
8_North_Bog_2016_INSECT.OTU_tax_assignments.txt	OTU_19	12	Arthropoda;Insecta;Lepidoptera;Erebidae;Platarctia;Platarctia_parthenos	6e-93	99.5	199	LPAB308-08	INSECT
8_North_Bog_2016_PLANT.OTU_tax_assignments.txt	OTU_19	10	Magnoliophyta;Magnoliopsida;Fagales;Betulaceae;Betula;Betula papyrifera	4e-88	100	163	FPOON391-16	PLANT
Negative-Extraction_INSECT.OTU_tax_assignments.txt	OTU_19	75	Arthropoda;Insecta;Diptera;Cecidomyiidae;;Cecidomyiidae	4e-10	91.67	48	CNPEN408-14	INSECT
11_Boslpoyr_TDSN_May_6_2016_INSECT.OTU_tax_assignments.txt	OTU_190	11	Arthropoda;Arachnida;Araneae;Philodromidae;Tibellus;Tibellus_maritimus	1e-87	98.97	194	BBCAN499-09	INSECT
6_1D_INSECT.OTU_tax_assignments.txt	OTU_190	13	Arthropoda;Insecta;Diptera;Syrphidae;Criorhina;Criorhina_nigriventris	1e-94	98.92	186	CNPAB172-13	INSECT
1_North_Bog_2016_INSECT.OTU_tax_assignments.txt	OTU_191	15	Arthropoda;Insecta;Coleoptera;Carabidae;Pterostichus;Pterostichus_pensylvanicus	1e-75	97.04	203	BBCCM254-10	INSECT
6_1D_PLANT.OTU_tax_assignments.txt	OTU_191	17	Magnoliophyta;Magnoliopsida;Ericales;Ericaceae;Chamaedaphne;Chamaedaphne calyculata	3e-61	93.21	162	FPOON406-16	PLANT
11_Boslpoyr_TDSN_May_6_2016_INSECT.OTU_tax_assignments.txt	OTU_192	27	Arthropoda;Arachnida;Araneae;Amaurobiidae;Callobius;Callobius_bennetti	2e-74	96.57	204	ARONW130-11	INSECT
2_20_Clarke_Lake_Apr_30_2017_INSECT.OTU_tax_assignments.txt	OTU_193	20	Arthropoda;Insecta;Lepidoptera;Geometridae;Cladara;Cladara_limitaria	2e-57	97.56	123	LPSOD713-09	INSECT
1_North_Bog_2016_INSECT.OTU_tax_assignments.txt	OTU_194	36	Arthropoda;Arachnida;Araneae;Lycosidae;Piratula;Piratula_cantralli	2e-86	96.79	187	ARONW070-11	INSECT
6_1D_INSECT.OTU_tax_assignments.txt	OTU_194	16	Arthropoda;Insecta;Diptera;Ceratopogonidae;Forcipomyia;Forcipomyia	1e-17	100	45	SSJAB2898-13	INSECT
10_Tosl_Woyr_Centennial_Ridges_Apr-19_2015_INSECT.OTU_tax_assignments.txt	OTU_195	25	Arthropoda;Insecta;Lepidoptera;Geometridae;Protoboarmia;Protoboarmia_porcelaria	2e-77	100	145	LPMN425-08	INSECT
2_20_Clarke_Lake_Apr_30_2017_INSECT.OTU_tax_assignments.txt	OTU_195	13	Arthropoda;Arachnida;Araneae;Dictynidae;Cicurina;Cicurina_arcuata	2e-71	95.48	199	KEJSP073-15	INSECT
1_North_Bog_2016_INSECT.OTU_tax_assignments.txt	OTU_196	10	Arthropoda;Insecta;Lepidoptera;Noctuidae;Hemipachnobia;Hemipachnobia_monochromatea	2e-70	97.99	149	TMNBB390-06	INSECT
10_Tosl_Woyr_Centennial_Ridges_Apr-19_2015_INSECT.OTU_tax_assignments.txt	OTU_196	12	Arthropoda;Insecta;Lepidoptera;Noctuidae;Deltote;Deltote_bellicula	1e-84	97.28	184	LNAUT3669-15	INSECT
6_1D_INSECT.OTU_tax_assignments.txt	OTU_196	12	Arthropoda;Insecta;Coleoptera;Dytiscidae;Ilybius;Ilybius_gagates	1e-72	98.62	145	BBCEC265-09	INSECT
6_1D_PLANT.OTU_tax_assignments.txt	OTU_196	45	Magnoliophyta;Magnoliopsida;Ericales;Ericaceae;Vaccinium;Vaccinium angustifolium	2e-52	98.2	111	FPOON388-16	PLANT
11_Boslpoyr_TDSN_May_6_2016_INSECT.OTU_tax_assignments.txt	OTU_197	15	Arthropoda;Insecta;Lepidoptera;Noctuidae;Anaplectoides;Anaplectoides_pressus	2e-70	97.99	149	BBLEC855-09	INSECT
2_20_Clarke_Lake_Apr_30_2017_INSECT.OTU_tax_assignments.txt	OTU_198	10	Arthropoda;Insecta;Lepidoptera;Geometridae;Cladara;Cladara_limitaria	1e-71	97.42	155	LPSOD713-09	INSECT
10_Tosl_Woyr_Centennial_Ridges_Apr-19_2015_INSECT.OTU_tax_assignments.txt	OTU_199	10	Arthropoda;Insecta;Hemiptera;Nabidae;Nabis;Nabis_rufusculus	3e-79	96.81	188	CNFNE1499-14	INSECT
1_North_Bog_2016_INSECT.OTU_tax_assignments.txt	OTU_2	8044	Arthropoda;Insecta;Coleoptera;Carabidae;Pterostichus;Pterostichus_pensylvanicus	4e-91	98.98	197	BBCCM254-10	INSECT
10_Tosl_Woyr_Centennial_Ridges_Apr-19_2015_INSECT.OTU_tax_assignments.txt	OTU_2	29665	Arthropoda;Insecta;Lepidoptera;Geometridae;Protoboarmia;Protoboarmia_porcelaria	9e-86	98.49	199	LPMN425-08	INSECT
11_Boslpoyr_TDSN_May_6_2016_INSECT.OTU_tax_assignments.txt	OTU_2	16531	Arthropoda;Insecta;Lepidoptera;Noctuidae;Anaplectoides;Anaplectoides_pressus	1e-88	99.48	192	BBLEC855-09	INSECT
11_Boslpoyr_TDSN_May_6_2016_PLANT.OTU_tax_assignments.txt	OTU_2	3798	Magnoliophyta;Liliopsida;Poales;Poaceae;Agrostis;Agrostis scabra	4e-88	100	163	FPOON042-16	PLANT
12_North_Bog_2016_INSECT.OTU_tax_assignments.txt	OTU_2	1752	Arthropoda;Insecta;Hemiptera;Cixiidae;Cixius;Cixius_misellus	7e-25	95.65	69	CNGMI977-14	INSECT
12_North_Bog_2016_PLANT.OTU_tax_assignments.txt	OTU_2	540	Magnoliophyta;Magnoliopsida;Ericales;Ericaceae;Gaultheria;Gaultheria hispidula	4e-88	100	163	FPOON399-16	PLANT
13_North_Bog_2016_INSECT.OTU_tax_assignments.txt	OTU_2	265	Arthropoda;Arachnida;Araneae;Amaurobiidae;Callobius;Callobius_bennetti	6e-87	98.01	201	ARONW130-11	INSECT
15_North_Bog_2016_INSECT.OTU_tax_assignments.txt	OTU_2	11	Arthropoda;Insecta;Coleoptera;Carabidae;Pterostichus;Pterostichus_pensylvanicus	9e-83	97.99	199	BBCCM254-10	INSECT
16_2B_INSECT.OTU_tax_assignments.txt	OTU_2	26	Arthropoda;Insecta;Diptera;Sciaridae;Pseudolycoriella;Pseudolycoriella	2e-10	100	32	CNKJF1084-14	INSECT
16_2B_PLANT.OTU_tax_assignments.txt	OTU_2	614	Pinophyta;Pinidae;Pinales;Pinaceae;Pinus;Pinus	7e-74	96.32	163	LTRBN101-13	PLANT
17_1H_INSECT.OTU_tax_assignments.txt	OTU_2	11	No blast hit	NA	NA	NA	None	INSECT
17_1H_PLANT.OTU_tax_assignments.txt	OTU_2	109	Pinophyta;Pinidae;Pinales;Pinaceae;Pinus;Pinus	7e-74	96.32	163	LTRBN101-13	PLANT
18_1F_PLANT.OTU_tax_assignments.txt	OTU_2	35	Magnoliophyta;Magnoliopsida;Ericales;Ericaceae;Gaultheria;Gaultheria hispidula	4e-88	100	163	FPOON399-16	PLANT
2_20_Clarke_Lake_Apr_30_2017_FUNGUS.OTU_tax_assignments.txt	OTU_2	342	Magnoliophyta;Liliopsida;Poales;Poaceae;Hordeum;Hordeum vulgare	6e-27	92.86	84	BEER002-15	FUNGUS
2_20_Clarke_Lake_Apr_30_2017_INSECT.OTU_tax_assignments.txt	OTU_2	24075	Arthropoda;Arachnida;Araneae;Amaurobiidae;Callobius;Callobius_bennetti	2e-87	98.97	194	ARONW130-11	INSECT
2_20_Clarke_Lake_Apr_30_2017_PLANT.OTU_tax_assignments.txt	OTU_2	3073	Magnoliophyta;Liliopsida;Asparagales;Amaryllidaceae;Agapanthus;Agapanthus africanus	3e-79	97.55	163	ABCBF142-11	PLANT
20_2E_INSECT.OTU_tax_assignments.txt	OTU_2	123	Arthropoda;Insecta;Diptera;Sciaridae;Pseudolycoriella;Pseudolycoriella	6e-09	100	30	CNKJF1084-14	INSECT
20_2E_PLANT.OTU_tax_assignments.txt	OTU_2	34851	Marchantiophyta;Jungermanniopsida;Jungermanniales;Herbertaceae;Herbertus;Herbertus aduncus	1e-66	94.97	159	HERB037-11	PLANT
3_North_Bog_2016_INSECT.OTU_tax_assignments.txt	OTU_2	158	Arthropoda;Diplopoda;Polydesmida;Polydesmidae;;Polydesmidae	1e-74	98.65	148	SWNCC141-16	INSECT
4_North_Bog_2016_INSECT.OTU_tax_assignments.txt	OTU_2	261	Arthropoda;Arachnida;Araneae;Amaurobiidae;Callobius;Callobius_bennetti	5e-78	97.03	202	ARONW130-11	INSECT
6_1D_FUNGUS.OTU_tax_assignments.txt	OTU_2	49	Ascomycota;;;;;Ascomycota	4e-37	98.77	81	BBACF040-15	FUNGUS
6_1D_INSECT.OTU_tax_assignments.txt	OTU_2	18228	Arthropoda;Insecta;Diptera;Syrphidae;Criorhina;Criorhina_nigriventris	1e-103	98.98	197	CNPAB172-13	INSECT
6_1D_PLANT.OTU_tax_assignments.txt	OTU_2	106087	Magnoliophyta;Magnoliopsida;Ericales;Ericaceae;Gaultheria;Gaultheria hispidula	4e-88	100	163	FPOON399-16	PLANT
8_North_Bog_2016_INSECT.OTU_tax_assignments.txt	OTU_2	336	Arthropoda;Insecta;Lepidoptera;Noctuidae;Hemipachnobia;Hemipachnobia_monochromatea	2e-86	98.47	196	TMNBB390-06	INSECT
8_North_Bog_2016_PLANT.OTU_tax_assignments.txt	OTU_2	48139	Pinophyta;Pinidae;Pinales;Pinaceae;Pinus;Pinus	2e-71	95.71	163	LTRBN101-13	PLANT
9_Centennial_2016_INSECT.OTU_tax_assignments.txt	OTU_2	12	Arthropoda;Diplopoda;Polydesmida;Polydesmidae;;Polydesmidae	1e-74	98.65	148	SWNCC141-16	INSECT
Negative-Extraction_INSECT.OTU_tax_assignments.txt	OTU_2	460	Arthropoda;Insecta;Lepidoptera;Pyralidae;Melitara;Melitara_subumbrella	4e-09	100	30	GBMAB1844-15	INSECT
1_North_Bog_2016_INSECT.OTU_tax_assignments.txt	OTU_20	29	Arthropoda;Insecta;Lepidoptera;Pyralidae;Melitara;Melitara_subumbrella	4e-09	100	30	GBMAB1844-15	INSECT
10_Tosl_Woyr_Centennial_Ridges_Apr-19_2015_INSECT.OTU_tax_assignments.txt	OTU_20	251	Arthropoda;Insecta;Diptera;Phoridae;Megaselia;Megaselia_arcticae	1e-94	100	198	NCCA2593-11	INSECT
11_Boslpoyr_TDSN_May_6_2016_INSECT.OTU_tax_assignments.txt	OTU_20	1258	Arthropoda;Insecta;Diptera;Tipulidae;Tipula;Tipula_senega	6e-87	98.48	198	BBTIP235-10	INSECT
11_Boslpoyr_TDSN_May_6_2016_PLANT.OTU_tax_assignments.txt	OTU_20	12	Magnoliophyta;Magnoliopsida;Ericales;Ericaceae;Vaccinium;Vaccinium angustifolium	1e-78	98.77	163	FPOON388-16	PLANT
12_North_Bog_2016_INSECT.OTU_tax_assignments.txt	OTU_20	112	Arthropoda;Insecta;Coleoptera;Carabidae;Pterostichus;Pterostichus_pensylvanicus	1e-87	98.97	195	BBCCM254-10	INSECT
2_20_Clarke_Lake_Apr_30_2017_INSECT.OTU_tax_assignments.txt	OTU_20	118	Arthropoda;Arachnida;Araneae;Liocranidae;Agroeca;Agroeca_ornata	2e-80	97.42	194	SPLEM226-16	INSECT
20_2E_PLANT.OTU_tax_assignments.txt	OTU_20	23	Magnoliophyta;Magnoliopsida;Ericales;Ericaceae;Vaccinium;Vaccinium angustifolium	3e-73	96.32	163	FPOON388-16	PLANT
6_1D_INSECT.OTU_tax_assignments.txt	OTU_20	801	Arthropoda;Arachnida;Trombidiformes;Tarsonemidae;;Tarsonemidae	6e-47	91.1	146	MSSCA985-16	INSECT
6_1D_PLANT.OTU_tax_assignments.txt	OTU_20	149	Magnoliophyta;Magnoliopsida;Ericales;Ericaceae;Vaccinium;Vaccinium angustifolium	4e-88	100	163	FPOON388-16	PLANT
8_North_Bog_2016_PLANT.OTU_tax_assignments.txt	OTU_20	13	Pinophyta;Pinidae;Pinales;Pinaceae;Pinus;Pinus	2e-62	93.75	160	LTRBN101-13	PLANT
11_Boslpoyr_TDSN_May_6_2016_INSECT.OTU_tax_assignments.txt	OTU_200	83	Arthropoda;Arachnida;Araneae;Philodromidae;Tibellus;Tibellus_maritimus	4e-85	98.97	194	BBCAN499-09	INSECT
6_1D_PLANT.OTU_tax_assignments.txt	OTU_200	21	Magnoliophyta;Magnoliopsida;Ericales;Ericaceae;Vaccinium;Vaccinium angustifolium	1e-78	98.11	159	FPOON388-16	PLANT
1_North_Bog_2016_INSECT.OTU_tax_assignments.txt	OTU_201	25	Arthropoda;Insecta;Lepidoptera;Noctuidae;Hemipachnobia;Hemipachnobia_monochromatea	7e-96	97.92	192	TMNBB390-06	INSECT
6_1D_INSECT.OTU_tax_assignments.txt	OTU_202	10	Arthropoda;Arachnida;Trombidiformes;Eupodidae;;Eupodidae	6e-13	97.56	41	GENSM259-15	INSECT
1_North_Bog_2016_INSECT.OTU_tax_assignments.txt	OTU_203	15	Arthropoda;Diplopoda;Polydesmida;Polydesmidae;;Polydesmidae	2e-65	97.24	145	SWNCC141-16	INSECT
10_Tosl_Woyr_Centennial_Ridges_Apr-19_2015_INSECT.OTU_tax_assignments.txt	OTU_203	13	Arthropoda;Insecta;Lepidoptera;Geometridae;Protoboarmia;Protoboarmia_porcelaria	2e-80	97.47	198	LPMN425-08	INSECT
6_1D_PLANT.OTU_tax_assignments.txt	OTU_203	22	Magnoliophyta;Magnoliopsida;Ericales;Ericaceae;Vaccinium;Vaccinium angustifolium	5e-72	96.34	164	FPOON388-16	PLANT
10_Tosl_Woyr_Centennial_Ridges_Apr-19_2015_INSECT.OTU_tax_assignments.txt	OTU_204	26	Arthropoda;Insecta;Lepidoptera;Geometridae;Protoboarmia;Protoboarmia_porcelaria	2e-68	98.59	142	LPMN425-08	INSECT
2_20_Clarke_Lake_Apr_30_2017_INSECT.OTU_tax_assignments.txt	OTU_204	22	Arthropoda;Arachnida;Araneae;Amaurobiidae;Callobius;Callobius_bennetti	3e-76	97.04	203	ARONW130-11	INSECT
6_1D_PLANT.OTU_tax_assignments.txt	OTU_204	17	Magnoliophyta;Magnoliopsida;Ericales;Ericaceae;Chamaedaphne;Chamaedaphne calyculata	1e-63	93.83	162	FPOON406-16	PLANT
10_Tosl_Woyr_Centennial_Ridges_Apr-19_2015_INSECT.OTU_tax_assignments.txt	OTU_205	25	Arthropoda;Arachnida;Araneae;Linyphiidae;Pityohyphantes;Pityohyphantes_subarcticus	3e-73	99.32	146	PHSEP1953-11	INSECT
20_2E_PLANT.OTU_tax_assignments.txt	OTU_205	56	Magnoliophyta;Magnoliopsida;Ericales;Ericaceae;Vaccinium;Vaccinium angustifolium	6e-62	93.25	163	FPOON388-16	PLANT
6_1D_PLANT.OTU_tax_assignments.txt	OTU_205	16	Magnoliophyta;Magnoliopsida;Ericales;Ericaceae;Gaultheria;Gaultheria hispidula	2e-74	96.95	164	FPOON399-16	PLANT
1_North_Bog_2016_INSECT.OTU_tax_assignments.txt	OTU_206	15	Arthropoda;Insecta;Coleoptera;Carabidae;Pterostichus;Pterostichus_pensylvanicus	6e-71	98	150	BBCCM254-10	INSECT
11_Boslpoyr_TDSN_May_6_2016_INSECT.OTU_tax_assignments.txt	OTU_206	83	Arthropoda;Arachnida;Araneae;Amaurobiidae;Callobius;Callobius_bennetti	1e-66	97.9	143	ARONW130-11	INSECT
11_Boslpoyr_TDSN_May_6_2016_INSECT.OTU_tax_assignments.txt	OTU_207	13	Arthropoda;Arachnida;Araneae;Dictynidae;Cicurina;Cicurina_placida	3e-53	98.28	116	BBCAN154-09	INSECT
6_1D_INSECT.OTU_tax_assignments.txt	OTU_207	17	Arthropoda;Insecta;Coleoptera;Dytiscidae;Ilybius;Ilybius_gagates	1e-84	99.46	185	BBCEC265-09	INSECT
6_1D_PLANT.OTU_tax_assignments.txt	OTU_207	10	Magnoliophyta;Magnoliopsida;Ericales;Ericaceae;Vaccinium;Vaccinium angustifolium	1e-78	98.11	159	FPOON388-16	PLANT
1_North_Bog_2016_INSECT.OTU_tax_assignments.txt	OTU_209	10	Arthropoda;Arachnida;Araneae;Amaurobiidae;Cybaeopsis;Cybaeopsis_tibialis	2e-59	97.99	149	ARSO213-08	INSECT
2_20_Clarke_Lake_Apr_30_2017_INSECT.OTU_tax_assignments.txt	OTU_209	23	Arthropoda;Insecta;Lepidoptera;Geometridae;Cladara;Cladara_limitaria	2e-61	95.89	146	LPSOD713-09	INSECT
1_North_Bog_2016_INSECT.OTU_tax_assignments.txt	OTU_21	361	Arthropoda;Arachnida;Araneae;Lycosidae;Piratula;Piratula_cantralli	1e-72	98.62	145	ARONW070-11	INSECT
10_Tosl_Woyr_Centennial_Ridges_Apr-19_2015_INSECT.OTU_tax_assignments.txt	OTU_21	64	Arthropoda;Arachnida;Araneae;Thomisidae;Xysticus;Xysticus_punctatus	1e-103	98.51	201	JSARA008-11	INSECT
11_Boslpoyr_TDSN_May_6_2016_INSECT.OTU_tax_assignments.txt	OTU_21	2703	Arthropoda;Arachnida;Araneae;Amaurobiidae;Callobius;Callobius_bennetti	1e-78	97.95	195	ARONW130-11	INSECT
13_North_Bog_2016_INSECT.OTU_tax_assignments.txt	OTU_21	13	Arthropoda;Arachnida;Araneae;Amaurobiidae;Callobius;Callobius_bennetti	3e-76	97.44	195	ARONW130-11	INSECT
2_20_Clarke_Lake_Apr_30_2017_INSECT.OTU_tax_assignments.txt	OTU_21	389	Arthropoda;Insecta;Lepidoptera;Gelechiidae;Gnorimoschema;Gnorimoschema_vastifica	1e-72	94.53	201	MNAJ184-09	INSECT
2_20_Clarke_Lake_Apr_30_2017_PLANT.OTU_tax_assignments.txt	OTU_21	16	Magnoliophyta;Liliopsida;Poales;Poaceae;Elymus;Elymus trachycaulus	6e-46	98.08	104	FPOON390-16	PLANT
20_2E_PLANT.OTU_tax_assignments.txt	OTU_21	22	Magnoliophyta;Magnoliopsida;Ericales;Ericaceae;Vaccinium;Vaccinium angustifolium	3e-88	100	163	FPOON388-16	PLANT
6_1D_INSECT.OTU_tax_assignments.txt	OTU_21	792	Arthropoda;Arachnida;Araneae;Araneidae;Araneus;Araneus_nordmanni	2e-65	96.55	145	ARONW091-11	INSECT
6_1D_PLANT.OTU_tax_assignments.txt	OTU_21	279	Pinophyta;Pinidae;Pinales;Pinaceae;Pinus;Pinus	4e-66	94.94	158	LTRBN101-13	PLANT
1_North_Bog_2016_INSECT.OTU_tax_assignments.txt	OTU_210	26	Arthropoda;Insecta;Lepidoptera;Noctuidae;Egira;Egira_dolosa	1e-88	99.48	192	LOWCD634-06	INSECT
6_1D_INSECT.OTU_tax_assignments.txt	OTU_210	14	Arthropoda;Insecta;Diptera;Sciaridae;;Sciaridae	1e-17	100	45	CNGMF582-14	INSECT
6_1D_PLANT.OTU_tax_assignments.txt	OTU_210	20	Magnoliophyta;Magnoliopsida;Ericales;Ericaceae;Vaccinium;Vaccinium angustifolium	3e-64	93.87	163	FPOON388-16	PLANT
10_Tosl_Woyr_Centennial_Ridges_Apr-19_2015_INSECT.OTU_tax_assignments.txt	OTU_211	16	Arthropoda;Insecta;Hemiptera;Nabidae;Nabis;Nabis_rufusculus	9e-86	96.48	199	CNFNE1499-14	INSECT
6_1D_INSECT.OTU_tax_assignments.txt	OTU_211	18	Arthropoda;Insecta;Coleoptera;Dytiscidae;Ilybius;Ilybius_gagates	5e-78	98.39	186	BBCEC265-09	INSECT
1_North_Bog_2016_INSECT.OTU_tax_assignments.txt	OTU_212	26	Arthropoda;Insecta;Coleoptera;Carabidae;Pterostichus;Pterostichus_pensylvanicus	2e-80	97.54	203	BBCCM254-10	INSECT
2_20_Clarke_Lake_Apr_30_2017_INSECT.OTU_tax_assignments.txt	OTU_212	17	Arthropoda;Insecta;Lepidoptera;Geometridae;Cladara;Cladara_limitaria	3e-66	97.26	146	LPSOD713-09	INSECT
1_North_Bog_2016_INSECT.OTU_tax_assignments.txt	OTU_213	23	Arthropoda;Arachnida;Araneae;Lycosidae;Piratula;Piratula_cantralli	1e-66	98.56	139	ARONW070-11	INSECT
10_Tosl_Woyr_Centennial_Ridges_Apr-19_2015_INSECT.OTU_tax_assignments.txt	OTU_213	10	Arthropoda;Insecta;Lepidoptera;Noctuidae;Deltote;Deltote_bellicula	5e-75	96.89	193	LNAUT3669-15	INSECT
11_Boslpoyr_TDSN_May_6_2016_INSECT.OTU_tax_assignments.txt	OTU_213	20	Arthropoda;Insecta;Coleoptera;Dytiscidae;Ilybius;Ilybius_fuliginosus	1e-81	97.41	193	BBCEC408-10	INSECT
6_1D_INSECT.OTU_tax_assignments.txt	OTU_214	23	Arthropoda;Insecta;Coleoptera;Dytiscidae;Ilybius;Ilybius_gagates	8e-71	98.63	146	BBCEC265-09	INSECT
11_Boslpoyr_TDSN_May_6_2016_INSECT.OTU_tax_assignments.txt	OTU_216	14	Arthropoda;Insecta;Lepidoptera;Noctuidae;Protogygia;Protogygia_querula	6e-84	97.46	197	RDNMG739-08	INSECT
6_1D_INSECT.OTU_tax_assignments.txt	OTU_216	20	Arthropoda;Insecta;Coleoptera;Dytiscidae;Ilybius;Ilybius_gagates	5e-78	97.47	198	BBCEC265-09	INSECT
6_1D_PLANT.OTU_tax_assignments.txt	OTU_216	11	Magnoliophyta;Magnoliopsida;Ericales;Ericaceae;Vaccinium;Vaccinium angustifolium	9e-86	99.39	163	FPOON388-16	PLANT
11_Boslpoyr_TDSN_May_6_2016_INSECT.OTU_tax_assignments.txt	OTU_217	36	Arthropoda;Arachnida;Araneae;Amaurobiidae;Callobius;Callobius_bennetti	5e-75	98.66	149	ARONW130-11	INSECT
2_20_Clarke_Lake_Apr_30_2017_INSECT.OTU_tax_assignments.txt	OTU_217	10	Arthropoda;Insecta;Lepidoptera;Erebidae;Zanclognatha;Zanclognatha_jacchusalis	4e-82	97.93	193	BBLEC553-09	INSECT
1_North_Bog_2016_INSECT.OTU_tax_assignments.txt	OTU_218	15	Arthropoda;Insecta;Lepidoptera;Noctuidae;Hemipachnobia;Hemipachnobia_monochromatea	2e-42	95.28	106	TMNBB390-06	INSECT
6_1D_PLANT.OTU_tax_assignments.txt	OTU_218	18	Magnoliophyta;Magnoliopsida;Ericales;Ericaceae;Vaccinium;Vaccinium angustifolium	1e-81	100	152	FPOON388-16	PLANT
1_North_Bog_2016_INSECT.OTU_tax_assignments.txt	OTU_22	159	Arthropoda;Insecta;Lepidoptera;Noctuidae;Orthosia;Orthosia_revicta	9e-80	97.93	193	LOWCE267-06	INSECT
10_Tosl_Woyr_Centennial_Ridges_Apr-19_2015_INSECT.OTU_tax_assignments.txt	OTU_22	244	Arthropoda;Insecta;Lepidoptera;Noctuidae;Lithophane;Lithophane_pexata	1e-88	99.48	192	LOWCC018-05	INSECT
11_Boslpoyr_TDSN_May_6_2016_INSECT.OTU_tax_assignments.txt	OTU_22	715	Arthropoda;Arachnida;Araneae;Gnaphosidae;Gnaphosa;Gnaphosa_antipola	1e-78	98.4	187	ARBCM3035-15	INSECT
12_North_Bog_2016_INSECT.OTU_tax_assignments.txt	OTU_22	21	Arthropoda;Insecta;Coleoptera;Carabidae;Pterostichus;Pterostichus_adstrictus	6e-39	98.81	84	BBCCM245-10	INSECT
2_20_Clarke_Lake_Apr_30_2017_INSECT.OTU_tax_assignments.txt	OTU_22	694	Arthropoda;Insecta;Lepidoptera;Geometridae;Cladara;Cladara_limitaria	9e-83	96.45	197	LPSOD713-09	INSECT
20_2E_PLANT.OTU_tax_assignments.txt	OTU_22	21	Magnoliophyta;Magnoliopsida;Ericales;Ericaceae;Vaccinium;Vaccinium angustifolium	3e-79	98.78	164	FPOON388-16	PLANT
6_1D_INSECT.OTU_tax_assignments.txt	OTU_22	485	Arthropoda;Arachnida;Araneae;Araneidae;Araneus;Araneus_nordmanni	7e-68	97.24	145	ARONW091-11	INSECT
6_1D_PLANT.OTU_tax_assignments.txt	OTU_22	239	Pinophyta;Pinidae;Pinales;Pinaceae;Pinus;Pinus	2e-68	95.06	162	LTRBN101-13	PLANT
8_North_Bog_2016_PLANT.OTU_tax_assignments.txt	OTU_22	22	Magnoliophyta;Magnoliopsida;Ericales;Ericaceae;Vaccinium;Vaccinium angustifolium	3e-88	100	163	FPOON388-16	PLANT
6_1D_PLANT.OTU_tax_assignments.txt	OTU_220	69	Magnoliophyta;Magnoliopsida;Dipsacales;Adoxaceae;Viburnum;Viburnum edule	2e-58	93.63	157	FPOON429-16	PLANT
11_Boslpoyr_TDSN_May_6_2016_INSECT.OTU_tax_assignments.txt	OTU_221	18	Arthropoda;Arachnida;Araneae;Amaurobiidae;Callobius;Callobius_bennetti	1e-78	96.92	195	ARONW130-11	INSECT
11_Boslpoyr_TDSN_May_6_2016_INSECT.OTU_tax_assignments.txt	OTU_222	36	Arthropoda;Insecta;Diptera;Tabanidae;Hybomitra;Hybomitra	2e-99	98.95	190	TTDFW009-08	INSECT
10_Tosl_Woyr_Centennial_Ridges_Apr-19_2015_INSECT.OTU_tax_assignments.txt	OTU_223	14	Arthropoda;Insecta;Lepidoptera;Geometridae;Protoboarmia;Protoboarmia_porcelaria	4e-82	97.97	197	LPMN425-08	INSECT
11_Boslpoyr_TDSN_May_6_2016_INSECT.OTU_tax_assignments.txt	OTU_223	22	Arthropoda;Arachnida;Araneae;Amaurobiidae;Callobius;Callobius_bennetti	7e-62	98.52	135	ARONW130-11	INSECT
6_1D_PLANT.OTU_tax_assignments.txt	OTU_223	23	Magnoliophyta;Magnoliopsida;Ericales;Ericaceae;Gaultheria;Gaultheria hispidula	1e-78	97.55	163	FPOON399-16	PLANT
11_Boslpoyr_TDSN_May_6_2016_INSECT.OTU_tax_assignments.txt	OTU_224	11	Arthropoda;Arachnida;Araneae;Philodromidae;Tibellus;Tibellus_maritimus	2e-74	96.57	204	BBCAN499-09	INSECT
6_1D_INSECT.OTU_tax_assignments.txt	OTU_225	19	Arthropoda;Insecta;Coleoptera;Dytiscidae;Ilybius;Ilybius_gagates	9e-80	97.97	197	BBCEC265-09	INSECT
6_1D_PLANT.OTU_tax_assignments.txt	OTU_225	17	Magnoliophyta;Magnoliopsida;Ericales;Ericaceae;Vaccinium;Vaccinium angustifolium	1e-78	97.55	163	FPOON388-16	PLANT
11_Boslpoyr_TDSN_May_6_2016_INSECT.OTU_tax_assignments.txt	OTU_227	278	Arthropoda;Insecta;Lepidoptera;Noctuidae;Phlogophora;Phlogophora_periculosa	2e-93	100	196	LPMNB531-09	INSECT
6_1D_INSECT.OTU_tax_assignments.txt	OTU_227	68	Arthropoda;Insecta;Lepidoptera;Geometridae;Protoboarmia;Protoboarmia_porcelaria	9e-86	98.49	199	LPMN425-08	INSECT
1_North_Bog_2016_INSECT.OTU_tax_assignments.txt	OTU_228	12	Arthropoda;Arachnida;Araneae;Araneidae;Araneus;Araneus_nordmanni	2e-90	96.86	191	ARONW091-11	INSECT
10_Tosl_Woyr_Centennial_Ridges_Apr-19_2015_INSECT.OTU_tax_assignments.txt	OTU_228	10	Arthropoda;Insecta;Lepidoptera;Geometridae;Protoboarmia;Protoboarmia_porcelaria	2e-83	97.54	203	LPMN425-08	INSECT
2_20_Clarke_Lake_Apr_30_2017_INSECT.OTU_tax_assignments.txt	OTU_229	18	Arthropoda;Arachnida;Araneae;Amaurobiidae;Callobius;Callobius_bennetti	2e-77	97.01	201	ARONW130-11	INSECT
1_North_Bog_2016_INSECT.OTU_tax_assignments.txt	OTU_23	661	Arthropoda;Insecta;Lepidoptera;Noctuidae;Egira;Egira_dolosa	4e-82	98.96	193	LOWCD634-06	INSECT
10_Tosl_Woyr_Centennial_Ridges_Apr-19_2015_INSECT.OTU_tax_assignments.txt	OTU_23	825	Arthropoda;Insecta;Lepidoptera;Erebidae;Arctia;Arctia_caja	1e-78	96.55	203	XAG615-05	INSECT
11_Boslpoyr_TDSN_May_6_2016_INSECT.OTU_tax_assignments.txt	OTU_23	2796	Arthropoda;Arachnida;Araneae;Amaurobiidae;Callobius;Callobius_bennetti	9e-83	98.92	186	ARONW130-11	INSECT
11_Boslpoyr_TDSN_May_6_2016_PLANT.OTU_tax_assignments.txt	OTU_23	11	Magnoliophyta;Magnoliopsida;Dipsacales;Adoxaceae;Viburnum;Viburnum edule	3e-76	96.93	163	FPOON429-16	PLANT
2_20_Clarke_Lake_Apr_30_2017_INSECT.OTU_tax_assignments.txt	OTU_23	440	Arthropoda;Insecta;Lepidoptera;Blastobasidae;Pigritia;Pigritia	5e-65	96.53	144	CNGBF1389-14	INSECT
20_2E_INSECT.OTU_tax_assignments.txt	OTU_23	15	Arthropoda;Insecta;Diptera;Chironomidae;;Chironomidae	4e-11	97.62	42	RRMFC1764-15	INSECT
20_2E_PLANT.OTU_tax_assignments.txt	OTU_23	38	Magnoliophyta;Magnoliopsida;Ericales;Ericaceae;Vaccinium;Vaccinium angustifolium	2e-71	96.99	166	FPOON388-16	PLANT
6_1D_INSECT.OTU_tax_assignments.txt	OTU_23	306	Arthropoda;Insecta;Coleoptera;Dytiscidae;Ilybius;Ilybius_gagates	1e-81	98.44	192	BBCEC265-09	INSECT
6_1D_PLANT.OTU_tax_assignments.txt	OTU_23	167	Magnoliophyta;Magnoliopsida;Ericales;Ericaceae;Vaccinium;Vaccinium angustifolium	3e-88	100	163	FPOON388-16	PLANT
10_Tosl_Woyr_Centennial_Ridges_Apr-19_2015_INSECT.OTU_tax_assignments.txt	OTU_230	44	Arthropoda;Arachnida;Araneae;Dictynidae;Cicurina;Cicurina_arcuata	1e-72	95.43	197	KEJSP073-15	INSECT
2_20_Clarke_Lake_Apr_30_2017_INSECT.OTU_tax_assignments.txt	OTU_230	18	Arthropoda;Arachnida;Araneae;Amaurobiidae;Callobius;Callobius_bennetti	7e-71	100	134	ARONW130-11	INSECT
11_Boslpoyr_TDSN_May_6_2016_INSECT.OTU_tax_assignments.txt	OTU_231	19	Arthropoda;Arachnida;Araneae;Amaurobiidae;Callobius;Callobius_bennetti	2e-80	97.42	194	ARONW130-11	INSECT
2_20_Clarke_Lake_Apr_30_2017_INSECT.OTU_tax_assignments.txt	OTU_231	16	Arthropoda;Insecta;Lepidoptera;Depressariidae;Semioscopis;Semioscopis_inornata	2e-68	98.55	138	LOWCE449-06	INSECT
10_Tosl_Woyr_Centennial_Ridges_Apr-19_2015_INSECT.OTU_tax_assignments.txt	OTU_232	28	Arthropoda;Arachnida;Araneae;Dictynidae;Cicurina;Cicurina_arcuata	1e-75	95.96	198	KEJSP073-15	INSECT
11_Boslpoyr_TDSN_May_6_2016_INSECT.OTU_tax_assignments.txt	OTU_232	35	Arthropoda;Insecta;Diptera;Tipulidae;Tipula;Tipula_senega	3e-73	100	138	BBTIP235-10	INSECT
6_1D_INSECT.OTU_tax_assignments.txt	OTU_232	29	Arthropoda;Insecta;Coleoptera;Dytiscidae;Acilius;Acilius_sylvanus	4e-56	96.8	125	INRMA1579-14	INSECT
6_1D_PLANT.OTU_tax_assignments.txt	OTU_232	99	Magnoliophyta;Magnoliopsida;Ericales;Ericaceae;Vaccinium;Vaccinium angustifolium	3e-79	98.78	164	FPOON388-16	PLANT
6_1D_INSECT.OTU_tax_assignments.txt	OTU_233	14	Arthropoda;Arachnida;Trombidiformes;Tarsonemidae;;Tarsonemidae	3e-42	90.41	146	MSSCA985-16	INSECT
2_20_Clarke_Lake_Apr_30_2017_INSECT.OTU_tax_assignments.txt	OTU_234	10	Arthropoda;Arachnida;Araneae;Amaurobiidae;Callobius;Callobius_bennetti	3e-34	94.57	92	ARONW130-11	INSECT
6_1D_INSECT.OTU_tax_assignments.txt	OTU_234	10	Arthropoda;Insecta;Diptera;Syrphidae;Criorhina;Criorhina_nigriventris	1e-62	100	120	CNPAB172-13	INSECT
11_Boslpoyr_TDSN_May_6_2016_INSECT.OTU_tax_assignments.txt	OTU_235	12	Arthropoda;Insecta;Coleoptera;Curculionidae;Trypodendron;Trypodendron_retusum	3e-70	99.27	137	SMTPL9112-15	INSECT
2_20_Clarke_Lake_Apr_30_2017_INSECT.OTU_tax_assignments.txt	OTU_235	13	Arthropoda;Insecta;Coleoptera;Cerambycidae;Anthophylax;Anthophylax_attenuatus	7e-65	94.53	201	TTCFW250-08	INSECT
2_20_Clarke_Lake_Apr_30_2017_INSECT.OTU_tax_assignments.txt	OTU_236	42	Arthropoda;Arachnida;Araneae;Amaurobiidae;Callobius;Callobius_bennetti	1e-66	97.9	143	ARONW130-11	INSECT
6_1D_PLANT.OTU_tax_assignments.txt	OTU_237	13	Magnoliophyta;Magnoliopsida;Ericales;Ericaceae;Vaccinium;Vaccinium angustifolium	2e-65	96.73	153	FPOON388-16	PLANT
10_Tosl_Woyr_Centennial_Ridges_Apr-19_2015_INSECT.OTU_tax_assignments.txt	OTU_238	11	Arthropoda;Insecta;Lepidoptera;Geometridae;Protoboarmia;Protoboarmia_porcelaria	5e-75	99.31	145	LPMN425-08	INSECT
11_Boslpoyr_TDSN_May_6_2016_INSECT.OTU_tax_assignments.txt	OTU_238	34	Arthropoda;Arachnida;Araneae;Philodromidae;Tibellus;Tibellus_maritimus	1e-52	96.95	131	BBCAN499-09	INSECT
2_20_Clarke_Lake_Apr_30_2017_INSECT.OTU_tax_assignments.txt	OTU_238	185	Arthropoda;Insecta;Lepidoptera;Geometridae;Cladara;Cladara_limitaria	8e-77	97.92	192	LPSOD713-09	INSECT
6_1D_INSECT.OTU_tax_assignments.txt	OTU_238	13	Arthropoda;Insecta;Coleoptera;Dytiscidae;Ilybius;Ilybius_gagates	6e-93	97.91	191	BBCEC265-09	INSECT
10_Tosl_Woyr_Centennial_Ridges_Apr-19_2015_INSECT.OTU_tax_assignments.txt	OTU_239	15	Arthropoda;Insecta;Lepidoptera;Noctuidae;Deltote;Deltote_bellicula	8e-77	98.37	184	LNAUT3669-15	INSECT
2_20_Clarke_Lake_Apr_30_2017_INSECT.OTU_tax_assignments.txt	OTU_239	16	Arthropoda;Insecta;Lepidoptera;Geometridae;Cladara;Cladara_atroliturata	2e-52	94.41	143	TTMNB884-06	INSECT
1_North_Bog_2016_INSECT.OTU_tax_assignments.txt	OTU_24	143	Arthropoda;Insecta;Diptera;Chironomidae;;Orthocladiinae	5e-75	97.46	197	NCCA650-11	INSECT
10_Tosl_Woyr_Centennial_Ridges_Apr-19_2015_INSECT.OTU_tax_assignments.txt	OTU_24	138	Arthropoda;Arachnida;Araneae;Amaurobiidae;Callobius;Callobius_bennetti	2e-87	98.97	194	ARONW130-11	INSECT
11_Boslpoyr_TDSN_May_6_2016_INSECT.OTU_tax_assignments.txt	OTU_24	203	Arthropoda;Insecta;Hemiptera;Pentatomidae;Podisus;Podisus_serieventris	3e-92	97.85	186	HCNC786-09	INSECT
2_20_Clarke_Lake_Apr_30_2017_INSECT.OTU_tax_assignments.txt	OTU_24	284	Arthropoda;Arachnida;Araneae;Amaurobiidae;Callobius;Callobius_bennetti	2e-77	98.39	186	ARONW130-11	INSECT
20_2E_INSECT.OTU_tax_assignments.txt	OTU_24	15	Arthropoda;Insecta;Diptera;Chironomidae;;Chironomidae	6e-16	100	42	RRMFC1764-15	INSECT
20_2E_PLANT.OTU_tax_assignments.txt	OTU_24	158	Magnoliophyta;Magnoliopsida;Ericales;Ericaceae;Vaccinium;Vaccinium angustifolium	4e-88	100	163	FPOON388-16	PLANT
6_1D_INSECT.OTU_tax_assignments.txt	OTU_24	1234	Arthropoda;Insecta;Lepidoptera;Geometridae;Protoboarmia;Protoboarmia_porcelaria	9e-80	100	149	LPMN425-08	INSECT
6_1D_PLANT.OTU_tax_assignments.txt	OTU_24	77	Magnoliophyta;Magnoliopsida;Ericales;Ericaceae;Vaccinium;Vaccinium angustifolium	2e-71	96.93	163	FPOON388-16	PLANT
8_North_Bog_2016_PLANT.OTU_tax_assignments.txt	OTU_24	18	Magnoliophyta;Magnoliopsida;Ericales;Ericaceae;Vaccinium;Vaccinium angustifolium	3e-88	100	163	FPOON388-16	PLANT
1_North_Bog_2016_INSECT.OTU_tax_assignments.txt	OTU_240	64	Arthropoda;Diplopoda;Polydesmida;Polydesmidae;;Polydesmidae	5e-62	97.12	139	SWNCC141-16	INSECT
10_Tosl_Woyr_Centennial_Ridges_Apr-19_2015_INSECT.OTU_tax_assignments.txt	OTU_240	14	Arthropoda;Insecta;Lepidoptera;Geometridae;Protoboarmia;Protoboarmia_porcelaria	3e-47	98.98	98	LPMN425-08	INSECT
6_1D_INSECT.OTU_tax_assignments.txt	OTU_240	13	Arthropoda;Insecta;Lepidoptera;Geometridae;Protoboarmia;Protoboarmia_porcelaria	5e-78	97.57	206	LPMN425-08	INSECT
10_Tosl_Woyr_Centennial_Ridges_Apr-19_2015_INSECT.OTU_tax_assignments.txt	OTU_241	20	Arthropoda;Insecta;Lepidoptera;Geometridae;Protoboarmia;Protoboarmia_porcelaria	1e-72	99.31	145	LPMN425-08	INSECT
11_Boslpoyr_TDSN_May_6_2016_INSECT.OTU_tax_assignments.txt	OTU_241	22	Arthropoda;Arachnida;Araneae;Gnaphosidae;Gnaphosa;Gnaphosa_antipola	5e-75	97.31	186	ARBCM3035-15	INSECT
2_20_Clarke_Lake_Apr_30_2017_INSECT.OTU_tax_assignments.txt	OTU_242	15	Arthropoda;Insecta;Lepidoptera;Geometridae;Cladara;Cladara_limitaria	8e-64	96.58	146	LPSOD713-09	INSECT
2_20_Clarke_Lake_Apr_30_2017_INSECT.OTU_tax_assignments.txt	OTU_243	40	Arthropoda;Arachnida;Araneae;Amaurobiidae;Callobius;Callobius_bennetti	2e-96	98.41	189	ARONW130-11	INSECT
20_2E_PLANT.OTU_tax_assignments.txt	OTU_243	15	Magnoliophyta;Magnoliopsida;Ericales;Ericaceae;Vaccinium;Vaccinium angustifolium	5e-75	98.18	165	FPOON388-16	PLANT
6_1D_PLANT.OTU_tax_assignments.txt	OTU_243	17	Pinophyta;Pinidae;Pinales;Pinaceae;Pinus;Pinus	1e-66	95.09	163	LTRBN101-13	PLANT
10_Tosl_Woyr_Centennial_Ridges_Apr-19_2015_INSECT.OTU_tax_assignments.txt	OTU_244	21	Arthropoda;Arachnida;Araneae;Thomisidae;Xysticus;Xysticus_elegans	8e-68	99.25	133	ARSO760-10	INSECT
10_Tosl_Woyr_Centennial_Ridges_Apr-19_2015_INSECT.OTU_tax_assignments.txt	OTU_245	10	Arthropoda;Arachnida;Araneae;Dictynidae;Cicurina;Cicurina_arcuata	7e-68	97.24	145	KEJSP073-15	INSECT
2_20_Clarke_Lake_Apr_30_2017_INSECT.OTU_tax_assignments.txt	OTU_245	39	Arthropoda;Insecta;Lepidoptera;Geometridae;Cladara;Cladara_limitaria	8e-61	96.55	145	LPSOD713-09	INSECT
6_1D_PLANT.OTU_tax_assignments.txt	OTU_245	15	Magnoliophyta;Magnoliopsida;Ericales;Ericaceae;Vaccinium;Vaccinium angustifolium	1e-78	97.55	163	FPOON388-16	PLANT
11_Boslpoyr_TDSN_May_6_2016_INSECT.OTU_tax_assignments.txt	OTU_246	17	Arthropoda;Arachnida;Araneae;Amaurobiidae;Callobius;Callobius_bennetti	9e-80	97.42	194	ARONW130-11	INSECT
6_1D_PLANT.OTU_tax_assignments.txt	OTU_246	10	Magnoliophyta;Magnoliopsida;Ericales;Ericaceae;Gaultheria;Gaultheria hispidula	5e-81	98.77	163	FPOON399-16	PLANT
11_Boslpoyr_TDSN_May_6_2016_INSECT.OTU_tax_assignments.txt	OTU_247	28	Arthropoda;Arachnida;Araneae;Dictynidae;Cicurina;Cicurina_placida	1e-81	97.46	197	BBCAN154-09	INSECT
6_1D_INSECT.OTU_tax_assignments.txt	OTU_247	16	Arthropoda;Insecta;Coleoptera;Dytiscidae;Ilybius;Ilybius_gagates	9e-83	98.42	190	BBCEC265-09	INSECT
6_1D_PLANT.OTU_tax_assignments.txt	OTU_247	22	Magnoliophyta;Magnoliopsida;Ericales;Ericaceae;Vaccinium;Vaccinium angustifolium	1e-63	93.83	162	FPOON388-16	PLANT
1_North_Bog_2016_INSECT.OTU_tax_assignments.txt	OTU_248	11	Arthropoda;Insecta;Lepidoptera;Noctuidae;Abagrotis;Abagrotis_duanca	3e-60	94.59	148	RDNMC109-05	INSECT
2_20_Clarke_Lake_Apr_30_2017_INSECT.OTU_tax_assignments.txt	OTU_248	23	Arthropoda;Insecta;Lepidoptera;Geometridae;Cladara;Cladara_limitaria	3e-70	95.94	197	LPSOD713-09	INSECT
6_1D_INSECT.OTU_tax_assignments.txt	OTU_248	12	Arthropoda;Insecta;Coleoptera;Dytiscidae;Ilybius;Ilybius_gagates	4e-88	98.97	195	BBCEC265-09	INSECT
1_North_Bog_2016_INSECT.OTU_tax_assignments.txt	OTU_249	12	Arthropoda;Diplopoda;Polydesmida;Polydesmidae;;Polydesmidae	7e-65	95.95	148	SWNCC141-16	INSECT
2_20_Clarke_Lake_Apr_30_2017_INSECT.OTU_tax_assignments.txt	OTU_249	45	Arthropoda;Arachnida;Araneae;Dictynidae;Cicurina;Cicurina_arcuata	1e-78	96.98	199	KEJSP073-15	INSECT
6_1D_PLANT.OTU_tax_assignments.txt	OTU_249	68	Magnoliophyta;Magnoliopsida;Ericales;Ericaceae;Vaccinium;Vaccinium angustifolium	1e-78	97.55	163	FPOON388-16	PLANT
1_North_Bog_2016_INSECT.OTU_tax_assignments.txt	OTU_25	30	Arthropoda;Arachnida;Araneae;Linyphiidae;Pityohyphantes;Pityohyphantes_subarcticus	3e-79	100	148	PHSEP1953-11	INSECT
10_Tosl_Woyr_Centennial_Ridges_Apr-19_2015_INSECT.OTU_tax_assignments.txt	OTU_25	85	Arthropoda;Insecta;Hymenoptera;Diprionidae;Diprion;Diprion_similis	6e-90	98.51	202	BBHEC460-09	INSECT
11_Boslpoyr_TDSN_May_6_2016_INSECT.OTU_tax_assignments.txt	OTU_25	2005	Arthropoda;Insecta;Lepidoptera;Noctuidae;Anaplectoides;Anaplectoides_pressus	4e-85	98.99	198	BBLEC855-09	INSECT
12_North_Bog_2016_INSECT.OTU_tax_assignments.txt	OTU_25	11	Arthropoda;Insecta;Coleoptera;Carabidae;Pterostichus;Pterostichus_pensylvanicus	6e-87	99.46	186	BBCCM254-10	INSECT
2_20_Clarke_Lake_Apr_30_2017_INSECT.OTU_tax_assignments.txt	OTU_25	40	Arthropoda;Insecta;Lepidoptera;Noctuidae;Ponometia;Ponometia_nigra	9e-80	96.02	201	CNCLB3167-15	INSECT
6_1D_INSECT.OTU_tax_assignments.txt	OTU_25	453	Arthropoda;Arachnida;Trombidiformes;Stigmaeidae;;Stigmaeidae	4e-63	95.3	149	MYMCE516-12	INSECT
6_1D_PLANT.OTU_tax_assignments.txt	OTU_25	78	Magnoliophyta;Magnoliopsida;Ericales;Ericaceae;Vaccinium;Vaccinium angustifolium	5e-75	97.56	164	FPOON388-16	PLANT
8_North_Bog_2016_INSECT.OTU_tax_assignments.txt	OTU_25	19	Arthropoda;Insecta;Lepidoptera;Noctuidae;Egira;Egira_dolosa	9e-80	97.92	192	LOWCD634-06	INSECT
8_North_Bog_2016_PLANT.OTU_tax_assignments.txt	OTU_25	15	Pinophyta;Pinidae;Pinales;Pinaceae;Pinus;Pinus	2e-71	95.71	163	LTRBN101-13	PLANT
1_North_Bog_2016_INSECT.OTU_tax_assignments.txt	OTU_250	85	Arthropoda;Diplopoda;Polydesmida;Polydesmidae;;Polydesmidae	1e-72	98.31	177	SWNCC141-16	INSECT
6_1D_INSECT.OTU_tax_assignments.txt	OTU_250	14	Arthropoda;Insecta;Lepidoptera;Geometridae;Protoboarmia;Protoboarmia_porcelaria	2e-77	97.07	205	LPMN425-08	INSECT
6_1D_PLANT.OTU_tax_assignments.txt	OTU_250	10	Magnoliophyta;Magnoliopsida;Ericales;Ericaceae;Pyrola;Pyrola asarifolia	1e-78	97.55	163	FPOON001-16	PLANT
11_Boslpoyr_TDSN_May_6_2016_INSECT.OTU_tax_assignments.txt	OTU_251	16	Arthropoda;Insecta;Coleoptera;Dytiscidae;Ilybius;Ilybius_gagates	2e-89	99.48	193	BBCEC265-09	INSECT
6_1D_PLANT.OTU_tax_assignments.txt	OTU_251	41	Magnoliophyta;Magnoliopsida;Ericales;Ericaceae;Gaultheria;Gaultheria hispidula	7e-71	96.99	166	FPOON399-16	PLANT
11_Boslpoyr_TDSN_May_6_2016_INSECT.OTU_tax_assignments.txt	OTU_252	14	Arthropoda;Insecta;Lepidoptera;Gelechiidae;;Gelechiidae	9e-86	97.96	196	CNGSE3334-15	INSECT
2_20_Clarke_Lake_Apr_30_2017_INSECT.OTU_tax_assignments.txt	OTU_252	10	Arthropoda;Insecta;Lepidoptera;Erebidae;Zanclognatha;Zanclognatha_jacchusalis	5e-75	96.59	205	BBLEC553-09	INSECT
20_2E_PLANT.OTU_tax_assignments.txt	OTU_252	24	Magnoliophyta;Magnoliopsida;Fabales;Fabaceae;Desmodium;Desmodium	7e-49	93.98	133	LTRBN029-13	PLANT
20_2E_PLANT.OTU_tax_assignments.txt	OTU_253	11	Magnoliophyta;Magnoliopsida;Ericales;Ericaceae;Vaccinium;Vaccinium angustifolium	8e-77	98.75	160	FPOON388-16	PLANT
1_North_Bog_2016_INSECT.OTU_tax_assignments.txt	OTU_254	20	Arthropoda;Insecta;Lepidoptera;Noctuidae;Abagrotis;Abagrotis_alternata	3e-54	94.37	142	TMNBB403-06	INSECT
2_20_Clarke_Lake_Apr_30_2017_INSECT.OTU_tax_assignments.txt	OTU_254	28	Arthropoda;Insecta;Lepidoptera;Geometridae;Cladara;Cladara_limitaria	5e-62	96.6	147	LPSOD713-09	INSECT
6_1D_INSECT.OTU_tax_assignments.txt	OTU_254	10	Arthropoda;Insecta;Lepidoptera;Sphingidae;Amorpha;Amorpha_juglandis	2e-59	93.1	203	LPMN004-08	INSECT
1_North_Bog_2016_INSECT.OTU_tax_assignments.txt	OTU_256	18	Arthropoda;Diplopoda;Polydesmida;Polydesmidae;;Polydesmidae	5e-56	96.45	141	SWNCC141-16	INSECT
1_North_Bog_2016_INSECT.OTU_tax_assignments.txt	OTU_257	14	Arthropoda;Diplopoda;Polydesmida;Polydesmidae;;Polydesmidae	1e-84	94.92	197	SWNCC141-16	INSECT
10_Tosl_Woyr_Centennial_Ridges_Apr-19_2015_INSECT.OTU_tax_assignments.txt	OTU_257	18	Arthropoda;Insecta;Lepidoptera;Noctuidae;Acronicta;Acronicta_vinnula	2e-65	95.97	149	LPSOB825-08	INSECT
10_Tosl_Woyr_Centennial_Ridges_Apr-19_2015_INSECT.OTU_tax_assignments.txt	OTU_258	12	Arthropoda;Insecta;Lepidoptera;Noctuidae;Deltote;Deltote_bellicula	2e-74	96.48	199	LNAUT3669-15	INSECT
2_20_Clarke_Lake_Apr_30_2017_INSECT.OTU_tax_assignments.txt	OTU_258	13	Arthropoda;Insecta;Coleoptera;Cerambycidae;Anthophylax;Anthophylax_attenuatus	3e-73	95.54	202	TTCFW250-08	INSECT
10_Tosl_Woyr_Centennial_Ridges_Apr-19_2015_INSECT.OTU_tax_assignments.txt	OTU_259	12	Arthropoda;Insecta;Lepidoptera;Noctuidae;Deltote;Deltote_bellicula	5e-75	98.66	149	LNAUT3669-15	INSECT
6_1D_PLANT.OTU_tax_assignments.txt	OTU_259	10	Magnoliophyta;Magnoliopsida;Ericales;Ericaceae;Vaccinium;Vaccinium angustifolium	3e-76	96.93	163	FPOON388-16	PLANT
1_North_Bog_2016_INSECT.OTU_tax_assignments.txt	OTU_26	56	Arthropoda;Arachnida;Araneae;Amaurobiidae;Cybaeopsis;Cybaeopsis_tibialis	1e-72	98.62	145	ARSO213-08	INSECT
10_Tosl_Woyr_Centennial_Ridges_Apr-19_2015_INSECT.OTU_tax_assignments.txt	OTU_26	88	Arthropoda;Arachnida;Araneae;Lycosidae;Alopecosa;Alopecosa_aculeata	1e-72	95.43	197	SPICA754-10	INSECT
11_Boslpoyr_TDSN_May_6_2016_INSECT.OTU_tax_assignments.txt	OTU_26	304	Arthropoda;Insecta;Coleoptera;Curculionidae;Trypodendron;Trypodendron_retusum	2e-83	98.91	184	SMTPL9112-15	INSECT
2_20_Clarke_Lake_Apr_30_2017_INSECT.OTU_tax_assignments.txt	OTU_26	51	Arthropoda;Insecta;Lepidoptera;Erebidae;Zanclognatha;Zanclognatha_jacchusalis	9e-83	97.03	202	BBLEC553-09	INSECT
20_2E_PLANT.OTU_tax_assignments.txt	OTU_26	30	Magnoliophyta;Magnoliopsida;Ericales;Ericaceae;Vaccinium;Vaccinium angustifolium	1e-78	98.16	163	FPOON388-16	PLANT
6_1D_INSECT.OTU_tax_assignments.txt	OTU_26	127	Arthropoda;Insecta;Coleoptera;Dytiscidae;Ilybius;Ilybius_gagates	1e-88	98.98	196	BBCEC265-09	INSECT
6_1D_PLANT.OTU_tax_assignments.txt	OTU_26	28	No blast hit	NA	NA	NA	None	PLANT
8_North_Bog_2016_PLANT.OTU_tax_assignments.txt	OTU_26	37	Magnoliophyta;Magnoliopsida;Ericales;Ericaceae;Vaccinium;Vaccinium angustifolium	3e-79	98.78	164	FPOON388-16	PLANT
2_20_Clarke_Lake_Apr_30_2017_INSECT.OTU_tax_assignments.txt	OTU_260	16	Arthropoda;Insecta;Lepidoptera;Geometridae;Cladara;Cladara_limitaria	2e-65	96.55	145	LPSOD713-09	INSECT
6_1D_INSECT.OTU_tax_assignments.txt	OTU_260	11	Arthropoda;Insecta;Coleoptera;Dytiscidae;Acilius;Acilius_canaliculatus	1e-75	96.53	202	AWWBC007-09	INSECT
11_Boslpoyr_TDSN_May_6_2016_INSECT.OTU_tax_assignments.txt	OTU_261	13	Arthropoda;Insecta;Lepidoptera;Gelechiidae;;Gelechiidae	1e-72	97.25	182	CNGSE3334-15	INSECT
6_1D_INSECT.OTU_tax_assignments.txt	OTU_261	14	Arthropoda;Arachnida;Trombidiformes;Tarsonemidae;;Tarsonemidae	1e-44	90.41	146	MSSCA985-16	INSECT
20_2E_PLANT.OTU_tax_assignments.txt	OTU_262	24	Magnoliophyta;Magnoliopsida;Ericales;Ericaceae;Vaccinium;Vaccinium angustifolium	3e-76	96.93	163	FPOON388-16	PLANT
6_1D_INSECT.OTU_tax_assignments.txt	OTU_262	47	Arthropoda;Insecta;Diptera;Syrphidae;Criorhina;Criorhina_nigriventris	4e-91	97	200	CNPAB172-13	INSECT
10_Tosl_Woyr_Centennial_Ridges_Apr-19_2015_INSECT.OTU_tax_assignments.txt	OTU_263	15	Arthropoda;Insecta;Lepidoptera;Saturniidae;Dryocampa;Dryocampa_rubicunda	1e-59	97.78	135	BBLPE587-09	INSECT
11_Boslpoyr_TDSN_May_6_2016_INSECT.OTU_tax_assignments.txt	OTU_263	13	Arthropoda;Insecta;Lepidoptera;Noctuidae;Protogygia;Protogygia_querula	3e-76	95.9	195	RDNMG739-08	INSECT
2_20_Clarke_Lake_Apr_30_2017_INSECT.OTU_tax_assignments.txt	OTU_263	16	Arthropoda;Arachnida;Araneae;Amaurobiidae;Callobius;Callobius_bennetti	7e-71	98.59	142	ARONW130-11	INSECT
1_North_Bog_2016_INSECT.OTU_tax_assignments.txt	OTU_264	12	Chordata;Amphibia;Anura;Ranidae;Rana;Rana_sylvatica	5e-87	98.27	173	ASCRA015-08	INSECT
2_20_Clarke_Lake_Apr_30_2017_INSECT.OTU_tax_assignments.txt	OTU_267	17	Arthropoda;Insecta;Lepidoptera;Geometridae;Eupithecia;Eupithecia_annulata	4e-88	98.99	199	XAJ194-06	INSECT
11_Boslpoyr_TDSN_May_6_2016_INSECT.OTU_tax_assignments.txt	OTU_269	13	Arthropoda;Insecta;Lepidoptera;Noctuidae;Anaplectoides;Anaplectoides_pressus	6e-87	99.47	189	BBLEC855-09	INSECT
2_20_Clarke_Lake_Apr_30_2017_INSECT.OTU_tax_assignments.txt	OTU_269	11	Arthropoda;Insecta;Lepidoptera;Geometridae;Cladara;Cladara_limitaria	5e-78	97.89	190	LPSOD713-09	INSECT
1_North_Bog_2016_INSECT.OTU_tax_assignments.txt	OTU_27	38	Arthropoda;Insecta;Lepidoptera;Noctuidae;Orthosia;Orthosia_revicta	8e-67	96.6	147	LOWCE267-06	INSECT
10_Tosl_Woyr_Centennial_Ridges_Apr-19_2015_INSECT.OTU_tax_assignments.txt	OTU_27	31	Arthropoda;Insecta;Diptera;Cecidomyiidae;;Cecidomyiidae	1e-68	99.25	134	NCCA147-11	INSECT
11_Boslpoyr_TDSN_May_6_2016_INSECT.OTU_tax_assignments.txt	OTU_27	194	Arthropoda;Arachnida;Araneae;Tetragnathidae;Pachygnatha;Pachygnatha_dorothea	3e-79	97.4	192	PPELE043-11	INSECT
12_North_Bog_2016_INSECT.OTU_tax_assignments.txt	OTU_27	21	Arthropoda;Insecta;Coleoptera;Carabidae;Pterostichus;Pterostichus_pensylvanicus	8e-77	98.38	185	BBCCM254-10	INSECT
2_20_Clarke_Lake_Apr_30_2017_INSECT.OTU_tax_assignments.txt	OTU_27	55	Arthropoda;Arachnida;Araneae;Liocranidae;Agroeca;Agroeca_ornata	2e-74	98.65	148	SPLEM226-16	INSECT
20_2E_PLANT.OTU_tax_assignments.txt	OTU_27	25	Magnoliophyta;Magnoliopsida;Ericales;Ericaceae;Vaccinium;Vaccinium angustifolium	2e-52	99.07	107	FPOON388-16	PLANT
6_1D_INSECT.OTU_tax_assignments.txt	OTU_27	1034	Arthropoda;Insecta;Coleoptera;Dytiscidae;Ilybius;Ilybius_gagates	4e-94	97.96	196	BBCEC265-09	INSECT
6_1D_PLANT.OTU_tax_assignments.txt	OTU_27	123	Magnoliophyta;Magnoliopsida;Ericales;Ericaceae;Chamaedaphne;Chamaedaphne calyculata	3e-61	93.21	162	FPOON406-16	PLANT
8_North_Bog_2016_PLANT.OTU_tax_assignments.txt	OTU_27	39	Pinophyta;Pinidae;Pinales;Pinaceae;Pinus;Pinus	3e-64	95.09	163	LTRBN101-13	PLANT
2_20_Clarke_Lake_Apr_30_2017_INSECT.OTU_tax_assignments.txt	OTU_270	15	Arthropoda;Insecta;Lepidoptera;Geometridae;Cladara;Cladara_limitaria	1e-59	97.71	131	LPSOD713-09	INSECT
6_1D_PLANT.OTU_tax_assignments.txt	OTU_270	95	Magnoliophyta;Magnoliopsida;Ericales;Ericaceae;Vaccinium;Vaccinium angustifolium	3e-76	96.93	163	FPOON388-16	PLANT
2_20_Clarke_Lake_Apr_30_2017_INSECT.OTU_tax_assignments.txt	OTU_271	20	Arthropoda;Insecta;Lepidoptera;Depressariidae;Semioscopis;Semioscopis_inornata	4e-85	98.48	198	LOWCE449-06	INSECT
11_Boslpoyr_TDSN_May_6_2016_INSECT.OTU_tax_assignments.txt	OTU_273	12	Arthropoda;Arachnida;Araneae;Amaurobiidae;Callobius;Callobius_bennetti	5e-69	98.6	143	ARONW130-11	INSECT
2_20_Clarke_Lake_Apr_30_2017_INSECT.OTU_tax_assignments.txt	OTU_273	40	Arthropoda;Insecta;Lepidoptera;Geometridae;Cladara;Cladara_limitaria	5e-59	95.21	146	LPSOD713-09	INSECT
6_1D_INSECT.OTU_tax_assignments.txt	OTU_273	20	Arthropoda;Arachnida;Araneae;Araneidae;Araneus;Araneus_nordmanni	1e-60	94.9	196	ARONW091-11	INSECT
10_Tosl_Woyr_Centennial_Ridges_Apr-19_2015_INSECT.OTU_tax_assignments.txt	OTU_274	10	Arthropoda;Arachnida;Araneae;Pisauridae;Dolomedes;Dolomedes_striatus	5e-69	98.01	151	SSPAA9923-13	INSECT
11_Boslpoyr_TDSN_May_6_2016_INSECT.OTU_tax_assignments.txt	OTU_274	24	Arthropoda;Insecta;Lepidoptera;Noctuidae;Xestia;Xestia	1e-84	98.94	189	HEAUG1809-12	INSECT
20_2E_PLANT.OTU_tax_assignments.txt	OTU_274	12	Magnoliophyta;Magnoliopsida;Ericales;Ericaceae;Vaccinium;Vaccinium angustifolium	3e-85	99.38	162	FPOON388-16	PLANT
6_1D_INSECT.OTU_tax_assignments.txt	OTU_274	10	Arthropoda;Arachnida;Araneae;Araneidae;Araneus;Araneus_nordmanni	7e-68	97.24	145	ARONW091-11	INSECT
1_North_Bog_2016_INSECT.OTU_tax_assignments.txt	OTU_275	14	Arthropoda;Diplopoda;Polydesmida;Polydesmidae;;Polydesmidae	4e-63	95.86	145	SWNCC141-16	INSECT
11_Boslpoyr_TDSN_May_6_2016_INSECT.OTU_tax_assignments.txt	OTU_275	24	Arthropoda;Insecta;Coleoptera;Dytiscidae;Ilybius;Ilybius_pleuriticus	9e-80	98.92	185	COLNF2420-15	INSECT
6_1D_PLANT.OTU_tax_assignments.txt	OTU_275	10	Magnoliophyta;Magnoliopsida;Ericales;Ericaceae;Vaccinium;Vaccinium angustifolium	5e-72	96.95	164	FPOON388-16	PLANT
2_20_Clarke_Lake_Apr_30_2017_INSECT.OTU_tax_assignments.txt	OTU_276	10	Arthropoda;Insecta;Lepidoptera;Geometridae;Cladara;Cladara_limitaria	3e-66	96.67	150	LPSOD713-09	INSECT
20_2E_PLANT.OTU_tax_assignments.txt	OTU_276	12	Magnoliophyta;Magnoliopsida;Ericales;Ericaceae;Vaccinium;Vaccinium angustifolium	2e-71	96.32	163	FPOON388-16	PLANT
1_North_Bog_2016_INSECT.OTU_tax_assignments.txt	OTU_277	18	Arthropoda;Insecta;Lepidoptera;Noctuidae;Hemipachnobia;Hemipachnobia_monochromatea	8e-77	97.4	192	TMNBB390-06	INSECT
2_20_Clarke_Lake_Apr_30_2017_INSECT.OTU_tax_assignments.txt	OTU_277	53	Arthropoda;Insecta;Lepidoptera;Geometridae;Cladara;Cladara_limitaria	2e-77	97.46	197	LPSOD713-09	INSECT
6_1D_INSECT.OTU_tax_assignments.txt	OTU_277	21	Arthropoda;Insecta;Coleoptera;Dytiscidae;Ilybius;Ilybius_gagates	8e-77	96.98	199	BBCEC265-09	INSECT
6_1D_PLANT.OTU_tax_assignments.txt	OTU_278	13	Magnoliophyta;Magnoliopsida;Ericales;Ericaceae;Gaultheria;Gaultheria hispidula	2e-74	96.93	163	FPOON399-16	PLANT
11_Boslpoyr_TDSN_May_6_2016_INSECT.OTU_tax_assignments.txt	OTU_279	28	Arthropoda;Insecta;Lepidoptera;Erebidae;Zanclognatha;Zanclognatha_laevigata	1e-72	99.29	141	HEJUL2093-12	INSECT
1_North_Bog_2016_INSECT.OTU_tax_assignments.txt	OTU_28	87	Arthropoda;Insecta;Diptera;Cecidomyiidae;;Cecidomyiidae	1e-11	97.67	43	CNGCF026-15	INSECT
10_Tosl_Woyr_Centennial_Ridges_Apr-19_2015_INSECT.OTU_tax_assignments.txt	OTU_28	185	Arthropoda;Arachnida;Araneae;Dictynidae;Cicurina;Cicurina_arcuata	1e-72	95.43	197	KEJSP073-15	INSECT
11_Boslpoyr_TDSN_May_6_2016_INSECT.OTU_tax_assignments.txt	OTU_28	298	Arthropoda;Arachnida;Araneae;Gnaphosidae;Gnaphosa;Gnaphosa_antipola	4e-82	97.51	201	ARBCM3035-15	INSECT
12_North_Bog_2016_INSECT.OTU_tax_assignments.txt	OTU_28	41	Arthropoda;Insecta;Coleoptera;Carabidae;Pterostichus;Pterostichus_pensylvanicus	1e-91	98.99	198	BBCCM254-10	INSECT
2_20_Clarke_Lake_Apr_30_2017_INSECT.OTU_tax_assignments.txt	OTU_28	111	Arthropoda;Insecta;Lepidoptera;Geometridae;Cladara;Cladara_limitaria	1e-62	97.73	132	LPSOD713-09	INSECT
20_2E_PLANT.OTU_tax_assignments.txt	OTU_28	11	Magnoliophyta;Magnoliopsida;Cornales;Cornaceae;Cornus;Cornus alternifolia	3e-25	100	57	FPOON159-16	PLANT
6_1D_INSECT.OTU_tax_assignments.txt	OTU_28	284	Arthropoda;Insecta;Coleoptera;Dytiscidae;Ilybius;Ilybius_gagates	9e-80	98.92	186	BBCEC265-09	INSECT
6_1D_PLANT.OTU_tax_assignments.txt	OTU_28	123	Magnoliophyta;Magnoliopsida;Ericales;Ericaceae;Vaccinium;Vaccinium angustifolium	3e-88	100	163	FPOON388-16	PLANT
8_North_Bog_2016_PLANT.OTU_tax_assignments.txt	OTU_28	14	Magnoliophyta;Magnoliopsida;Ericales;Ericaceae;Vaccinium;Vaccinium angustifolium	2e-71	96.93	163	FPOON388-16	PLANT
10_Tosl_Woyr_Centennial_Ridges_Apr-19_2015_INSECT.OTU_tax_assignments.txt	OTU_280	10	Arthropoda;Insecta;Lepidoptera;Noctuidae;Deltote;Deltote_bellicula	9e-64	96.58	146	LNAUT3669-15	INSECT
11_Boslpoyr_TDSN_May_6_2016_INSECT.OTU_tax_assignments.txt	OTU_280	47	Arthropoda;Arachnida;Araneae;Amaurobiidae;Callobius;Callobius_bennetti	2e-83	98.46	195	ARONW130-11	INSECT
10_Tosl_Woyr_Centennial_Ridges_Apr-19_2015_INSECT.OTU_tax_assignments.txt	OTU_281	19	Arthropoda;Arachnida;Araneae;Dictynidae;Cicurina;Cicurina_arcuata	8e-71	95.45	198	KEJSP073-15	INSECT
11_Boslpoyr_TDSN_May_6_2016_INSECT.OTU_tax_assignments.txt	OTU_282	20	Arthropoda;Arachnida;Araneae;Amaurobiidae;Callobius;Callobius_bennetti	9e-83	97.95	195	ARONW130-11	INSECT
6_1D_PLANT.OTU_tax_assignments.txt	OTU_282	52	Pinophyta;Pinidae;Pinales;Pinaceae;Pinus;Pinus	4e-57	93.08	159	LTRBN101-13	PLANT
10_Tosl_Woyr_Centennial_Ridges_Apr-19_2015_INSECT.OTU_tax_assignments.txt	OTU_283	13	Arthropoda;Insecta;Lepidoptera;Geometridae;Protoboarmia;Protoboarmia_porcelaria	2e-77	96.57	204	LPMN425-08	INSECT
2_20_Clarke_Lake_Apr_30_2017_INSECT.OTU_tax_assignments.txt	OTU_283	98	Arthropoda;Insecta;Lepidoptera;Geometridae;Cladara;Cladara_limitaria	2e-83	98.93	187	LPSOD713-09	INSECT
6_1D_PLANT.OTU_tax_assignments.txt	OTU_285	24	Magnoliophyta;Magnoliopsida;Ericales;Ericaceae;Gaultheria;Gaultheria hispidula	3e-88	100	163	FPOON399-16	PLANT
1_North_Bog_2016_INSECT.OTU_tax_assignments.txt	OTU_286	19	Arthropoda;Insecta;Siphonaptera;Ceratophyllidae;Megabothris;Megabothris_quirini	6e-13	97.56	41	SIOCA226-10	INSECT
20_2E_PLANT.OTU_tax_assignments.txt	OTU_287	12	Magnoliophyta;Magnoliopsida;Ericales;Ericaceae;Vaccinium;Vaccinium angustifolium	8e-83	98.77	162	FPOON388-16	PLANT
11_Boslpoyr_TDSN_May_6_2016_INSECT.OTU_tax_assignments.txt	OTU_288	30	Arthropoda;Arachnida;Araneae;Philodromidae;Tibellus;Tibellus_maritimus	2e-61	97.01	134	BBCAN499-09	INSECT
6_1D_INSECT.OTU_tax_assignments.txt	OTU_288	10	Arthropoda;Insecta;Coleoptera;Dytiscidae;Ilybius;Ilybius_gagates	3e-79	97.41	193	BBCEC265-09	INSECT
6_1D_INSECT.OTU_tax_assignments.txt	OTU_289	12	Arthropoda;Insecta;Diptera;Syrphidae;Criorhina;Criorhina_nigriventris	4e-97	98.92	186	CNPAB172-13	INSECT
1_North_Bog_2016_INSECT.OTU_tax_assignments.txt	OTU_29	92	Arthropoda;Insecta;Lepidoptera;Noctuidae;Abagrotis;Abagrotis_variata	4e-43	96.97	99	LPSK436-08	INSECT
10_Tosl_Woyr_Centennial_Ridges_Apr-19_2015_INSECT.OTU_tax_assignments.txt	OTU_29	57	Arthropoda;Insecta;Lepidoptera;Depressariidae;Depressaria;Depressaria_pastinacella	5e-78	96.04	202	LALPA1354-12	INSECT
11_Boslpoyr_TDSN_May_6_2016_INSECT.OTU_tax_assignments.txt	OTU_29	1534	Arthropoda;Arachnida;Araneae;Amaurobiidae;Callobius;Callobius_bennetti	4e-82	97.52	202	ARONW130-11	INSECT
2_20_Clarke_Lake_Apr_30_2017_INSECT.OTU_tax_assignments.txt	OTU_29	64	Arthropoda;Insecta;Lepidoptera;Noctuidae;Feralia;Feralia_jocosa	1e-78	99.34	151	XAJ182-06	INSECT
20_2E_PLANT.OTU_tax_assignments.txt	OTU_29	64	Magnoliophyta;Magnoliopsida;Ericales;Ericaceae;Vaccinium;Vaccinium angustifolium	9e-86	99.39	163	FPOON388-16	PLANT
6_1D_INSECT.OTU_tax_assignments.txt	OTU_29	517	Arthropoda;Insecta;Lepidoptera;Erebidae;Phragmatobia;Phragmatobia_fuliginosa	4e-85	97.99	199	TMNBB017-06	INSECT
6_1D_PLANT.OTU_tax_assignments.txt	OTU_29	150	Magnoliophyta;Magnoliopsida;Ericales;Ericaceae;Vaccinium;Vaccinium angustifolium	3e-79	98.78	164	FPOON388-16	PLANT
1_North_Bog_2016_INSECT.OTU_tax_assignments.txt	OTU_290	10	Arthropoda;Insecta;Lepidoptera;Noctuidae;Egira;Egira_dolosa	1e-78	97.99	199	LOWCD634-06	INSECT
2_20_Clarke_Lake_Apr_30_2017_INSECT.OTU_tax_assignments.txt	OTU_292	13	Arthropoda;Arachnida;Araneae;Dictynidae;Cicurina;Cicurina_arcuata	8e-71	95.45	198	KEJSP073-15	INSECT
2_20_Clarke_Lake_Apr_30_2017_INSECT.OTU_tax_assignments.txt	OTU_294	14	Arthropoda;Insecta;Lepidoptera;;;Lepidoptera	3e-76	96.48	199	KSLEP711-15	INSECT
11_Boslpoyr_TDSN_May_6_2016_INSECT.OTU_tax_assignments.txt	OTU_298	59	Arthropoda;Arachnida;Araneae;Amaurobiidae;Callobius;Callobius_bennetti	8e-71	96.97	198	ARONW130-11	INSECT
6_1D_PLANT.OTU_tax_assignments.txt	OTU_298	26	Magnoliophyta;Magnoliopsida;Ericales;Ericaceae;Vaccinium;Vaccinium angustifolium	2e-64	100	123	FPOON388-16	PLANT
10_Tosl_Woyr_Centennial_Ridges_Apr-19_2015_INSECT.OTU_tax_assignments.txt	OTU_299	11	Arthropoda;Insecta;Lepidoptera;Geometridae;Protoboarmia;Protoboarmia_porcelaria	1e-78	97.49	199	LPMN425-08	INSECT
11_Boslpoyr_TDSN_May_6_2016_INSECT.OTU_tax_assignments.txt	OTU_299	10	Arthropoda;Insecta;Lepidoptera;Noctuidae;Xestia;Xestia	7e-99	98.47	196	HEAUG1809-12	INSECT
2_20_Clarke_Lake_Apr_30_2017_INSECT.OTU_tax_assignments.txt	OTU_299	31	Arthropoda;Insecta;Lepidoptera;Geometridae;Cladara;Cladara_limitaria	5e-66	95.45	198	LPSOD713-09	INSECT
6_1D_INSECT.OTU_tax_assignments.txt	OTU_299	10	Arthropoda;Arachnida;Araneae;Araneidae;Araneus;Araneus_nordmanni	2e-90	96.86	191	ARONW091-11	INSECT
1_North_Bog_2016_INSECT.OTU_tax_assignments.txt	OTU_3	7650	Arthropoda;Insecta;Lepidoptera;Noctuidae;Egira;Egira_dolosa	4e-91	99.49	196	LOWCD634-06	INSECT
10_Tosl_Woyr_Centennial_Ridges_Apr-19_2015_INSECT.OTU_tax_assignments.txt	OTU_3	12562	Arthropoda;Insecta;Lepidoptera;Noctuidae;Deltote;Deltote_bellicula	1e-88	98.98	196	LNAUT3669-15	INSECT
11_Boslpoyr_TDSN_May_6_2016_INSECT.OTU_tax_assignments.txt	OTU_3	21135	Arthropoda;Arachnida;Araneae;Philodromidae;Tibellus;Tibellus_maritimus	1e-91	99	201	BBCAN499-09	INSECT
11_Boslpoyr_TDSN_May_6_2016_PLANT.OTU_tax_assignments.txt	OTU_3	5912	Magnoliophyta;Magnoliopsida;Fagales;Betulaceae;Betula;Betula papyrifera	4e-88	100	163	FPOON391-16	PLANT
12_North_Bog_2016_INSECT.OTU_tax_assignments.txt	OTU_3	537	Arthropoda;Insecta;Trichoptera;Leptoceridae;Ceraclea;Ceraclea_maculata	2e-11	97.37	38	BBEPT662-11	INSECT
12_North_Bog_2016_PLANT.OTU_tax_assignments.txt	OTU_3	134	Pinophyta;Pinidae;Pinales;Pinaceae;Pinus;Pinus	7e-74	96.32	163	LTRBN101-13	PLANT
13_North_Bog_2016_INSECT.OTU_tax_assignments.txt	OTU_3	57	Arthropoda;Ostracoda;Podocopida;Podocopida_incertae_sedis;PodocopidGEN;PodocopidGEN_BIOUG046	2e-15	97.78	45	OZFWZ015-11	INSECT
16_2B_PLANT.OTU_tax_assignments.txt	OTU_3	216	Magnoliophyta;Magnoliopsida;Caryophyllales;Caryophyllaceae;Cerastium;Cerastium fontanum	9e-15	94.23	52	FPOON360-16	PLANT
17_1H_PLANT.OTU_tax_assignments.txt	OTU_3	24	No blast hit	NA	NA	NA	None	PLANT
2_20_Clarke_Lake_Apr_30_2017_INSECT.OTU_tax_assignments.txt	OTU_3	9954	Arthropoda;Insecta;Lepidoptera;Depressariidae;Semioscopis;Semioscopis_inornata	3e-92	99.49	198	LOWCE449-06	INSECT
2_20_Clarke_Lake_Apr_30_2017_PLANT.OTU_tax_assignments.txt	OTU_3	1501	No blast hit	NA	NA	NA	None	PLANT
20_2E_INSECT.OTU_tax_assignments.txt	OTU_3	26	Arthropoda;Insecta;Lepidoptera;Pyralidae;Melitara;Melitara_subumbrella	4e-09	100	30	GBMAB1844-15	INSECT
20_2E_PLANT.OTU_tax_assignments.txt	OTU_3	670	Magnoliophyta;Magnoliopsida;Ericales;Ericaceae;Vaccinium;Vaccinium angustifolium	4e-88	100	163	FPOON388-16	PLANT
3_North_Bog_2016_INSECT.OTU_tax_assignments.txt	OTU_3	27	Arthropoda;Insecta;Lepidoptera;Pyralidae;Melitara;Melitara_subumbrella	1e-09	100	31	GBMAB1844-15	INSECT
4_North_Bog_2016_INSECT.OTU_tax_assignments.txt	OTU_3	319	Arthropoda;Arachnida;Araneae;Amaurobiidae;Callobius;Callobius_bennetti	5e-78	98.39	186	ARONW130-11	INSECT
6_1D_FUNGUS.OTU_tax_assignments.txt	OTU_3	17	Magnoliophyta;Liliopsida;Poales;Poaceae;Hordeum;Hordeum vulgare	4e-28	95.95	74	BEER002-15	FUNGUS
6_1D_INSECT.OTU_tax_assignments.txt	OTU_3	16314	Arthropoda;Arachnida;Araneae;Araneidae;Araneus;Araneus_nordmanni	6e-81	97.44	195	ARONW091-11	INSECT
6_1D_PLANT.OTU_tax_assignments.txt	OTU_3	27036	Pinophyta;Pinidae;Pinales;Pinaceae;Pinus;Pinus	7e-74	96.32	163	LTRBN101-13	PLANT
8_North_Bog_2016_INSECT.OTU_tax_assignments.txt	OTU_3	133	Arthropoda;Insecta;Coleoptera;Carabidae;Pterostichus;Pterostichus_pensylvanicus	2e-93	99	201	BBCCM254-10	INSECT
8_North_Bog_2016_PLANT.OTU_tax_assignments.txt	OTU_3	471	Magnoliophyta;Magnoliopsida;Ericales;Ericaceae;Chamaedaphne;Chamaedaphne calyculata	4e-88	100	163	FPOON406-16	PLANT
Negative-Extraction_INSECT.OTU_tax_assignments.txt	OTU_3	1325	Arthropoda;Insecta;Diptera;Cecidomyiidae;;Cecidomyiidae	4e-10	91.67	48	CNPEN408-14	INSECT
1_North_Bog_2016_INSECT.OTU_tax_assignments.txt	OTU_30	140	Arthropoda;Diplopoda;Polydesmida;Polydesmidae;;Polydesmidae	2e-68	100	130	SWNCC141-16	INSECT
10_Tosl_Woyr_Centennial_Ridges_Apr-19_2015_INSECT.OTU_tax_assignments.txt	OTU_30	223	Arthropoda;Insecta;Lepidoptera;Tortricidae;Acleris;Acleris_robinsoniana	1e-78	96.55	203	CNPKA024-14	INSECT
11_Boslpoyr_TDSN_May_6_2016_INSECT.OTU_tax_assignments.txt	OTU_30	187	Arthropoda;Insecta;Lepidoptera;Hesperiidae;Euphyes;Euphyes_bimacula	4e-94	99.5	201	CNCBF468-14	INSECT
11_Boslpoyr_TDSN_May_6_2016_PLANT.OTU_tax_assignments.txt	OTU_30	25	Magnoliophyta;Magnoliopsida;Fagales;Betulaceae;Betula;Betula papyrifera	3e-76	96.93	163	FPOON391-16	PLANT
2_20_Clarke_Lake_Apr_30_2017_INSECT.OTU_tax_assignments.txt	OTU_30	55	Arthropoda;Insecta;Lepidoptera;Crambidae;Microtheoris;Microtheoris	2e-71	94.47	199	ZYPAN483-10	INSECT
6_1D_INSECT.OTU_tax_assignments.txt	OTU_30	186	Arthropoda;Insecta;Lepidoptera;Geometridae;Cladara;Cladara_atroliturata	4e-75	99.31	145	TTMNB884-06	INSECT
6_1D_PLANT.OTU_tax_assignments.txt	OTU_30	31	No blast hit	NA	NA	NA	None	PLANT
6_1D_PLANT.OTU_tax_assignments.txt	OTU_300	14	Magnoliophyta;Magnoliopsida;Ericales;Ericaceae;Vaccinium;Vaccinium angustifolium	3e-73	96.91	162	FPOON388-16	PLANT
6_1D_INSECT.OTU_tax_assignments.txt	OTU_301	13	Arthropoda;Arachnida;Araneae;Araneidae;Araneus;Araneus_nordmanni	1e-66	96.11	180	ARONW091-11	INSECT
6_1D_PLANT.OTU_tax_assignments.txt	OTU_301	12	Magnoliophyta;Magnoliopsida;Ericales;Ericaceae;Vaccinium;Vaccinium angustifolium	1e-69	97.42	155	FPOON388-16	PLANT
6_1D_PLANT.OTU_tax_assignments.txt	OTU_303	14	Magnoliophyta;Magnoliopsida;Fagales;Betulaceae;Betula;Betula papyrifera	2e-71	95.71	163	FPOON391-16	PLANT
2_20_Clarke_Lake_Apr_30_2017_INSECT.OTU_tax_assignments.txt	OTU_304	21	Arthropoda;Insecta;Lepidoptera;Erebidae;Zanclognatha;Zanclognatha_jacchusalis	1e-75	96.52	201	BBLEC553-09	INSECT
6_1D_PLANT.OTU_tax_assignments.txt	OTU_304	12	Magnoliophyta;Magnoliopsida;Ericales;Ericaceae;Vaccinium;Vaccinium angustifolium	9e-86	100	159	FPOON388-16	PLANT
2_20_Clarke_Lake_Apr_30_2017_INSECT.OTU_tax_assignments.txt	OTU_305	15	Arthropoda;Insecta;Lepidoptera;Depressariidae;Semioscopis;Semioscopis_inornata	2e-77	96.46	198	LOWCE449-06	INSECT
10_Tosl_Woyr_Centennial_Ridges_Apr-19_2015_INSECT.OTU_tax_assignments.txt	OTU_306	12	Arthropoda;Insecta;Lepidoptera;Geometridae;Protoboarmia;Protoboarmia_porcelaria	2e-77	99.33	149	LPMN425-08	INSECT
11_Boslpoyr_TDSN_May_6_2016_INSECT.OTU_tax_assignments.txt	OTU_309	10	Arthropoda;Insecta;Lepidoptera;Noctuidae;Xestia;Xestia	2e-70	97.99	149	HEAUG1809-12	INSECT
1_North_Bog_2016_INSECT.OTU_tax_assignments.txt	OTU_31	420	Arthropoda;Diplopoda;Polydesmida;Polydesmidae;;Polydesmidae	3e-60	97.14	140	SWNCC141-16	INSECT
10_Tosl_Woyr_Centennial_Ridges_Apr-19_2015_INSECT.OTU_tax_assignments.txt	OTU_31	85	Arthropoda;Insecta;Lepidoptera;Noctuidae;Magusa;Magusa_divaricata	9e-80	96.52	201	XAH035-05	INSECT
11_Boslpoyr_TDSN_May_6_2016_INSECT.OTU_tax_assignments.txt	OTU_31	285	Arthropoda;Insecta;Lepidoptera;Noctuidae;Phlogophora;Phlogophora_periculosa	6e-84	97.96	196	LPMNB531-09	INSECT
2_20_Clarke_Lake_Apr_30_2017_INSECT.OTU_tax_assignments.txt	OTU_31	36	Arthropoda;Arachnida;Araneae;Dictynidae;Cicurina;Cicurina_arcuata	3e-67	97.22	144	KEJSP073-15	INSECT
6_1D_INSECT.OTU_tax_assignments.txt	OTU_31	521	Arthropoda;Insecta;Diptera;Syrphidae;Criorhina;Criorhina_nigriventris	1e-94	97.52	202	CNPAB172-13	INSECT
6_1D_PLANT.OTU_tax_assignments.txt	OTU_31	46	No blast hit	NA	NA	NA	None	PLANT
8_North_Bog_2016_INSECT.OTU_tax_assignments.txt	OTU_31	16	Arthropoda;Insecta;Lepidoptera;Noctuidae;Egira;Egira_dolosa	1e-78	98.44	192	LOWCD634-06	INSECT
8_North_Bog_2016_PLANT.OTU_tax_assignments.txt	OTU_31	20	Magnoliophyta;Magnoliopsida;Ericales;Ericaceae;Vaccinium;Vaccinium angustifolium	4e-88	100	163	FPOON388-16	PLANT
11_Boslpoyr_TDSN_May_6_2016_INSECT.OTU_tax_assignments.txt	OTU_310	11	Arthropoda;Arachnida;Araneae;Philodromidae;Tibellus;Tibellus_maritimus	6e-81	98.43	191	BBCAN499-09	INSECT
20_2E_PLANT.OTU_tax_assignments.txt	OTU_310	26	Magnoliophyta;Magnoliopsida;Ericales;Ericaceae;Vaccinium;Vaccinium angustifolium	2e-71	95.71	163	FPOON388-16	PLANT
6_1D_INSECT.OTU_tax_assignments.txt	OTU_310	24	Arthropoda;Insecta;Lepidoptera;Geometridae;Protoboarmia;Protoboarmia_porcelaria	9e-80	100	149	LPMN425-08	INSECT
11_Boslpoyr_TDSN_May_6_2016_INSECT.OTU_tax_assignments.txt	OTU_311	10	Arthropoda;Arachnida;Araneae;Philodromidae;Tibellus;Tibellus_maritimus	1e-75	97.03	202	BBCAN499-09	INSECT
6_1D_INSECT.OTU_tax_assignments.txt	OTU_311	34	Arthropoda;Arachnida;Trombidiformes;Tarsonemidae;;Tarsonemidae	9e-43	90.91	143	MSSCA985-16	INSECT
10_Tosl_Woyr_Centennial_Ridges_Apr-19_2015_INSECT.OTU_tax_assignments.txt	OTU_313	11	Arthropoda;Insecta;Lepidoptera;Tortricidae;Phalonidia;Phalonidia_lepidana	9e-80	96.52	201	LPSOB897-08	INSECT
11_Boslpoyr_TDSN_May_6_2016_INSECT.OTU_tax_assignments.txt	OTU_313	38	Arthropoda;Arachnida;Araneae;Philodromidae;Tibellus;Tibellus_maritimus	1e-66	97.35	151	BBCAN499-09	INSECT
2_20_Clarke_Lake_Apr_30_2017_INSECT.OTU_tax_assignments.txt	OTU_313	48	Arthropoda;Insecta;Lepidoptera;Geometridae;Cladara;Cladara_limitaria	3e-79	97.92	192	LPSOD713-09	INSECT
20_2E_PLANT.OTU_tax_assignments.txt	OTU_313	14	Magnoliophyta;Magnoliopsida;Ericales;Ericaceae;Vaccinium;Vaccinium angustifolium	4e-88	100	163	FPOON388-16	PLANT
2_20_Clarke_Lake_Apr_30_2017_INSECT.OTU_tax_assignments.txt	OTU_314	10	Arthropoda;Arachnida;Araneae;Amaurobiidae;Callobius;Callobius_bennetti	2e-68	98.55	138	ARONW130-11	INSECT
10_Tosl_Woyr_Centennial_Ridges_Apr-19_2015_INSECT.OTU_tax_assignments.txt	OTU_315	10	Arthropoda;Insecta;Lepidoptera;Geometridae;Cabera;Cabera_erythemaria	8e-74	95.57	203	LALPA261-10	INSECT
2_20_Clarke_Lake_Apr_30_2017_INSECT.OTU_tax_assignments.txt	OTU_315	45	Arthropoda;Insecta;Lepidoptera;Geometridae;Cladara;Cladara_limitaria	1e-75	96.46	198	LPSOD713-09	INSECT
11_Boslpoyr_TDSN_May_6_2016_INSECT.OTU_tax_assignments.txt	OTU_316	11	Arthropoda;Insecta;Lepidoptera;Noctuidae;Ochropleura;Ochropleura_implecta	2e-77	99.33	149	BBLPC600-09	INSECT
2_20_Clarke_Lake_Apr_30_2017_INSECT.OTU_tax_assignments.txt	OTU_316	16	Arthropoda;Insecta;Lepidoptera;Depressariidae;Semioscopis;Semioscopis_inornata	8e-77	97.5	200	LOWCE449-06	INSECT
1_North_Bog_2016_INSECT.OTU_tax_assignments.txt	OTU_317	60	Arthropoda;Diplopoda;Polydesmida;Polydesmidae;;Polydesmidae	1e-63	97.83	138	SWNCC141-16	INSECT
11_Boslpoyr_TDSN_May_6_2016_INSECT.OTU_tax_assignments.txt	OTU_317	10	Arthropoda;Arachnida;Araneae;Philodromidae;Tibellus;Tibellus_maritimus	9e-70	97.92	144	BBCAN499-09	INSECT
6_1D_INSECT.OTU_tax_assignments.txt	OTU_319	37	Arthropoda;Insecta;Coleoptera;Dytiscidae;Ilybius;Ilybius_gagates	2e-90	99.49	195	BBCEC265-09	INSECT
1_North_Bog_2016_INSECT.OTU_tax_assignments.txt	OTU_32	50	Arthropoda;Arachnida;Araneae;Dictynidae;Cicurina;Cicurina_arcuata	2e-74	96	200	KEJSP073-15	INSECT
10_Tosl_Woyr_Centennial_Ridges_Apr-19_2015_INSECT.OTU_tax_assignments.txt	OTU_32	26	Arthropoda;Arachnida;Ixodida;Ixodidae;Dermacentor;Dermacentor_albipictus	1e-81	98.4	188	GBA16093-14	INSECT
11_Boslpoyr_TDSN_May_6_2016_INSECT.OTU_tax_assignments.txt	OTU_32	147	Arthropoda;Arachnida;Araneae;Lycosidae;Alopecosa;Alopecosa_aculeata	2e-77	96.02	201	SPICA754-10	INSECT
2_20_Clarke_Lake_Apr_30_2017_INSECT.OTU_tax_assignments.txt	OTU_32	298	Arthropoda;Insecta;Lepidoptera;Geometridae;Cladara;Cladara_limitaria	2e-70	97.93	145	LPSOD713-09	INSECT
20_2E_PLANT.OTU_tax_assignments.txt	OTU_32	38	Marchantiophyta;Jungermanniopsida;Jungermanniales;Herbertaceae;Herbertus;Herbertus aduncus	3e-64	94.34	159	HERB037-11	PLANT
6_1D_INSECT.OTU_tax_assignments.txt	OTU_32	538	Arthropoda;Insecta;Coleoptera;Dytiscidae;Ilybius;Ilybius_gagates	5e-78	98.39	186	BBCEC265-09	INSECT
6_1D_PLANT.OTU_tax_assignments.txt	OTU_32	15	Magnoliophyta;Magnoliopsida;Ericales;Ericaceae;Vaccinium;Vaccinium angustifolium	2e-83	100	155	FPOON388-16	PLANT
8_North_Bog_2016_PLANT.OTU_tax_assignments.txt	OTU_32	32	Magnoliophyta;Magnoliopsida;Ericales;Ericaceae;Vaccinium;Vaccinium angustifolium	2e-58	97.73	132	FPOON388-16	PLANT
1_North_Bog_2016_INSECT.OTU_tax_assignments.txt	OTU_320	11	Arthropoda;Diplopoda;Polydesmida;Polydesmidae;;Polydesmidae	2e-61	96.48	142	SWNCC141-16	INSECT
11_Boslpoyr_TDSN_May_6_2016_INSECT.OTU_tax_assignments.txt	OTU_320	11	Arthropoda;Insecta;Lepidoptera;Erebidae;Phragmatobia;Phragmatobia_fuliginosa	3e-73	96.53	202	TMNBB017-06	INSECT
2_20_Clarke_Lake_Apr_30_2017_INSECT.OTU_tax_assignments.txt	OTU_320	11	Arthropoda;Insecta;Lepidoptera;Geometridae;Cladara;Cladara_limitaria	3e-76	97.86	187	LPSOD713-09	INSECT
11_Boslpoyr_TDSN_May_6_2016_INSECT.OTU_tax_assignments.txt	OTU_321	46	Arthropoda;Arachnida;Araneae;Philodromidae;Tibellus;Tibellus_maritimus	5e-81	98.93	187	BBCAN499-09	INSECT
10_Tosl_Woyr_Centennial_Ridges_Apr-19_2015_INSECT.OTU_tax_assignments.txt	OTU_323	13	Arthropoda;Insecta;Lepidoptera;Geometridae;Protoboarmia;Protoboarmia_porcelaria	5e-66	99.23	130	LPMN425-08	INSECT
11_Boslpoyr_TDSN_May_6_2016_INSECT.OTU_tax_assignments.txt	OTU_323	11	Arthropoda;Arachnida;Araneae;Amaurobiidae;Callobius;Callobius_bennetti	3e-76	99.43	175	ARONW130-11	INSECT
6_1D_PLANT.OTU_tax_assignments.txt	OTU_324	10	Magnoliophyta;Magnoliopsida;Ericales;Ericaceae;Gaultheria;Gaultheria hispidula	5e-78	97.53	162	FPOON399-16	PLANT
1_North_Bog_2016_INSECT.OTU_tax_assignments.txt	OTU_325	16	Arthropoda;Diplopoda;Polydesmida;Polydesmidae;;Polydesmidae	1e-75	96.97	198	SWNCC141-16	INSECT
2_20_Clarke_Lake_Apr_30_2017_INSECT.OTU_tax_assignments.txt	OTU_326	15	Arthropoda;Arachnida;Araneae;Amaurobiidae;Callobius;Callobius_bennetti	1e-75	97.42	194	ARONW130-11	INSECT
6_1D_INSECT.OTU_tax_assignments.txt	OTU_326	21	Arthropoda;Insecta;Diptera;Syrphidae;Criorhina;Criorhina_nigriventris	4e-69	98.01	151	CNPAB172-13	INSECT
2_20_Clarke_Lake_Apr_30_2017_INSECT.OTU_tax_assignments.txt	OTU_327	55	Arthropoda;Insecta;Lepidoptera;Geometridae;Cladara;Cladara_limitaria	4e-82	98.45	193	LPSOD713-09	INSECT
6_1D_PLANT.OTU_tax_assignments.txt	OTU_327	23	Magnoliophyta;Magnoliopsida;Ericales;Ericaceae;Vaccinium;Vaccinium angustifolium	3e-88	100	163	FPOON388-16	PLANT
6_1D_PLANT.OTU_tax_assignments.txt	OTU_329	13	Pinophyta;Pinidae;Pinales;Pinaceae;Pinus;Pinus	4e-69	95.09	163	LTRBN101-13	PLANT
1_North_Bog_2016_INSECT.OTU_tax_assignments.txt	OTU_33	41	Arthropoda;Diplopoda;Polydesmida;Polydesmidae;;Polydesmidae	3e-73	98.32	179	SWNCC141-16	INSECT
11_Boslpoyr_TDSN_May_6_2016_INSECT.OTU_tax_assignments.txt	OTU_33	72	Arthropoda;Arachnida;Araneae;Amaurobiidae;Cybaeopsis;Cybaeopsis_euopla	5e-74	98.64	147	ALBSP016-10	INSECT
2_20_Clarke_Lake_Apr_30_2017_INSECT.OTU_tax_assignments.txt	OTU_33	20	Arthropoda;Insecta;Coleoptera;Oedemeridae;Calopus;Calopus_angustus	3e-70	95.02	201	SSWLC3659-13	INSECT
2_20_Clarke_Lake_Apr_30_2017_PLANT.OTU_tax_assignments.txt	OTU_33	12	Magnoliophyta;Liliopsida;Poales;Poaceae;Elymus;Elymus trachycaulus	2e-77	98.18	165	FPOON390-16	PLANT
6_1D_INSECT.OTU_tax_assignments.txt	OTU_33	348	Arthropoda;Arachnida;Araneae;Araneidae;Araneus;Araneus_nordmanni	1e-81	95.38	195	ARONW091-11	INSECT
6_1D_PLANT.OTU_tax_assignments.txt	OTU_33	97	Magnoliophyta;Magnoliopsida;Ericales;Ericaceae;Vaccinium;Vaccinium angustifolium	7e-74	96.32	163	FPOON388-16	PLANT
8_North_Bog_2016_PLANT.OTU_tax_assignments.txt	OTU_33	28	Magnoliophyta;Magnoliopsida;Ericales;Ericaceae;Vaccinium;Vaccinium angustifolium	4e-88	100	163	FPOON388-16	PLANT
11_Boslpoyr_TDSN_May_6_2016_INSECT.OTU_tax_assignments.txt	OTU_330	27	Arthropoda;Arachnida;Araneae;Amaurobiidae;Callobius;Callobius_bennetti	1e-94	98.9	182	ARONW130-11	INSECT
6_1D_INSECT.OTU_tax_assignments.txt	OTU_331	20	Arthropoda;Insecta;Coleoptera;Dytiscidae;Ilybius;Ilybius_gagates	6e-81	98.4	187	BBCEC265-09	INSECT
2_20_Clarke_Lake_Apr_30_2017_INSECT.OTU_tax_assignments.txt	OTU_333	35	Arthropoda;Insecta;Lepidoptera;Geometridae;Cladara;Cladara_limitaria	1e-72	97.35	189	LPSOD713-09	INSECT
6_1D_INSECT.OTU_tax_assignments.txt	OTU_333	101	Arthropoda;Arachnida;Trombidiformes;Tarsonemidae;;Tarsonemidae	2e-49	91.78	146	MSSCA985-16	INSECT
11_Boslpoyr_TDSN_May_6_2016_INSECT.OTU_tax_assignments.txt	OTU_334	50	Arthropoda;Arachnida;Araneae;Amaurobiidae;Callobius;Callobius_bennetti	1e-75	96.91	194	ARONW130-11	INSECT
6_1D_INSECT.OTU_tax_assignments.txt	OTU_334	44	Arthropoda;Insecta;Coleoptera;Dytiscidae;Ilybius;Ilybius_gagates	7e-71	99.28	138	BBCEC265-09	INSECT
11_Boslpoyr_TDSN_May_6_2016_INSECT.OTU_tax_assignments.txt	OTU_335	23	Arthropoda;Arachnida;Araneae;Philodromidae;Tibellus;Tibellus_maritimus	2e-68	97.95	146	BBCAN499-09	INSECT
2_20_Clarke_Lake_Apr_30_2017_INSECT.OTU_tax_assignments.txt	OTU_335	12	Arthropoda;Arachnida;Araneae;Amaurobiidae;Callobius;Callobius_bennetti	5e-78	97.47	198	ARONW130-11	INSECT
1_North_Bog_2016_INSECT.OTU_tax_assignments.txt	OTU_336	19	Arthropoda;Insecta;Lepidoptera;Noctuidae;Hemipachnobia;Hemipachnobia_monochromatea	9e-80	97.97	197	TMNBB390-06	INSECT
6_1D_INSECT.OTU_tax_assignments.txt	OTU_336	40	Arthropoda;Arachnida;Araneae;Linyphiidae;Pityohyphantes;Pityohyphantes_subarcticus	5e-75	99.31	145	PHSEP1953-11	INSECT
6_1D_PLANT.OTU_tax_assignments.txt	OTU_336	13	Magnoliophyta;Magnoliopsida;Ericales;Ericaceae;Gaultheria;Gaultheria hispidula	2e-68	96.39	166	FPOON399-16	PLANT
11_Boslpoyr_TDSN_May_6_2016_INSECT.OTU_tax_assignments.txt	OTU_337	70	Arthropoda;Insecta;Lepidoptera;Noctuidae;Anaplectoides;Anaplectoides_pressus	9e-89	99.49	196	BBLEC855-09	INSECT
2_20_Clarke_Lake_Apr_30_2017_INSECT.OTU_tax_assignments.txt	OTU_337	11	Arthropoda;Insecta;Lepidoptera;Depressariidae;Semioscopis;Semioscopis_inornata	1e-94	97.47	198	LOWCE449-06	INSECT
11_Boslpoyr_TDSN_May_6_2016_INSECT.OTU_tax_assignments.txt	OTU_338	15	Arthropoda;Insecta;Lepidoptera;Noctuidae;Orthosia;Orthosia_revicta	4e-82	98.45	193	LOWCE267-06	INSECT
6_1D_INSECT.OTU_tax_assignments.txt	OTU_338	33	Arthropoda;Arachnida;Araneae;Araneidae;Araneus;Araneus_nordmanni	8e-71	95.81	191	ARONW091-11	INSECT
1_North_Bog_2016_INSECT.OTU_tax_assignments.txt	OTU_339	10	Arthropoda;Insecta;Lepidoptera;Erebidae;Ledaea;Ledaea_perditalis	2e-74	96.43	196	LPSO604-08	INSECT
11_Boslpoyr_TDSN_May_6_2016_INSECT.OTU_tax_assignments.txt	OTU_339	11	Arthropoda;Arachnida;Araneae;Philodromidae;Tibellus;Tibellus_maritimus	2e-80	97.47	198	BBCAN499-09	INSECT
2_20_Clarke_Lake_Apr_30_2017_INSECT.OTU_tax_assignments.txt	OTU_339	10	Arthropoda;Insecta;Lepidoptera;Geometridae;Cladara;Cladara_limitaria	2e-83	96.34	191	LPSOD713-09	INSECT
6_1D_PLANT.OTU_tax_assignments.txt	OTU_339	20	Magnoliophyta;Magnoliopsida;Ericales;Ericaceae;Gaultheria;Gaultheria hispidula	8e-74	96.99	166	FPOON399-16	PLANT
1_North_Bog_2016_INSECT.OTU_tax_assignments.txt	OTU_34	10	Arthropoda;Insecta;Lepidoptera;Noctuidae;Egira;Egira_dolosa	9e-80	97.46	197	LOWCD634-06	INSECT
10_Tosl_Woyr_Centennial_Ridges_Apr-19_2015_INSECT.OTU_tax_assignments.txt	OTU_34	31	Arthropoda;Arachnida;Araneae;Lycosidae;Alopecosa;Alopecosa_aculeata	9e-83	97.03	202	SPICA754-10	INSECT
11_Boslpoyr_TDSN_May_6_2016_INSECT.OTU_tax_assignments.txt	OTU_34	373	Arthropoda;Insecta;Coleoptera;Dytiscidae;Ilybius;Ilybius_pleuriticus	9e-83	97.98	198	COLNF2420-15	INSECT
12_North_Bog_2016_INSECT.OTU_tax_assignments.txt	OTU_34	12	Arthropoda;Insecta;Neuroptera;Coniopterygidae;;Coniopterygidae	9e-12	97.67	43	CNFDM487-14	INSECT
2_20_Clarke_Lake_Apr_30_2017_INSECT.OTU_tax_assignments.txt	OTU_34	129	Arthropoda;Insecta;Coleoptera;Cerambycidae;Anthophylax;Anthophylax_attenuatus	2e-71	95.57	203	TTCFW250-08	INSECT
20_2E_PLANT.OTU_tax_assignments.txt	OTU_34	20	Magnoliophyta;Magnoliopsida;Ericales;Ericaceae;Vaccinium;Vaccinium angustifolium	7e-74	96.93	163	FPOON388-16	PLANT
6_1D_INSECT.OTU_tax_assignments.txt	OTU_34	36	Arthropoda;Insecta;Diptera;Ceratopogonidae;;Ceratopogonidae	1e-15	97.78	45	GMOWJ393-15	INSECT
6_1D_PLANT.OTU_tax_assignments.txt	OTU_34	82	Magnoliophyta;Magnoliopsida;Ericales;Ericaceae;Vaccinium;Vaccinium angustifolium	3e-88	100	163	FPOON388-16	PLANT
11_Boslpoyr_TDSN_May_6_2016_INSECT.OTU_tax_assignments.txt	OTU_340	12	Arthropoda;Insecta;Lepidoptera;Noctuidae;Anaplectoides;Anaplectoides_pressus	3e-79	97.96	196	BBLEC855-09	INSECT
1_North_Bog_2016_INSECT.OTU_tax_assignments.txt	OTU_341	15	Arthropoda;Insecta;Lepidoptera;Depressariidae;Psilocorsis;Psilocorsis_cryptolechiella	1e-43	97	100	CNGBM004-14	INSECT
11_Boslpoyr_TDSN_May_6_2016_INSECT.OTU_tax_assignments.txt	OTU_341	10	Arthropoda;Insecta;Lepidoptera;Nymphalidae;Phyciodes;Phyciodes_mylitta	2e-86	98	200	CNCBF830-14	INSECT
10_Tosl_Woyr_Centennial_Ridges_Apr-19_2015_INSECT.OTU_tax_assignments.txt	OTU_342	11	Arthropoda;Insecta;Lepidoptera;Noctuidae;Cucullia;Cucullia_convexipennis	1e-40	95.15	103	ALLEP058-13	INSECT
11_Boslpoyr_TDSN_May_6_2016_INSECT.OTU_tax_assignments.txt	OTU_343	12	Arthropoda;Arachnida;Araneae;Philodromidae;Tibellus;Tibellus_maritimus	8e-77	97	200	BBCAN499-09	INSECT
2_20_Clarke_Lake_Apr_30_2017_INSECT.OTU_tax_assignments.txt	OTU_343	25	Arthropoda;Insecta;Lepidoptera;Depressariidae;Semioscopis;Semioscopis_inornata	2e-86	98.47	196	LOWCE449-06	INSECT
10_Tosl_Woyr_Centennial_Ridges_Apr-19_2015_INSECT.OTU_tax_assignments.txt	OTU_344	10	Arthropoda;Insecta;Lepidoptera;Geometridae;Protoboarmia;Protoboarmia_porcelaria	2e-80	97.03	202	LPMN425-08	INSECT
11_Boslpoyr_TDSN_May_6_2016_INSECT.OTU_tax_assignments.txt	OTU_344	10	Arthropoda;Arachnida;Araneae;Amaurobiidae;Callobius;Callobius_bennetti	3e-64	97.2	143	ARONW130-11	INSECT
2_20_Clarke_Lake_Apr_30_2017_INSECT.OTU_tax_assignments.txt	OTU_345	12	Arthropoda;Insecta;Lepidoptera;Geometridae;Cladara;Cladara_limitaria	5e-69	95.98	199	LPSOD713-09	INSECT
6_1D_PLANT.OTU_tax_assignments.txt	OTU_345	11	Magnoliophyta;Magnoliopsida;Ericales;Ericaceae;Vaccinium;Vaccinium angustifolium	2e-74	96.95	164	FPOON388-16	PLANT
2_20_Clarke_Lake_Apr_30_2017_INSECT.OTU_tax_assignments.txt	OTU_346	30	Arthropoda;Insecta;Lepidoptera;Blastobasidae;Pigritia;Pigritia	3e-63	97.08	137	CNSLQ499-13	INSECT
10_Tosl_Woyr_Centennial_Ridges_Apr-19_2015_INSECT.OTU_tax_assignments.txt	OTU_347	12	Arthropoda;Insecta;Lepidoptera;Geometridae;Protoboarmia;Protoboarmia_porcelaria	5e-75	99.31	145	LPMN425-08	INSECT
11_Boslpoyr_TDSN_May_6_2016_INSECT.OTU_tax_assignments.txt	OTU_349	15	Arthropoda;Arachnida;Araneae;Philodromidae;Tibellus;Tibellus_maritimus	1e-81	97.49	199	BBCAN499-09	INSECT
2_20_Clarke_Lake_Apr_30_2017_INSECT.OTU_tax_assignments.txt	OTU_349	26	Arthropoda;Insecta;Lepidoptera;Geometridae;Cladara;Cladara_limitaria	2e-61	96.38	138	LPSOD713-09	INSECT
1_North_Bog_2016_INSECT.OTU_tax_assignments.txt	OTU_35	88	Arthropoda;Insecta;Coleoptera;Carabidae;Pterostichus;Pterostichus_pensylvanicus	4e-94	99.01	202	BBCCM254-10	INSECT
10_Tosl_Woyr_Centennial_Ridges_Apr-19_2015_INSECT.OTU_tax_assignments.txt	OTU_35	127	Arthropoda;Arachnida;Araneae;Thomisidae;Xysticus;Xysticus_elegans	1e-72	97.3	185	ARSO760-10	INSECT
11_Boslpoyr_TDSN_May_6_2016_INSECT.OTU_tax_assignments.txt	OTU_35	634	Arthropoda;Arachnida;Araneae;Amaurobiidae;Callobius;Callobius_bennetti	1e-72	96.59	205	ARONW130-11	INSECT
2_20_Clarke_Lake_Apr_30_2017_INSECT.OTU_tax_assignments.txt	OTU_35	55	Arthropoda;Insecta;Lepidoptera;Gelechiidae;Gnorimoschema;Gnorimoschema_vastifica	2e-68	94.06	202	MNAJ184-09	INSECT
6_1D_INSECT.OTU_tax_assignments.txt	OTU_35	489	Arthropoda;Insecta;Coleoptera;Dytiscidae;Ilybius;Ilybius_gagates	5e-78	99.44	178	BBCEC265-09	INSECT
6_1D_PLANT.OTU_tax_assignments.txt	OTU_35	186	Pinophyta;Pinidae;Pinales;Pinaceae;Pinus;Pinus	3e-64	94.34	159	LTRBN101-13	PLANT
11_Boslpoyr_TDSN_May_6_2016_INSECT.OTU_tax_assignments.txt	OTU_350	38	Arthropoda;Insecta;Lepidoptera;Noctuidae;Xestia;Xestia	4e-82	98.48	197	HEAUG1809-12	INSECT
2_20_Clarke_Lake_Apr_30_2017_INSECT.OTU_tax_assignments.txt	OTU_350	16	Arthropoda;Insecta;Lepidoptera;Geometridae;Cladara;Cladara_limitaria	8e-61	95.86	145	LPSOD713-09	INSECT
6_1D_INSECT.OTU_tax_assignments.txt	OTU_350	10	Arthropoda;Arachnida;Trombidiformes;;;Trombidiformes	6e-47	90.67	150	SWABC319-15	INSECT
6_1D_INSECT.OTU_tax_assignments.txt	OTU_351	16	Arthropoda;Insecta;Coleoptera;Dytiscidae;Ilybius;Ilybius_gagates	3e-76	97.49	199	BBCEC265-09	INSECT
6_1D_INSECT.OTU_tax_assignments.txt	OTU_352	52	Arthropoda;Insecta;Coleoptera;Dytiscidae;Ilybius;Ilybius_gagates	2e-83	97.96	196	BBCEC265-09	INSECT
6_1D_PLANT.OTU_tax_assignments.txt	OTU_352	19	Magnoliophyta;Magnoliopsida;Ericales;Ericaceae;Vaccinium;Vaccinium angustifolium	2e-39	100	81	FPOON388-16	PLANT
11_Boslpoyr_TDSN_May_6_2016_INSECT.OTU_tax_assignments.txt	OTU_354	18	Arthropoda;Insecta;Lepidoptera;Noctuidae;Hemipachnobia;Hemipachnobia_monochromatea	4e-91	99.49	196	TMNBB390-06	INSECT
11_Boslpoyr_TDSN_May_6_2016_INSECT.OTU_tax_assignments.txt	OTU_355	16	Arthropoda;Insecta;Lepidoptera;Noctuidae;Phlogophora;Phlogophora_periculosa	5e-68	99.25	133	LPMNB531-09	INSECT
2_20_Clarke_Lake_Apr_30_2017_INSECT.OTU_tax_assignments.txt	OTU_355	10	Arthropoda;Arachnida;Araneae;Amaurobiidae;Callobius;Callobius_bennetti	2e-68	99.25	134	ARONW130-11	INSECT
11_Boslpoyr_TDSN_May_6_2016_INSECT.OTU_tax_assignments.txt	OTU_356	18	Arthropoda;Arachnida;Araneae;Philodromidae;Tibellus;Tibellus_maritimus	4e-85	97.98	198	BBCAN499-09	INSECT
10_Tosl_Woyr_Centennial_Ridges_Apr-19_2015_INSECT.OTU_tax_assignments.txt	OTU_358	16	Arthropoda;Insecta;Lepidoptera;Geometridae;Protoboarmia;Protoboarmia_porcelaria	4e-85	98.02	202	LPMN425-08	INSECT
6_1D_INSECT.OTU_tax_assignments.txt	OTU_358	40	Arthropoda;Insecta;Coleoptera;Dytiscidae;Ilybius;Ilybius_gagates	5e-78	98.38	185	BBCEC265-09	INSECT
11_Boslpoyr_TDSN_May_6_2016_INSECT.OTU_tax_assignments.txt	OTU_359	14	Arthropoda;Arachnida;Araneae;Philodromidae;Tibellus;Tibellus_maritimus	1e-81	97.55	204	BBCAN499-09	INSECT
1_North_Bog_2016_INSECT.OTU_tax_assignments.txt	OTU_36	67	Arthropoda;Insecta;Lepidoptera;Noctuidae;Egira;Egira_dolosa	5e-81	98.47	196	LOWCD634-06	INSECT
10_Tosl_Woyr_Centennial_Ridges_Apr-19_2015_INSECT.OTU_tax_assignments.txt	OTU_36	17	Arthropoda;Insecta;Coleoptera;Latridiidae;Melanophthalma;Melanophthalma_helvola	1e-65	100	125	CNRMG706-12	INSECT
11_Boslpoyr_TDSN_May_6_2016_INSECT.OTU_tax_assignments.txt	OTU_36	226	Arthropoda;Insecta;Lepidoptera;Erebidae;Zanclognatha;Zanclognatha_laevigata	6e-81	97.49	199	HEJUL2093-12	INSECT
11_Boslpoyr_TDSN_May_6_2016_PLANT.OTU_tax_assignments.txt	OTU_36	27	Magnoliophyta;Magnoliopsida;Cornales;Cornaceae;Cornus;Cornus alternifolia	1e-78	97.55	163	FPOON159-16	PLANT
2_20_Clarke_Lake_Apr_30_2017_INSECT.OTU_tax_assignments.txt	OTU_36	89	Arthropoda;Arachnida;Araneae;Amaurobiidae;Callobius;Callobius_bennetti	1e-74	98.08	156	ARONW130-11	INSECT
20_2E_PLANT.OTU_tax_assignments.txt	OTU_36	11	Magnoliophyta;Magnoliopsida;Ericales;Ericaceae;Vaccinium;Vaccinium angustifolium	2e-83	98.77	163	FPOON388-16	PLANT
6_1D_INSECT.OTU_tax_assignments.txt	OTU_36	73	Arthropoda;Insecta;Coleoptera;Dytiscidae;Ilybius;Ilybius_gagates	2e-77	99.33	149	BBCEC265-09	INSECT
6_1D_PLANT.OTU_tax_assignments.txt	OTU_36	91	Pinophyta;Pinidae;Pinales;Pinaceae;Pinus;Pinus	3e-61	93.21	162	LTRBN101-13	PLANT
8_North_Bog_2016_PLANT.OTU_tax_assignments.txt	OTU_36	21	Magnoliophyta;Magnoliopsida;Ericales;Ericaceae;Vaccinium;Vaccinium angustifolium	4e-88	100	163	FPOON388-16	PLANT
6_1D_INSECT.OTU_tax_assignments.txt	OTU_360	26	Arthropoda;Insecta;Lepidoptera;Geometridae;Protoboarmia;Protoboarmia_porcelaria	1e-81	98	200	LPMN425-08	INSECT
10_Tosl_Woyr_Centennial_Ridges_Apr-19_2015_INSECT.OTU_tax_assignments.txt	OTU_363	11	Arthropoda;Arachnida;Araneae;Pisauridae;Dolomedes;Dolomedes_striatus	8e-71	98.63	146	SSPAA9923-13	INSECT
6_1D_INSECT.OTU_tax_assignments.txt	OTU_363	21	Arthropoda;Insecta;Diptera;Syrphidae;Criorhina;Criorhina_nigriventris	4e-97	97.03	202	CNPAB172-13	INSECT
6_1D_PLANT.OTU_tax_assignments.txt	OTU_363	16	Magnoliophyta;Magnoliopsida;Malpighiales;Salicaceae;Populus;Populus tremuloides	1e-72	96.27	161	FPOON105-16	PLANT
10_Tosl_Woyr_Centennial_Ridges_Apr-19_2015_INSECT.OTU_tax_assignments.txt	OTU_366	14	Arthropoda;Insecta;Lepidoptera;Noctuidae;Magusa;Magusa_divaricata	1e-75	96.1	205	XAH035-05	INSECT
1_North_Bog_2016_INSECT.OTU_tax_assignments.txt	OTU_37	40	Arthropoda;Insecta;Diptera;Chironomidae;;Orthocladiinae	1e-75	97.47	198	NCCA650-11	INSECT
10_Tosl_Woyr_Centennial_Ridges_Apr-19_2015_INSECT.OTU_tax_assignments.txt	OTU_37	173	Arthropoda;Arachnida;Araneae;Dictynidae;Cicurina;Cicurina_arcuata	2e-80	96.97	198	KEJSP073-15	INSECT
11_Boslpoyr_TDSN_May_6_2016_INSECT.OTU_tax_assignments.txt	OTU_37	523	Arthropoda;Arachnida;Araneae;Gnaphosidae;Gnaphosa;Gnaphosa_antipola	8e-74	97.33	187	ARBCM3035-15	INSECT
16_2B_PLANT.OTU_tax_assignments.txt	OTU_37	10	Magnoliophyta;Magnoliopsida;Ericales;Ericaceae;Vaccinium;Vaccinium angustifolium	3e-79	98.78	164	FPOON388-16	PLANT
2_20_Clarke_Lake_Apr_30_2017_INSECT.OTU_tax_assignments.txt	OTU_37	52	Arthropoda;Arachnida;Araneae;Amaurobiidae;Callobius;Callobius_bennetti	2e-62	97.22	144	ARONW130-11	INSECT
20_2E_PLANT.OTU_tax_assignments.txt	OTU_37	30	Magnoliophyta;Magnoliopsida;Ericales;Ericaceae;Vaccinium;Vaccinium angustifolium	4e-88	100	163	FPOON388-16	PLANT
6_1D_INSECT.OTU_tax_assignments.txt	OTU_37	29	Arthropoda;Insecta;Coleoptera;Dytiscidae;Ilybius;Ilybius_gagates	6e-84	97.96	196	BBCEC265-09	INSECT
6_1D_PLANT.OTU_tax_assignments.txt	OTU_37	51	Magnoliophyta;Magnoliopsida;Ericales;Ericaceae;Vaccinium;Vaccinium angustifolium	8e-83	100	154	FPOON388-16	PLANT
8_North_Bog_2016_INSECT.OTU_tax_assignments.txt	OTU_37	20	Arthropoda;Insecta;Coleoptera;Carabidae;Pterostichus;Pterostichus_pensylvanicus	4e-82	98.92	186	BBCCM254-10	INSECT
2_20_Clarke_Lake_Apr_30_2017_INSECT.OTU_tax_assignments.txt	OTU_370	10	Arthropoda;Insecta;Lepidoptera;Geometridae;Cladara;Cladara_limitaria	4e-69	98.56	139	LPSOD713-09	INSECT
11_Boslpoyr_TDSN_May_6_2016_INSECT.OTU_tax_assignments.txt	OTU_371	10	Arthropoda;Insecta;Lepidoptera;Gelechiidae;;Gelechiidae	9e-83	97.52	202	CNGSE3334-15	INSECT
2_20_Clarke_Lake_Apr_30_2017_INSECT.OTU_tax_assignments.txt	OTU_371	13	Arthropoda;Arachnida;Araneae;Amaurobiidae;Callobius;Callobius_bennetti	4e-82	98.41	189	ARONW130-11	INSECT
2_20_Clarke_Lake_Apr_30_2017_INSECT.OTU_tax_assignments.txt	OTU_372	26	Arthropoda;Arachnida;Araneae;Amaurobiidae;Callobius;Callobius_bennetti	1e-78	97.95	195	ARONW130-11	INSECT
2_20_Clarke_Lake_Apr_30_2017_INSECT.OTU_tax_assignments.txt	OTU_374	10	Arthropoda;Insecta;Lepidoptera;Depressariidae;Semioscopis;Semioscopis_inornata	1e-72	99.29	141	LOWCE449-06	INSECT
11_Boslpoyr_TDSN_May_6_2016_INSECT.OTU_tax_assignments.txt	OTU_375	16	Arthropoda;Insecta;Lepidoptera;Noctuidae;Anaplectoides;Anaplectoides_pressus	1e-78	97.99	199	BBLEC855-09	INSECT
2_20_Clarke_Lake_Apr_30_2017_INSECT.OTU_tax_assignments.txt	OTU_375	25	Arthropoda;Insecta;Lepidoptera;Depressariidae;Semioscopis;Semioscopis_inornata	5e-81	97.99	199	LOWCE449-06	INSECT
11_Boslpoyr_TDSN_May_6_2016_INSECT.OTU_tax_assignments.txt	OTU_376	91	Arthropoda;Arachnida;Araneae;Philodromidae;Tibellus;Tibellus_maritimus	4e-88	98.52	203	BBCAN499-09	INSECT
6_1D_INSECT.OTU_tax_assignments.txt	OTU_376	25	Arthropoda;Insecta;Coleoptera;Dytiscidae;Ilybius;Ilybius_gagates	1e-75	98.39	186	BBCEC265-09	INSECT
11_Boslpoyr_TDSN_May_6_2016_INSECT.OTU_tax_assignments.txt	OTU_377	30	Arthropoda;Insecta;Lepidoptera;Noctuidae;Anaplectoides;Anaplectoides_pressus	2e-80	98.45	194	BBLEC855-09	INSECT
6_1D_INSECT.OTU_tax_assignments.txt	OTU_378	11	Arthropoda;Insecta;Diptera;Syrphidae;Criorhina;Criorhina_nigriventris	7e-99	98.45	193	CNPAB172-13	INSECT
6_1D_PLANT.OTU_tax_assignments.txt	OTU_378	10	Magnoliophyta;Magnoliopsida;Malpighiales;Salicaceae;Populus;Populus tremuloides	8e-80	98.14	161	FPOON105-16	PLANT
1_North_Bog_2016_INSECT.OTU_tax_assignments.txt	OTU_38	28	Arthropoda;Insecta;Diptera;Chironomidae;;Orthocladiinae	2e-80	98.4	187	NCCA650-11	INSECT
10_Tosl_Woyr_Centennial_Ridges_Apr-19_2015_INSECT.OTU_tax_assignments.txt	OTU_38	88	Arthropoda;Insecta;Lepidoptera;Geometridae;Protoboarmia;Protoboarmia_porcelaria	1e-75	97.11	173	LPMN425-08	INSECT
11_Boslpoyr_TDSN_May_6_2016_INSECT.OTU_tax_assignments.txt	OTU_38	195	Arthropoda;Insecta;Lepidoptera;Noctuidae;Ponometia;Ponometia_tortricina	4e-85	96.53	202	RDNMF125-08	INSECT
12_North_Bog_2016_INSECT.OTU_tax_assignments.txt	OTU_38	25	Arthropoda;Insecta;Coleoptera;Carabidae;Pterostichus;Pterostichus_adstrictus	2e-57	97.56	123	BBCCM245-10	INSECT
6_1D_INSECT.OTU_tax_assignments.txt	OTU_38	22	Arthropoda;Insecta;Diptera;Ceratopogonidae;;Ceratopogonidae	2e-15	97.78	45	GMOWJ393-15	INSECT
6_1D_PLANT.OTU_tax_assignments.txt	OTU_38	22	Magnoliophyta;Magnoliopsida;Ericales;Ericaceae;Gaultheria;Gaultheria hispidula	5e-75	97.56	164	FPOON399-16	PLANT
20_2E_PLANT.OTU_tax_assignments.txt	OTU_381	24	Magnoliophyta;Magnoliopsida;Ericales;Ericaceae;Vaccinium;Vaccinium angustifolium	9e-55	91.41	163	FPOON388-16	PLANT
6_1D_INSECT.OTU_tax_assignments.txt	OTU_381	24	Arthropoda;Insecta;Coleoptera;Dytiscidae;Ilybius;Ilybius_gagates	2e-83	97.96	196	BBCEC265-09	INSECT
6_1D_INSECT.OTU_tax_assignments.txt	OTU_382	20	Arthropoda;Insecta;Lepidoptera;Geometridae;Protoboarmia;Protoboarmia_porcelaria	3e-79	97.73	176	LPMN425-08	INSECT
10_Tosl_Woyr_Centennial_Ridges_Apr-19_2015_INSECT.OTU_tax_assignments.txt	OTU_383	10	Arthropoda;Insecta;Lepidoptera;Geometridae;Protoboarmia;Protoboarmia_porcelaria	5e-75	96.91	194	LPMN425-08	INSECT
6_1D_INSECT.OTU_tax_assignments.txt	OTU_383	11	Arthropoda;Insecta;Coleoptera;Dytiscidae;Ilybius;Ilybius_gagates	3e-76	98.36	183	BBCEC265-09	INSECT
10_Tosl_Woyr_Centennial_Ridges_Apr-19_2015_INSECT.OTU_tax_assignments.txt	OTU_384	10	Arthropoda;Arachnida;Araneae;Linyphiidae;Tenuiphantes;Tenuiphantes_zebra	2e-70	98.58	141	BBCNP1357-14	INSECT
11_Boslpoyr_TDSN_May_6_2016_INSECT.OTU_tax_assignments.txt	OTU_384	12	Arthropoda;Arachnida;Araneae;Amaurobiidae;Callobius;Callobius_bennetti	8e-71	98.59	142	ARONW130-11	INSECT
6_1D_PLANT.OTU_tax_assignments.txt	OTU_384	23	Magnoliophyta;Magnoliopsida;Fagales;Betulaceae;Betula;Betula papyrifera	5e-81	98.16	163	FPOON391-16	PLANT
2_20_Clarke_Lake_Apr_30_2017_INSECT.OTU_tax_assignments.txt	OTU_386	25	Arthropoda;Arachnida;Araneae;Amaurobiidae;Callobius;Callobius_bennetti	3e-70	97.32	149	ARONW130-11	INSECT
6_1D_INSECT.OTU_tax_assignments.txt	OTU_386	40	Arthropoda;Insecta;Lepidoptera;Geometridae;Protoboarmia;Protoboarmia_porcelaria	4e-82	97.46	197	LPMN425-08	INSECT
11_Boslpoyr_TDSN_May_6_2016_INSECT.OTU_tax_assignments.txt	OTU_387	13	Arthropoda;Insecta;Lepidoptera;Noctuidae;Hemipachnobia;Hemipachnobia_monochromatea	3e-70	98.62	145	TMNBB390-06	INSECT
11_Boslpoyr_TDSN_May_6_2016_INSECT.OTU_tax_assignments.txt	OTU_388	11	Arthropoda;Arachnida;Araneae;Lycosidae;Trochosa;Trochosa_terricola	3e-64	97.2	143	ARONW122-11	INSECT
1_North_Bog_2016_INSECT.OTU_tax_assignments.txt	OTU_389	15	Arthropoda;Diplopoda;Polydesmida;Polydesmidae;;Polydesmidae	1e-68	98.55	138	SWNCC141-16	INSECT
1_North_Bog_2016_INSECT.OTU_tax_assignments.txt	OTU_39	68	Arthropoda;Arachnida;Araneae;Amaurobiidae;Cybaeopsis;Cybaeopsis_tibialis	2e-53	97.84	139	ARSO213-08	INSECT
10_Tosl_Woyr_Centennial_Ridges_Apr-19_2015_INSECT.OTU_tax_assignments.txt	OTU_39	57	Arthropoda;Insecta;Lepidoptera;Geometridae;Protoboarmia;Protoboarmia_porcelaria	2e-80	98.4	187	LPMN425-08	INSECT
11_Boslpoyr_TDSN_May_6_2016_INSECT.OTU_tax_assignments.txt	OTU_39	877	Arthropoda;Insecta;Coleoptera;Dytiscidae;Ilybius;Ilybius_gagates	2e-83	97.98	198	BBCEC265-09	INSECT
2_20_Clarke_Lake_Apr_30_2017_INSECT.OTU_tax_assignments.txt	OTU_39	516	Arthropoda;Insecta;Lepidoptera;Geometridae;Cladara;Cladara_limitaria	8e-58	96.43	140	LPSOD713-09	INSECT
6_1D_INSECT.OTU_tax_assignments.txt	OTU_39	62	Arthropoda;Insecta;Lepidoptera;Erebidae;Phragmatobia;Phragmatobia_fuliginosa	1e-78	97.03	202	TMNBB017-06	INSECT
6_1D_PLANT.OTU_tax_assignments.txt	OTU_39	115	Magnoliophyta;Magnoliopsida;Ericales;Ericaceae;Chimaphila;Chimaphila umbellata	5e-81	98.74	159	FPOON033-16	PLANT
8_North_Bog_2016_PLANT.OTU_tax_assignments.txt	OTU_39	19	Magnoliophyta;Magnoliopsida;Ericales;Ericaceae;Vaccinium;Vaccinium angustifolium	1e-78	98.77	163	FPOON388-16	PLANT
11_Boslpoyr_TDSN_May_6_2016_INSECT.OTU_tax_assignments.txt	OTU_390	11	Arthropoda;Arachnida;Araneae;Amaurobiidae;Callobius;Callobius_bennetti	2e-96	97.01	201	ARONW130-11	INSECT
6_1D_INSECT.OTU_tax_assignments.txt	OTU_393	11	Arthropoda;Insecta;Lepidoptera;Geometridae;Protoboarmia;Protoboarmia_porcelaria	9e-83	97.52	202	LPMN425-08	INSECT
6_1D_PLANT.OTU_tax_assignments.txt	OTU_395	10	Magnoliophyta;Magnoliopsida;Ericales;Ericaceae;Vaccinium;Vaccinium angustifolium	7e-74	96.93	163	FPOON388-16	PLANT
1_North_Bog_2016_INSECT.OTU_tax_assignments.txt	OTU_396	20	Chordata;Amphibia;Anura;Ranidae;Rana;Rana_sylvatica	4e-94	97.88	189	ASCRA015-08	INSECT
11_Boslpoyr_TDSN_May_6_2016_INSECT.OTU_tax_assignments.txt	OTU_396	31	Arthropoda;Arachnida;Araneae;Philodromidae;Tibellus;Tibellus_maritimus	1e-87	100	186	BBCAN499-09	INSECT
6_1D_PLANT.OTU_tax_assignments.txt	OTU_396	27	Magnoliophyta;Magnoliopsida;Ericales;Ericaceae;Epigaea;Epigaea repens	4e-69	95.68	162	FPOON345-16	PLANT
11_Boslpoyr_TDSN_May_6_2016_INSECT.OTU_tax_assignments.txt	OTU_397	12	Arthropoda;Insecta;Lepidoptera;Noctuidae;Pseudohermonassa;Pseudohermonassa_tenuicula	7e-99	98.45	193	BBLPC417-09	INSECT
6_1D_PLANT.OTU_tax_assignments.txt	OTU_397	12	Magnoliophyta;Magnoliopsida;Ericales;Ericaceae;Gaultheria;Gaultheria hispidula	3e-88	100	163	FPOON399-16	PLANT
11_Boslpoyr_TDSN_May_6_2016_INSECT.OTU_tax_assignments.txt	OTU_398	24	Arthropoda;Insecta;Diptera;Tipulidae;Tipula;Tipula_senega	4e-97	97.52	202	BBTIP235-10	INSECT
6_1D_PLANT.OTU_tax_assignments.txt	OTU_398	22	Magnoliophyta;Magnoliopsida;Ericales;Ericaceae;Gaultheria;Gaultheria hispidula	2e-74	97.56	164	FPOON399-16	PLANT
1_North_Bog_2016_INSECT.OTU_tax_assignments.txt	OTU_4	3434	Arthropoda;Insecta;Lepidoptera;Noctuidae;Hemipachnobia;Hemipachnobia_monochromatea	2e-86	98.47	196	TMNBB390-06	INSECT
10_Tosl_Woyr_Centennial_Ridges_Apr-19_2015_INSECT.OTU_tax_assignments.txt	OTU_4	3162	Arthropoda;Insecta;Lepidoptera;Geometridae;Protoboarmia;Protoboarmia_porcelaria	1e-91	99	201	LPMN425-08	INSECT
11_Boslpoyr_TDSN_May_6_2016_INSECT.OTU_tax_assignments.txt	OTU_4	8697	Arthropoda;Insecta;Coleoptera;Dytiscidae;Ilybius;Ilybius_gagates	1e-88	99.48	192	BBCEC265-09	INSECT
11_Boslpoyr_TDSN_May_6_2016_PLANT.OTU_tax_assignments.txt	OTU_4	1009	Magnoliophyta;Magnoliopsida;Cornales;Cornaceae;Cornus;Cornus canadensis	4e-88	100	163	FPOON341-16	PLANT
12_North_Bog_2016_INSECT.OTU_tax_assignments.txt	OTU_4	2897	Arthropoda;Insecta;Coleoptera;Carabidae;Pterostichus;Pterostichus_pensylvanicus	6e-81	97.5	200	BBCCM254-10	INSECT
13_North_Bog_2016_INSECT.OTU_tax_assignments.txt	OTU_4	30	Arthropoda;Arachnida;Sarcoptiformes;Oribatulidae;Liebstadia;Liebstadia_similis	1e-72	95.02	201	MYMCE946-12	INSECT
16_2B_PLANT.OTU_tax_assignments.txt	OTU_4	125	Pinophyta;Pinidae;Pinales;Pinaceae;Pinus;Pinus	1e-66	95.09	163	LTRBN101-13	PLANT
17_1H_PLANT.OTU_tax_assignments.txt	OTU_4	11	Pinophyta;Pinidae;Pinales;Pinaceae;Pinus;Pinus	1e-66	95.09	163	LTRBN101-13	PLANT
2_20_Clarke_Lake_Apr_30_2017_INSECT.OTU_tax_assignments.txt	OTU_4	6499	Arthropoda;Arachnida;Araneae;Dictynidae;Cicurina;Cicurina_arcuata	9e-83	97.47	198	KEJSP073-15	INSECT
2_20_Clarke_Lake_Apr_30_2017_PLANT.OTU_tax_assignments.txt	OTU_4	14	Magnoliophyta;Magnoliopsida;Ericales;Ericaceae;Vaccinium;Vaccinium angustifolium	4e-88	100	163	FPOON388-16	PLANT
20_2E_INSECT.OTU_tax_assignments.txt	OTU_4	24	Arthropoda;Insecta;Diptera;;;Diptera	4e-11	97.62	42	GMOQF409-15	INSECT
20_2E_PLANT.OTU_tax_assignments.txt	OTU_4	345	Magnoliophyta;Magnoliopsida;Ericales;Ericaceae;Vaccinium;Vaccinium angustifolium	4e-88	100	163	FPOON388-16	PLANT
4_North_Bog_2016_INSECT.OTU_tax_assignments.txt	OTU_4	10	Arthropoda;Arachnida;Araneae;Lycosidae;Trochosa;Trochosa_terricola	6e-84	98.44	192	ARONW122-11	INSECT
6_1D_FUNGUS.OTU_tax_assignments.txt	OTU_4	29	Magnoliophyta;Liliopsida;Poales;Poaceae;Hordeum;Hordeum vulgare	9e-20	94.12	68	BEER002-15	FUNGUS
6_1D_INSECT.OTU_tax_assignments.txt	OTU_4	9733	Arthropoda;Arachnida;Trombidiformes;Stigmaeidae;;Stigmaeidae	2e-74	95.92	196	MYMCE516-12	INSECT
6_1D_PLANT.OTU_tax_assignments.txt	OTU_4	1685	No blast hit	NA	NA	NA	None	PLANT
8_North_Bog_2016_INSECT.OTU_tax_assignments.txt	OTU_4	80	Arthropoda;Diplopoda;Polydesmida;Polydesmidae;;Polydesmidae	1e-74	98.65	148	SWNCC141-16	INSECT
8_North_Bog_2016_PLANT.OTU_tax_assignments.txt	OTU_4	1055	Pinophyta;Pinidae;Pinales;Pinaceae;Pinus;Pinus	2e-62	94.51	164	LTRBN101-13	PLANT
Negative-Extraction_INSECT.OTU_tax_assignments.txt	OTU_4	277	Arthropoda;Insecta;Diptera;Sciaridae;Pseudolycoriella;Pseudolycoriella	5e-09	100	30	CNKJF1084-14	INSECT
1_North_Bog_2016_INSECT.OTU_tax_assignments.txt	OTU_40	23	Arthropoda;Insecta;Lepidoptera;Noctuidae;Lacinipolia;Lacinipolia_buscki	6e-87	98.01	201	LOWC027-05	INSECT
10_Tosl_Woyr_Centennial_Ridges_Apr-19_2015_INSECT.OTU_tax_assignments.txt	OTU_40	38	Arthropoda;Insecta;Lepidoptera;Noctuidae;Eurois;Eurois_occulta	1e-84	98.96	193	LPMN177-08	INSECT
11_Boslpoyr_TDSN_May_6_2016_INSECT.OTU_tax_assignments.txt	OTU_40	374	Arthropoda;Arachnida;Araneae;Philodromidae;Tibellus;Tibellus_maritimus	1e-84	97.97	197	BBCAN499-09	INSECT
2_20_Clarke_Lake_Apr_30_2017_INSECT.OTU_tax_assignments.txt	OTU_40	46	Arthropoda;Insecta;Lepidoptera;Geometridae;Cladara;Cladara_limitaria	8e-64	96.67	150	LPSOD713-09	INSECT
6_1D_INSECT.OTU_tax_assignments.txt	OTU_40	24	Arthropoda;Insecta;Lepidoptera;Tortricidae;Pelochrista;Pelochrista_morrisoni	1e-15	97.78	45	XAC447-04	INSECT
6_1D_PLANT.OTU_tax_assignments.txt	OTU_40	57	Magnoliophyta;Magnoliopsida;Ranunculales;Papaveraceae;Chelidonium;Chelidonium majus	1e-78	97.55	163	LTRBN002-13	PLANT
11_Boslpoyr_TDSN_May_6_2016_INSECT.OTU_tax_assignments.txt	OTU_402	11	Arthropoda;Insecta;Diptera;Tipulidae;Tipula;Tipula_senega	2e-70	98.62	145	BBTIP235-10	INSECT
11_Boslpoyr_TDSN_May_6_2016_INSECT.OTU_tax_assignments.txt	OTU_405	80	Arthropoda;Arachnida;Araneae;Amaurobiidae;Callobius;Callobius_bennetti	8e-77	98.89	180	ARONW130-11	INSECT
11_Boslpoyr_TDSN_May_6_2016_INSECT.OTU_tax_assignments.txt	OTU_406	28	Arthropoda;Insecta;Lepidoptera;Noctuidae;Egira;Egira_curialis	5e-78	97.94	194	LALPA1097-11	INSECT
11_Boslpoyr_TDSN_May_6_2016_INSECT.OTU_tax_assignments.txt	OTU_409	51	Arthropoda;Arachnida;Araneae;Philodromidae;Tibellus;Tibellus_maritimus	9e-83	98.93	187	BBCAN499-09	INSECT
1_North_Bog_2016_INSECT.OTU_tax_assignments.txt	OTU_41	25	Arthropoda;Arachnida;Araneae;Amaurobiidae;Cybaeopsis;Cybaeopsis_tibialis	7e-68	96.77	186	ARSO213-08	INSECT
10_Tosl_Woyr_Centennial_Ridges_Apr-19_2015_INSECT.OTU_tax_assignments.txt	OTU_41	82	Arthropoda;Arachnida;Araneae;Dictynidae;Cicurina;Cicurina_arcuata	3e-54	96.83	126	KEJSP073-15	INSECT
11_Boslpoyr_TDSN_May_6_2016_INSECT.OTU_tax_assignments.txt	OTU_41	154	Arthropoda;Insecta;Lepidoptera;Noctuidae;Ponometia;Ponometia_nigra	3e-92	98.51	202	CNCLB3167-15	INSECT
12_North_Bog_2016_INSECT.OTU_tax_assignments.txt	OTU_41	10	Arthropoda;Insecta;Diptera;Sciaridae;Pseudolycoriella;Pseudolycoriella	8e-09	100	30	CNKJF1084-14	INSECT
16_2B_PLANT.OTU_tax_assignments.txt	OTU_41	37	Magnoliophyta;Magnoliopsida;Ericales;Ericaceae;Vaccinium;Vaccinium angustifolium	8e-29	100	63	FPOON388-16	PLANT
2_20_Clarke_Lake_Apr_30_2017_INSECT.OTU_tax_assignments.txt	OTU_41	24	Arthropoda;Arachnida;Araneae;Dictynidae;Cicurina;Cicurina_arcuata	3e-76	96.48	199	KEJSP073-15	INSECT
6_1D_INSECT.OTU_tax_assignments.txt	OTU_41	109	Arthropoda;Insecta;Coleoptera;Dytiscidae;Acilius;Acilius_mediatus	1e-72	96.45	197	SSKJC2535-15	INSECT
6_1D_PLANT.OTU_tax_assignments.txt	OTU_41	23	Magnoliophyta;Magnoliopsida;Ericales;Ericaceae;Vaccinium;Vaccinium angustifolium	1e-21	100	51	FPOON388-16	PLANT
8_North_Bog_2016_PLANT.OTU_tax_assignments.txt	OTU_41	28	Magnoliophyta;Magnoliopsida;Ericales;Ericaceae;Vaccinium;Vaccinium angustifolium	1e-75	98.19	166	FPOON388-16	PLANT
6_1D_INSECT.OTU_tax_assignments.txt	OTU_410	17	Arthropoda;Arachnida;Araneae;Araneidae;Araneus;Araneus_nordmanni	3e-76	96.86	191	ARONW091-11	INSECT
2_20_Clarke_Lake_Apr_30_2017_INSECT.OTU_tax_assignments.txt	OTU_411	13	Arthropoda;Insecta;Lepidoptera;Geometridae;Cladara;Cladara_limitaria	4e-60	97.06	136	LPSOD713-09	INSECT
2_20_Clarke_Lake_Apr_30_2017_INSECT.OTU_tax_assignments.txt	OTU_412	23	Arthropoda;Insecta;Lepidoptera;Geometridae;Cladara;Cladara_limitaria	2e-74	97	200	LPSOD713-09	INSECT
10_Tosl_Woyr_Centennial_Ridges_Apr-19_2015_INSECT.OTU_tax_assignments.txt	OTU_413	12	Arthropoda;Insecta;Lepidoptera;Geometridae;Protoboarmia;Protoboarmia_porcelaria	1e-72	98.66	149	LPMN425-08	INSECT
2_20_Clarke_Lake_Apr_30_2017_INSECT.OTU_tax_assignments.txt	OTU_415	17	Arthropoda;Insecta;Lepidoptera;Geometridae;Cladara;Cladara_limitaria	6e-59	95.89	146	LPSOD713-09	INSECT
2_20_Clarke_Lake_Apr_30_2017_INSECT.OTU_tax_assignments.txt	OTU_417	10	Arthropoda;Insecta;Lepidoptera;Geometridae;Cladara;Cladara_limitaria	3e-67	97.3	148	LPSOD713-09	INSECT
11_Boslpoyr_TDSN_May_6_2016_INSECT.OTU_tax_assignments.txt	OTU_418	12	Arthropoda;Insecta;Lepidoptera;Noctuidae;Anaplectoides;Anaplectoides_pressus	2e-64	97.28	147	BBLEC855-09	INSECT
6_1D_PLANT.OTU_tax_assignments.txt	OTU_418	18	Magnoliophyta;Magnoliopsida;Ericales;Ericaceae;Gaultheria;Gaultheria hispidula	7e-74	96.93	163	FPOON399-16	PLANT
11_Boslpoyr_TDSN_May_6_2016_INSECT.OTU_tax_assignments.txt	OTU_419	14	Arthropoda;Insecta;Lepidoptera;Erebidae;Phragmatobia;Phragmatobia_fuliginosa	1e-66	97.9	143	TMNBB017-06	INSECT
10_Tosl_Woyr_Centennial_Ridges_Apr-19_2015_INSECT.OTU_tax_assignments.txt	OTU_42	60	Arthropoda;Arachnida;Araneae;Dictynidae;Cicurina;Cicurina_arcuata	9e-67	97.2	143	KEJSP073-15	INSECT
11_Boslpoyr_TDSN_May_6_2016_INSECT.OTU_tax_assignments.txt	OTU_42	251	Arthropoda;Arachnida;Araneae;Amaurobiidae;Callobius;Callobius_bennetti	8e-71	98.59	142	ARONW130-11	INSECT
2_20_Clarke_Lake_Apr_30_2017_INSECT.OTU_tax_assignments.txt	OTU_42	35	Arthropoda;Arachnida;Araneae;Amaurobiidae;Callobius;Callobius_bennetti	6e-39	100	80	ARONW130-11	INSECT
20_2E_PLANT.OTU_tax_assignments.txt	OTU_42	48	Magnoliophyta;Magnoliopsida;Ericales;Ericaceae;Vaccinium;Vaccinium angustifolium	2e-83	99.39	163	FPOON388-16	PLANT
6_1D_INSECT.OTU_tax_assignments.txt	OTU_42	77	Arthropoda;Insecta;Coleoptera;Dytiscidae;Ilybius;Ilybius_gagates	6e-87	99.47	189	BBCEC265-09	INSECT
6_1D_PLANT.OTU_tax_assignments.txt	OTU_42	37	Magnoliophyta;Magnoliopsida;Ericales;Ericaceae;Gaultheria;Gaultheria hispidula	7e-74	96.93	163	FPOON399-16	PLANT
11_Boslpoyr_TDSN_May_6_2016_INSECT.OTU_tax_assignments.txt	OTU_422	14	Arthropoda;Insecta;Lepidoptera;Noctuidae;Phlogophora;Phlogophora_periculosa	2e-89	96.88	192	LPMNB531-09	INSECT
6_1D_PLANT.OTU_tax_assignments.txt	OTU_422	14	Magnoliophyta;Magnoliopsida;Dipsacales;Adoxaceae;Viburnum;Viburnum edule	4e-63	94.77	153	FPOON429-16	PLANT
11_Boslpoyr_TDSN_May_6_2016_INSECT.OTU_tax_assignments.txt	OTU_423	11	Arthropoda;Arachnida;Araneae;Philodromidae;Tibellus;Tibellus_maritimus	2e-67	96.41	167	BBCAN499-09	INSECT
11_Boslpoyr_TDSN_May_6_2016_INSECT.OTU_tax_assignments.txt	OTU_424	15	Arthropoda;Insecta;Lepidoptera;Gelechiidae;;Gelechiidae	2e-77	97.03	202	CNGSE3334-15	INSECT
6_1D_INSECT.OTU_tax_assignments.txt	OTU_424	23	Arthropoda;Insecta;Coleoptera;Dytiscidae;Ilybius;Ilybius_gagates	1e-72	98.62	145	BBCEC265-09	INSECT
11_Boslpoyr_TDSN_May_6_2016_INSECT.OTU_tax_assignments.txt	OTU_427	10	Arthropoda;Arachnida;Araneae;Amaurobiidae;Callobius;Callobius_bennetti	2e-57	100	111	ARONW130-11	INSECT
11_Boslpoyr_TDSN_May_6_2016_INSECT.OTU_tax_assignments.txt	OTU_428	26	Arthropoda;Insecta;Lepidoptera;Erebidae;Phragmatobia;Phragmatobia_fuliginosa	4e-88	96.86	191	TMNBB017-06	INSECT
11_Boslpoyr_TDSN_May_6_2016_INSECT.OTU_tax_assignments.txt	OTU_429	14	Arthropoda;Insecta;Lepidoptera;Noctuidae;Pseudohermonassa;Pseudohermonassa_tenuicula	6e-84	98.44	192	BBLPC417-09	INSECT
10_Tosl_Woyr_Centennial_Ridges_Apr-19_2015_INSECT.OTU_tax_assignments.txt	OTU_43	24	Arthropoda;Arachnida;Trombidiformes;Bdellidae;;Bdellidae	5e-78	96.98	199	CNPEJ257-14	INSECT
11_Boslpoyr_TDSN_May_6_2016_INSECT.OTU_tax_assignments.txt	OTU_43	304	Arthropoda;Arachnida;Araneae;Amaurobiidae;Callobius;Callobius_bennetti	1e-72	97.85	186	ARONW130-11	INSECT
2_20_Clarke_Lake_Apr_30_2017_INSECT.OTU_tax_assignments.txt	OTU_43	61	Arthropoda;Insecta;Lepidoptera;Geometridae;Protoboarmia;Protoboarmia_porcelaria	6e-90	99.48	194	LPMN425-08	INSECT
6_1D_INSECT.OTU_tax_assignments.txt	OTU_43	351	Arthropoda;Insecta;Diptera;Syrphidae;Criorhina;Criorhina_nigriventris	4e-97	98.02	202	CNPAB172-13	INSECT
6_1D_PLANT.OTU_tax_assignments.txt	OTU_43	100	Pinophyta;Pinidae;Pinales;Pinaceae;Pinus;Pinus	3e-73	96.3	162	LTRBN101-13	PLANT
6_1D_PLANT.OTU_tax_assignments.txt	OTU_430	13	Magnoliophyta;Magnoliopsida;Ericales;Ericaceae;Gaultheria;Gaultheria hispidula	5e-78	97.53	162	FPOON399-16	PLANT
1_North_Bog_2016_INSECT.OTU_tax_assignments.txt	OTU_433	10	Arthropoda;Insecta;Lepidoptera;Noctuidae;Egira;Egira_dolosa	3e-79	97.95	195	LOWCD634-06	INSECT
2_20_Clarke_Lake_Apr_30_2017_INSECT.OTU_tax_assignments.txt	OTU_433	25	Arthropoda;Insecta;Lepidoptera;Geometridae;Cladara;Cladara_limitaria	2e-80	96.7	182	LPSOD713-09	INSECT
6_1D_INSECT.OTU_tax_assignments.txt	OTU_433	19	Arthropoda;Insecta;Lepidoptera;Geometridae;Protoboarmia;Protoboarmia_porcelaria	6e-84	98.48	197	LPMN425-08	INSECT
6_1D_PLANT.OTU_tax_assignments.txt	OTU_435	13	Magnoliophyta;Magnoliopsida;Ericales;Ericaceae;Gaultheria;Gaultheria hispidula	5e-81	98.16	163	FPOON399-16	PLANT
1_North_Bog_2016_INSECT.OTU_tax_assignments.txt	OTU_438	12	Arthropoda;Insecta;Lepidoptera;Noctuidae;Hemipachnobia;Hemipachnobia_monochromatea	4e-82	98.92	185	TMNBB390-06	INSECT
11_Boslpoyr_TDSN_May_6_2016_INSECT.OTU_tax_assignments.txt	OTU_438	42	Arthropoda;Insecta;Lepidoptera;Geometridae;Cladara;Cladara_limitaria	2e-64	96.5	143	LPSOD713-09	INSECT
2_20_Clarke_Lake_Apr_30_2017_INSECT.OTU_tax_assignments.txt	OTU_439	23	Arthropoda;Insecta;Lepidoptera;Geometridae;Cladara;Cladara_limitaria	2e-61	95.89	146	LPSOD713-09	INSECT
6_1D_PLANT.OTU_tax_assignments.txt	OTU_439	10	Magnoliophyta;Magnoliopsida;Ericales;Ericaceae;Vaccinium;Vaccinium angustifolium	2e-68	95.68	162	FPOON388-16	PLANT
10_Tosl_Woyr_Centennial_Ridges_Apr-19_2015_INSECT.OTU_tax_assignments.txt	OTU_44	131	Arthropoda;Insecta;Lepidoptera;Geometridae;Protoboarmia;Protoboarmia_porcelaria	2e-89	98.98	197	LPMN425-08	INSECT
11_Boslpoyr_TDSN_May_6_2016_INSECT.OTU_tax_assignments.txt	OTU_44	17	Arthropoda;Insecta;Diptera;Sciaridae;Pseudolycoriella;Pseudolycoriella	4e-09	100	30	CNKJF1084-14	INSECT
12_North_Bog_2016_INSECT.OTU_tax_assignments.txt	OTU_44	31	Arthropoda;Insecta;Coleoptera;Carabidae;Pterostichus;Pterostichus_pensylvanicus	6e-81	97.92	192	BBCCM254-10	INSECT
2_20_Clarke_Lake_Apr_30_2017_INSECT.OTU_tax_assignments.txt	OTU_44	162	Arthropoda;Insecta;Coleoptera;Cleridae;;Clerinae	1e-84	98.48	198	CNLMC040-14	INSECT
20_2E_PLANT.OTU_tax_assignments.txt	OTU_44	37	Magnoliophyta;Magnoliopsida;Ericales;Ericaceae;Vaccinium;Vaccinium angustifolium	3e-76	97.59	166	FPOON388-16	PLANT
4_North_Bog_2016_INSECT.OTU_tax_assignments.txt	OTU_44	14	Arthropoda;Arachnida;Araneae;Amaurobiidae;Callobius;Callobius_bennetti	3e-76	98.86	175	ARONW130-11	INSECT
6_1D_INSECT.OTU_tax_assignments.txt	OTU_44	49	Arthropoda;Arachnida;Trombidiformes;Stigmaeidae;;Stigmaeidae	2e-68	95.72	187	MYMCE516-12	INSECT
6_1D_PLANT.OTU_tax_assignments.txt	OTU_44	51	Pinophyta;Pinidae;Pinales;Pinaceae;Pinus;Pinus	3e-61	93.21	162	LTRBN101-13	PLANT
6_1D_PLANT.OTU_tax_assignments.txt	OTU_440	26	Magnoliophyta;Magnoliopsida;Ericales;Ericaceae;Vaccinium;Vaccinium angustifolium	1e-78	98.19	166	FPOON388-16	PLANT
11_Boslpoyr_TDSN_May_6_2016_INSECT.OTU_tax_assignments.txt	OTU_441	11	Arthropoda;Arachnida;Araneae;Amaurobiidae;Callobius;Callobius_bennetti	1e-78	97.44	195	ARONW130-11	INSECT
6_1D_PLANT.OTU_tax_assignments.txt	OTU_441	11	Magnoliophyta;Magnoliopsida;Ericales;Ericaceae;Vaccinium;Vaccinium angustifolium	7e-74	96.93	163	FPOON388-16	PLANT
11_Boslpoyr_TDSN_May_6_2016_INSECT.OTU_tax_assignments.txt	OTU_442	91	Arthropoda;Arachnida;Araneae;Philodromidae;Tibellus;Tibellus_maritimus	8e-71	98.63	146	BBCAN499-09	INSECT
6_1D_INSECT.OTU_tax_assignments.txt	OTU_443	72	Arthropoda;Arachnida;Trombidiformes;Stigmaeidae;;Stigmaeidae	1e-75	95.54	202	MYMCE516-12	INSECT
6_1D_PLANT.OTU_tax_assignments.txt	OTU_445	85	Magnoliophyta;Magnoliopsida;Fagales;Myricaceae;Comptonia;Comptonia peregrina	1e-63	93.83	162	FPOON396-16	PLANT
6_1D_INSECT.OTU_tax_assignments.txt	OTU_446	30	Arthropoda;Insecta;Coleoptera;Dytiscidae;Ilybius;Ilybius_gagates	2e-77	99.33	149	BBCEC265-09	INSECT
6_1D_PLANT.OTU_tax_assignments.txt	OTU_446	19	Magnoliophyta;Magnoliopsida;Ericales;Ericaceae;Vaccinium;Vaccinium angustifolium	9e-86	99.39	163	FPOON388-16	PLANT
6_1D_PLANT.OTU_tax_assignments.txt	OTU_448	13	Magnoliophyta;Magnoliopsida;Ericales;Ericaceae;Gaultheria;Gaultheria hispidula	3e-76	96.93	163	FPOON399-16	PLANT
2_20_Clarke_Lake_Apr_30_2017_INSECT.OTU_tax_assignments.txt	OTU_449	11	Arthropoda;Arachnida;Araneae;Amaurobiidae;Callobius;Callobius_bennetti	4e-82	97.93	193	ARONW130-11	INSECT
10_Tosl_Woyr_Centennial_Ridges_Apr-19_2015_INSECT.OTU_tax_assignments.txt	OTU_45	217	Arthropoda;Insecta;Lepidoptera;Geometridae;Protoboarmia;Protoboarmia_porcelaria	6e-84	97.51	201	LPMN425-08	INSECT
11_Boslpoyr_TDSN_May_6_2016_INSECT.OTU_tax_assignments.txt	OTU_45	182	Arthropoda;Insecta;Lepidoptera;Gelechiidae;Gnorimoschema;Gnorimoschema_VNG028	2e-83	97.04	203	MNAK062-10	INSECT
2_20_Clarke_Lake_Apr_30_2017_INSECT.OTU_tax_assignments.txt	OTU_45	128	Arthropoda;Arachnida;Araneae;Amaurobiidae;Callobius;Callobius_bennetti	8e-77	97.01	201	ARONW130-11	INSECT
6_1D_PLANT.OTU_tax_assignments.txt	OTU_45	19	Magnoliophyta;Magnoliopsida;Ericales;Ericaceae;Vaccinium;Vaccinium angustifolium	3e-73	96.32	163	FPOON388-16	PLANT
6_1D_INSECT.OTU_tax_assignments.txt	OTU_451	11	Arthropoda;Insecta;Coleoptera;Dytiscidae;Ilybius;Ilybius_gagates	2e-80	98.42	190	BBCEC265-09	INSECT
11_Boslpoyr_TDSN_May_6_2016_INSECT.OTU_tax_assignments.txt	OTU_453	11	Arthropoda;Arachnida;Araneae;Philodromidae;Tibellus;Tibellus_maritimus	8e-77	97.06	204	BBCAN499-09	INSECT
6_1D_PLANT.OTU_tax_assignments.txt	OTU_454	18	Magnoliophyta;Magnoliopsida;Ericales;Ericaceae;Vaccinium;Vaccinium angustifolium	1e-75	96.91	162	FPOON388-16	PLANT
11_Boslpoyr_TDSN_May_6_2016_INSECT.OTU_tax_assignments.txt	OTU_455	15	Arthropoda;Arachnida;Araneae;Gnaphosidae;Gnaphosa;Gnaphosa_antipola	7e-68	97.32	149	ARBCM3035-15	INSECT
6_1D_PLANT.OTU_tax_assignments.txt	OTU_457	11	Magnoliophyta;Magnoliopsida;Saxifragales;Saxifragaceae;Tiarella;Tiarella cordifolia	4e-60	93.75	160	FPOON161-16	PLANT
2_20_Clarke_Lake_Apr_30_2017_INSECT.OTU_tax_assignments.txt	OTU_458	29	Arthropoda;Insecta;Lepidoptera;Geometridae;Eupithecia;Eupithecia_annulata	1e-87	100	186	XAJ194-06	INSECT
6_1D_PLANT.OTU_tax_assignments.txt	OTU_459	13	Magnoliophyta;Magnoliopsida;Ericales;Ericaceae;Chamaedaphne;Chamaedaphne calyculata	6e-59	92.59	162	FPOON406-16	PLANT
1_North_Bog_2016_INSECT.OTU_tax_assignments.txt	OTU_46	25	Arthropoda;Insecta;Lepidoptera;Noctuidae;Hemipachnobia;Hemipachnobia_monochromatea	3e-63	97.81	137	TMNBB390-06	INSECT
10_Tosl_Woyr_Centennial_Ridges_Apr-19_2015_INSECT.OTU_tax_assignments.txt	OTU_46	28	Arthropoda;Insecta;Lepidoptera;Noctuidae;Phlogophora;Phlogophora_periculosa	6e-87	98.98	197	LPMNB531-09	INSECT
11_Boslpoyr_TDSN_May_6_2016_INSECT.OTU_tax_assignments.txt	OTU_46	378	Arthropoda;Insecta;Lepidoptera;Erebidae;Phragmatobia;Phragmatobia_fuliginosa	4e-85	97.99	199	TMNBB017-06	INSECT
6_1D_INSECT.OTU_tax_assignments.txt	OTU_46	130	Arthropoda;Insecta;Coleoptera;Dytiscidae;Ilybius;Ilybius_gagates	1e-78	97.45	196	BBCEC265-09	INSECT
8_North_Bog_2016_PLANT.OTU_tax_assignments.txt	OTU_46	28	Pinophyta;Pinidae;Pinales;Pinaceae;Pinus;Pinus	4e-63	94.41	161	LTRBN101-13	PLANT
Negative-Extraction_INSECT.OTU_tax_assignments.txt	OTU_46	12	Arthropoda;Insecta;Diptera;Cecidomyiidae;;Cecidomyiidae	1e-13	97.62	42	GMOAG1555-15	INSECT
6_1D_INSECT.OTU_tax_assignments.txt	OTU_461	32	Arthropoda;Insecta;Lepidoptera;Geometridae;Protoboarmia;Protoboarmia_porcelaria	3e-73	100	138	LPMN425-08	INSECT
6_1D_PLANT.OTU_tax_assignments.txt	OTU_461	16	Magnoliophyta;Magnoliopsida;Ericales;Ericaceae;Vaccinium;Vaccinium angustifolium	5e-78	97.58	165	FPOON388-16	PLANT
6_1D_PLANT.OTU_tax_assignments.txt	OTU_462	13	Magnoliophyta;Magnoliopsida;Ericales;Ericaceae;Gaultheria;Gaultheria hispidula	2e-80	98.15	162	FPOON399-16	PLANT
11_Boslpoyr_TDSN_May_6_2016_INSECT.OTU_tax_assignments.txt	OTU_463	11	Arthropoda;Insecta;Lepidoptera;Noctuidae;Xestia;Xestia	1e-78	98.44	192	HEAUG1809-12	INSECT
6_1D_INSECT.OTU_tax_assignments.txt	OTU_463	11	Arthropoda;Insecta;Diptera;Syrphidae;Criorhina;Criorhina_nigriventris	4e-94	97.01	201	CNPAB172-13	INSECT
6_1D_INSECT.OTU_tax_assignments.txt	OTU_464	13	Arthropoda;Insecta;Coleoptera;Dytiscidae;Ilybius;Ilybius_gagates	1e-75	96.97	198	BBCEC265-09	INSECT
11_Boslpoyr_TDSN_May_6_2016_INSECT.OTU_tax_assignments.txt	OTU_467	40	Arthropoda;Arachnida;Araneae;Philodromidae;Tibellus;Tibellus_maritimus	3e-64	97.84	139	BBCAN499-09	INSECT
2_20_Clarke_Lake_Apr_30_2017_INSECT.OTU_tax_assignments.txt	OTU_467	32	Arthropoda;Arachnida;Araneae;Dictynidae;Cicurina;Cicurina_arcuata	8e-68	97.24	145	KEJSP073-15	INSECT
6_1D_PLANT.OTU_tax_assignments.txt	OTU_467	56	Magnoliophyta;Magnoliopsida;Ericales;Ericaceae;Vaccinium;Vaccinium angustifolium	5e-78	97.53	162	FPOON388-16	PLANT
11_Boslpoyr_TDSN_May_6_2016_INSECT.OTU_tax_assignments.txt	OTU_469	37	Arthropoda;Insecta;Lepidoptera;Depressariidae;Exaeretia;Exaeretia_canella	2e-71	95.98	199	CNJAF2181-12	INSECT
1_North_Bog_2016_INSECT.OTU_tax_assignments.txt	OTU_47	14	Arthropoda;Arachnida;Araneae;Lycosidae;Piratula;Piratula_cantralli	8e-64	97.26	146	ARONW070-11	INSECT
11_Boslpoyr_TDSN_May_6_2016_INSECT.OTU_tax_assignments.txt	OTU_47	39	Arthropoda;Insecta;Lepidoptera;;;Lepidoptera	2e-11	100	34	KSLEP535-15	INSECT
12_North_Bog_2016_INSECT.OTU_tax_assignments.txt	OTU_47	12	Arthropoda;Arachnida;Araneae;Araneidae;Araneus;Araneus_nordmanni	5e-75	98.66	149	ARONW091-11	INSECT
2_20_Clarke_Lake_Apr_30_2017_INSECT.OTU_tax_assignments.txt	OTU_47	14	Arthropoda;Arachnida;Araneae;Dictynidae;Cicurina;Cicurina_arcuata	4e-56	96.9	129	KEJSP073-15	INSECT
6_1D_INSECT.OTU_tax_assignments.txt	OTU_47	50	Arthropoda;Insecta;Coleoptera;Dytiscidae;Ilybius;Ilybius_gagates	2e-86	98.96	192	BBCEC265-09	INSECT
6_1D_PLANT.OTU_tax_assignments.txt	OTU_47	23	No blast hit	NA	NA	NA	None	PLANT
6_1D_INSECT.OTU_tax_assignments.txt	OTU_475	13	Arthropoda;Insecta;Coleoptera;Dytiscidae;Ilybius;Ilybius_gagates	5e-75	96.89	193	BBCEC265-09	INSECT
11_Boslpoyr_TDSN_May_6_2016_INSECT.OTU_tax_assignments.txt	OTU_476	21	Arthropoda;Insecta;Lepidoptera;Noctuidae;Anaplectoides;Anaplectoides_pressus	5e-75	99.31	145	BBLEC855-09	INSECT
2_20_Clarke_Lake_Apr_30_2017_INSECT.OTU_tax_assignments.txt	OTU_476	11	Arthropoda;Insecta;Coleoptera;Oedemeridae;Calopus;Calopus_angustus	3e-70	95.94	197	SSWLC3659-13	INSECT
10_Tosl_Woyr_Centennial_Ridges_Apr-19_2015_INSECT.OTU_tax_assignments.txt	OTU_478	12	Arthropoda;Arachnida;Araneae;Dictynidae;Cicurina;Cicurina_arcuata	2e-74	96.81	188	KEJSP073-15	INSECT
11_Boslpoyr_TDSN_May_6_2016_INSECT.OTU_tax_assignments.txt	OTU_478	15	Arthropoda;Arachnida;Araneae;Amaurobiidae;Callobius;Callobius_bennetti	9e-86	98.46	195	ARONW130-11	INSECT
11_Boslpoyr_TDSN_May_6_2016_INSECT.OTU_tax_assignments.txt	OTU_479	21	Arthropoda;Arachnida;Araneae;Philodromidae;Tibellus;Tibellus_maritimus	8e-71	97.03	202	BBCAN499-09	INSECT
1_North_Bog_2016_INSECT.OTU_tax_assignments.txt	OTU_48	18	Arthropoda;Insecta;Hemiptera;Pentatomidae;Podisus;Podisus_maculiventris	7e-74	97.6	167	TTHFW125-09	INSECT
10_Tosl_Woyr_Centennial_Ridges_Apr-19_2015_INSECT.OTU_tax_assignments.txt	OTU_48	39	Arthropoda;Insecta;Lepidoptera;Noctuidae;Lithophane;Lithophane_pexata	1e-88	99.49	196	LOWCC018-05	INSECT
11_Boslpoyr_TDSN_May_6_2016_INSECT.OTU_tax_assignments.txt	OTU_48	600	Arthropoda;Insecta;Lepidoptera;Noctuidae;Phlogophora;Phlogophora_periculosa	6e-87	98.98	197	LPMNB531-09	INSECT
6_1D_INSECT.OTU_tax_assignments.txt	OTU_48	22	Arthropoda;Arachnida;Trombidiformes;Stigmaeidae;;Stigmaeidae	2e-62	94.12	204	MYMCE516-12	INSECT
6_1D_PLANT.OTU_tax_assignments.txt	OTU_48	51	Magnoliophyta;Magnoliopsida;Ericales;Ericaceae;Vaccinium;Vaccinium angustifolium	7e-58	100	112	FPOON388-16	PLANT
11_Boslpoyr_TDSN_May_6_2016_INSECT.OTU_tax_assignments.txt	OTU_480	13	Arthropoda;Arachnida;Araneae;Philodromidae;Tibellus;Tibellus_maritimus	5e-75	98.66	149	BBCAN499-09	INSECT
11_Boslpoyr_TDSN_May_6_2016_INSECT.OTU_tax_assignments.txt	OTU_481	12	Arthropoda;Insecta;Lepidoptera;Noctuidae;Ponometia;Ponometia_tortricina	6e-81	96.48	199	RDNMF125-08	INSECT
11_Boslpoyr_TDSN_May_6_2016_INSECT.OTU_tax_assignments.txt	OTU_482	20	Arthropoda;Arachnida;Araneae;Amaurobiidae;Callobius;Callobius_bennetti	2e-83	97.95	195	ARONW130-11	INSECT
6_1D_PLANT.OTU_tax_assignments.txt	OTU_483	11	Magnoliophyta;Magnoliopsida;Malpighiales;Salicaceae;Populus;Populus tremuloides	3e-64	94.34	159	FPOON105-16	PLANT
11_Boslpoyr_TDSN_May_6_2016_INSECT.OTU_tax_assignments.txt	OTU_484	22	Arthropoda;Insecta;Coleoptera;Dytiscidae;Ilybius;Ilybius_pleuriticus	6e-87	98.48	197	COLNF2420-15	INSECT
6_1D_INSECT.OTU_tax_assignments.txt	OTU_484	21	Arthropoda;Insecta;Diptera;Syrphidae;Criorhina;Criorhina_nigriventris	1e-94	98.92	186	CNPAB172-13	INSECT
10_Tosl_Woyr_Centennial_Ridges_Apr-19_2015_INSECT.OTU_tax_assignments.txt	OTU_485	20	Arthropoda;Insecta;Lepidoptera;Geometridae;Protoboarmia;Protoboarmia_porcelaria	3e-79	97.06	204	LPMN425-08	INSECT
2_20_Clarke_Lake_Apr_30_2017_INSECT.OTU_tax_assignments.txt	OTU_485	10	Arthropoda;Arachnida;Araneae;Amaurobiidae;Callobius;Callobius_bennetti	1e-78	97.92	192	ARONW130-11	INSECT
6_1D_PLANT.OTU_tax_assignments.txt	OTU_489	35	Pinophyta;Pinidae;Pinales;Pinaceae;Pinus;Pinus	4e-66	94.44	162	LTRBN101-13	PLANT
10_Tosl_Woyr_Centennial_Ridges_Apr-19_2015_INSECT.OTU_tax_assignments.txt	OTU_49	28	Arthropoda;Insecta;Lepidoptera;Depressariidae;Psilocorsis;Psilocorsis_cryptolechiella	8e-74	95.57	203	CNGBM004-14	INSECT
11_Boslpoyr_TDSN_May_6_2016_INSECT.OTU_tax_assignments.txt	OTU_49	128	Arthropoda;Insecta;Coleoptera;Dytiscidae;Ilybius;Ilybius_gagates	2e-80	97.98	198	BBCEC265-09	INSECT
2_20_Clarke_Lake_Apr_30_2017_INSECT.OTU_tax_assignments.txt	OTU_49	14	Arthropoda;Arachnida;Araneae;Amaurobiidae;Callobius;Callobius_bennetti	9e-86	98.03	203	ARONW130-11	INSECT
6_1D_INSECT.OTU_tax_assignments.txt	OTU_49	10	Arthropoda;Insecta;Lepidoptera;Tortricidae;Pelochrista;Pelochrista_morrisoni	2e-15	97.78	45	XAC447-04	INSECT
6_1D_PLANT.OTU_tax_assignments.txt	OTU_49	32	Magnoliophyta;Magnoliopsida;Ericales;Ericaceae;Vaccinium;Vaccinium angustifolium	3e-76	97.48	159	FPOON388-16	PLANT
8_North_Bog_2016_INSECT.OTU_tax_assignments.txt	OTU_49	12	Arthropoda;Insecta;Lepidoptera;Noctuidae;Egira;Egira_dolosa	4e-91	100	192	LOWCD634-06	INSECT
11_Boslpoyr_TDSN_May_6_2016_INSECT.OTU_tax_assignments.txt	OTU_490	19	Arthropoda;Insecta;Lepidoptera;Noctuidae;Orthosia;Orthosia_revicta	1e-77	100	145	LOWCE267-06	INSECT
11_Boslpoyr_TDSN_May_6_2016_INSECT.OTU_tax_assignments.txt	OTU_491	12	Arthropoda;Arachnida;Araneae;Philodromidae;Tibellus;Tibellus_maritimus	1e-57	97.06	136	BBCAN499-09	INSECT
6_1D_INSECT.OTU_tax_assignments.txt	OTU_491	16	Arthropoda;Arachnida;Trombidiformes;Tarsonemidae;;Tarsonemidae	3e-24	94	100	MYMCC646-11	INSECT
1_North_Bog_2016_INSECT.OTU_tax_assignments.txt	OTU_493	14	Arthropoda;Diplopoda;Polydesmida;Polydesmidae;;Polydesmidae	1e-63	97.1	138	SWNCC141-16	INSECT
11_Boslpoyr_TDSN_May_6_2016_INSECT.OTU_tax_assignments.txt	OTU_494	25	Arthropoda;Insecta;Lepidoptera;Noctuidae;Orthosia;Orthosia_revicta	1e-87	99.47	190	LOWCE267-06	INSECT
2_20_Clarke_Lake_Apr_30_2017_INSECT.OTU_tax_assignments.txt	OTU_497	17	Arthropoda;Arachnida;Araneae;Amaurobiidae;Callobius;Callobius_bennetti	2e-74	97.87	188	ARONW130-11	INSECT
1_North_Bog_2016_INSECT.OTU_tax_assignments.txt	OTU_5	2226	Chordata;Amphibia;Anura;Ranidae;Rana;Rana_sylvatica	1e-91	97.35	189	ASCRA015-08	INSECT
10_Tosl_Woyr_Centennial_Ridges_Apr-19_2015_INSECT.OTU_tax_assignments.txt	OTU_5	904	Arthropoda;Arachnida;Araneae;Araneidae;Araneus;Araneus_marmoreus	9e-83	97.47	198	BBCNP1162-14	INSECT
11_Boslpoyr_TDSN_May_6_2016_INSECT.OTU_tax_assignments.txt	OTU_5	6031	Arthropoda;Insecta;Lepidoptera;Noctuidae;Orthosia;Orthosia_revicta	1e-88	99.48	192	LOWCE267-06	INSECT
11_Boslpoyr_TDSN_May_6_2016_PLANT.OTU_tax_assignments.txt	OTU_5	302	Pinophyta;Pinidae;Pinales;Taxaceae;Taxus;Taxus canadensis	4e-69	95.09	163	CPRG008-09	PLANT
12_North_Bog_2016_INSECT.OTU_tax_assignments.txt	OTU_5	303	Chordata;Mammalia;Soricomorpha;Soricidae;Sorex;Sorex_cinereus	7e-96	99.44	180	ABRCI270-06	INSECT
13_North_Bog_2016_INSECT.OTU_tax_assignments.txt	OTU_5	31	Arthropoda;Insecta;Lepidoptera;Pyralidae;Melitara;Melitara_subumbrella	3e-10	100	32	GBMAB1844-15	INSECT
16_2B_PLANT.OTU_tax_assignments.txt	OTU_5	84	Magnoliophyta;Magnoliopsida;Ericales;Ericaceae;Vaccinium;Vaccinium angustifolium	4e-88	100	163	FPOON388-16	PLANT
2_20_Clarke_Lake_Apr_30_2017_INSECT.OTU_tax_assignments.txt	OTU_5	3089	Arthropoda;Insecta;Coleoptera;Cleridae;;Clerinae	2e-96	100	201	CNLMC040-14	INSECT
20_2E_INSECT.OTU_tax_assignments.txt	OTU_5	13	Arthropoda;Insecta;Diptera;Chironomidae;;Chironomidae	6e-16	100	42	RRMFC1764-15	INSECT
20_2E_PLANT.OTU_tax_assignments.txt	OTU_5	202	Magnoliophyta;Magnoliopsida;Ericales;Ericaceae;Vaccinium;Vaccinium angustifolium	2e-74	96.93	163	FPOON388-16	PLANT
6_1D_INSECT.OTU_tax_assignments.txt	OTU_5	8715	Arthropoda;Arachnida;Trombidiformes;Tarsonemidae;;Tarsonemidae	1e-47	91.61	143	MSSCA985-16	INSECT
6_1D_PLANT.OTU_tax_assignments.txt	OTU_5	1625	Pinophyta;Pinidae;Pinales;Pinaceae;Pinus;Pinus	2e-71	95.71	163	LTRBN101-13	PLANT
8_North_Bog_2016_INSECT.OTU_tax_assignments.txt	OTU_5	337	Arthropoda;Insecta;Lepidoptera;Noctuidae;Egira;Egira_dolosa	1e-84	98.96	193	LOWCD634-06	INSECT
8_North_Bog_2016_PLANT.OTU_tax_assignments.txt	OTU_5	136	Pinophyta;Pinidae;Pinales;Pinaceae;Pinus;Pinus	9e-55	92.26	155	LTRBN101-13	PLANT
9_Centennial_2016_INSECT.OTU_tax_assignments.txt	OTU_5	22	Arthropoda;Insecta;Diptera;Chironomidae;;Orthocladiinae	5e-75	97.46	197	NCCA650-11	INSECT
Negative-Extraction_INSECT.OTU_tax_assignments.txt	OTU_5	42	Arthropoda;Insecta;Coleoptera;Clambidae;Calyptomerus;Calyptomerus_dubius	5e-09	100	30	SMTPI6918-14	INSECT
10_Tosl_Woyr_Centennial_Ridges_Apr-19_2015_INSECT.OTU_tax_assignments.txt	OTU_50	21	Arthropoda;Insecta;Lepidoptera;Geometridae;Protoboarmia;Protoboarmia_porcelaria	5e-75	99.31	145	LPMN425-08	INSECT
11_Boslpoyr_TDSN_May_6_2016_INSECT.OTU_tax_assignments.txt	OTU_50	121	Arthropoda;Insecta;Lepidoptera;Noctuidae;Anaplectoides;Anaplectoides_pressus	2e-86	98.47	196	BBLEC855-09	INSECT
2_20_Clarke_Lake_Apr_30_2017_INSECT.OTU_tax_assignments.txt	OTU_50	42	Arthropoda;Insecta;Lepidoptera;Geometridae;Cladara;Cladara_limitaria	2e-61	95.89	146	LPSOD713-09	INSECT
6_1D_INSECT.OTU_tax_assignments.txt	OTU_50	25	Arthropoda;Insecta;Coleoptera;Dytiscidae;Ilybius;Ilybius_gagates	3e-70	97.93	145	BBCEC265-09	INSECT
6_1D_PLANT.OTU_tax_assignments.txt	OTU_50	72	Magnoliophyta;Magnoliopsida;Ericales;Ericaceae;Gaultheria;Gaultheria hispidula	7e-74	96.32	163	FPOON399-16	PLANT
2_20_Clarke_Lake_Apr_30_2017_INSECT.OTU_tax_assignments.txt	OTU_501	23	Arthropoda;Insecta;Lepidoptera;Geometridae;Cladara;Cladara_limitaria	2e-86	96.81	188	LPSOD713-09	INSECT
6_1D_INSECT.OTU_tax_assignments.txt	OTU_505	11	Arthropoda;Insecta;Coleoptera;Dytiscidae;Ilybius;Ilybius_gagates	2e-64	99.21	127	BBCEC265-09	INSECT
6_1D_PLANT.OTU_tax_assignments.txt	OTU_509	15	Magnoliophyta;Magnoliopsida;Ericales;Ericaceae;Epigaea;Epigaea repens	5e-72	96.25	160	FPOON345-16	PLANT
10_Tosl_Woyr_Centennial_Ridges_Apr-19_2015_INSECT.OTU_tax_assignments.txt	OTU_51	71	Arthropoda;Insecta;Lepidoptera;Geometridae;Protoboarmia;Protoboarmia_porcelaria	4e-82	97.46	197	LPMN425-08	INSECT
11_Boslpoyr_TDSN_May_6_2016_INSECT.OTU_tax_assignments.txt	OTU_51	289	Arthropoda;Arachnida;Araneae;Philodromidae;Tibellus;Tibellus_maritimus	4e-69	98.6	143	BBCAN499-09	INSECT
20_2E_PLANT.OTU_tax_assignments.txt	OTU_51	21	Magnoliophyta;Magnoliopsida;Ericales;Ericaceae;Vaccinium;Vaccinium angustifolium	9e-86	99.39	163	FPOON388-16	PLANT
6_1D_PLANT.OTU_tax_assignments.txt	OTU_51	86	Magnoliophyta;Magnoliopsida;Ericales;Ericaceae;Vaccinium;Vaccinium angustifolium	5e-75	99.33	149	FPOON388-16	PLANT
11_Boslpoyr_TDSN_May_6_2016_INSECT.OTU_tax_assignments.txt	OTU_510	12	Arthropoda;Arachnida;Araneae;Amaurobiidae;Callobius;Callobius_bennetti	5e-75	98.66	149	ARONW130-11	INSECT
2_20_Clarke_Lake_Apr_30_2017_INSECT.OTU_tax_assignments.txt	OTU_510	14	Arthropoda;Insecta;Lepidoptera;Geometridae;Cladara;Cladara_limitaria	2e-71	95.98	199	LPSOD713-09	INSECT
6_1D_PLANT.OTU_tax_assignments.txt	OTU_511	11	Magnoliophyta;Magnoliopsida;Ericales;Ericaceae;Kalmia;Kalmia angustifolia	5e-53	95.45	132	FPOON389-16	PLANT
11_Boslpoyr_TDSN_May_6_2016_INSECT.OTU_tax_assignments.txt	OTU_512	17	Arthropoda;Insecta;Lepidoptera;Noctuidae;Anaplectoides;Anaplectoides_pressus	4e-85	99.47	190	BBLEC855-09	INSECT
11_Boslpoyr_TDSN_May_6_2016_INSECT.OTU_tax_assignments.txt	OTU_513	24	Arthropoda;Insecta;Lepidoptera;Euteliidae;Paectes;Paectes_abrostolella	5e-62	95.92	147	LPSO316-08	INSECT
6_1D_PLANT.OTU_tax_assignments.txt	OTU_515	10	Magnoliophyta;Magnoliopsida;Ericales;Ericaceae;Gaultheria;Gaultheria hispidula	5e-81	98.16	163	FPOON399-16	PLANT
11_Boslpoyr_TDSN_May_6_2016_INSECT.OTU_tax_assignments.txt	OTU_516	10	Arthropoda;Insecta;Lepidoptera;Noctuidae;Anaplectoides;Anaplectoides_pressus	1e-68	97.95	146	BBLEC855-09	INSECT
6_1D_INSECT.OTU_tax_assignments.txt	OTU_518	13	Arthropoda;Insecta;Coleoptera;Dytiscidae;Ilybius;Ilybius_gagates	6e-81	97.4	192	BBCEC265-09	INSECT
10_Tosl_Woyr_Centennial_Ridges_Apr-19_2015_INSECT.OTU_tax_assignments.txt	OTU_52	74	Arthropoda;Insecta;Lepidoptera;Geometridae;Spodolepis;Spodolepis_substriataria	5e-78	96.04	202	TTMNB742-06	INSECT
11_Boslpoyr_TDSN_May_6_2016_INSECT.OTU_tax_assignments.txt	OTU_52	276	Arthropoda;Insecta;Lepidoptera;Erebidae;Zanclognatha;Zanclognatha_laevigata	6e-90	98.51	202	HEJUL2093-12	INSECT
20_2E_PLANT.OTU_tax_assignments.txt	OTU_52	10	Magnoliophyta;Magnoliopsida;Ericales;Ericaceae;Vaccinium;Vaccinium angustifolium	9e-86	100	159	FPOON388-16	PLANT
6_1D_INSECT.OTU_tax_assignments.txt	OTU_52	297	Arthropoda;Insecta;Coleoptera;Dytiscidae;Ilybius;Ilybius_gagates	6e-87	98.98	197	BBCEC265-09	INSECT
6_1D_PLANT.OTU_tax_assignments.txt	OTU_52	79	Magnoliophyta;Magnoliopsida;Ericales;Ericaceae;Pyrola;Pyrola asarifolia	2e-80	98.15	162	FPOON001-16	PLANT
6_1D_PLANT.OTU_tax_assignments.txt	OTU_520	34	Magnoliophyta;Magnoliopsida;Fagales;Myricaceae;Comptonia;Comptonia peregrina	4e-60	93.75	160	FPOON396-16	PLANT
11_Boslpoyr_TDSN_May_6_2016_INSECT.OTU_tax_assignments.txt	OTU_521	10	Arthropoda;Insecta;Lepidoptera;Noctuidae;Phlogophora;Phlogophora_periculosa	6e-68	97.24	145	LPMNB531-09	INSECT
2_20_Clarke_Lake_Apr_30_2017_INSECT.OTU_tax_assignments.txt	OTU_524	23	Arthropoda;Insecta;Lepidoptera;Geometridae;Cladara;Cladara_limitaria	2e-74	96.5	200	LPSOD713-09	INSECT
6_1D_INSECT.OTU_tax_assignments.txt	OTU_524	41	Chordata;Mammalia;Soricomorpha;Soricidae;Sorex;Sorex_cinereus	2e-93	98.89	180	ABRCI270-06	INSECT
2_20_Clarke_Lake_Apr_30_2017_INSECT.OTU_tax_assignments.txt	OTU_527	13	Arthropoda;Insecta;Lepidoptera;Geometridae;Cladara;Cladara_limitaria	8e-58	95.95	148	LPSOD713-09	INSECT
10_Tosl_Woyr_Centennial_Ridges_Apr-19_2015_INSECT.OTU_tax_assignments.txt	OTU_53	56	Arthropoda;Insecta;Lepidoptera;Geometridae;Protoboarmia;Protoboarmia_porcelaria	1e-75	100	142	LPMN425-08	INSECT
11_Boslpoyr_TDSN_May_6_2016_INSECT.OTU_tax_assignments.txt	OTU_53	59	Arthropoda;Insecta;Lepidoptera;Nymphalidae;Phyciodes;Phyciodes_cocyta	2e-80	97.03	202	LPABB662-08	INSECT
12_North_Bog_2016_INSECT.OTU_tax_assignments.txt	OTU_53	14	Arthropoda;Arachnida;Trombidiformes;Eupodidae;;Eupodidae	2e-83	99.39	163	MSSCA1386-16	INSECT
2_20_Clarke_Lake_Apr_30_2017_INSECT.OTU_tax_assignments.txt	OTU_53	63	Arthropoda;Arachnida;Araneae;Amaurobiidae;Callobius;Callobius_bennetti	1e-72	97.34	188	ARONW130-11	INSECT
20_2E_PLANT.OTU_tax_assignments.txt	OTU_53	14	Magnoliophyta;Magnoliopsida;Ericales;Ericaceae;Vaccinium;Vaccinium angustifolium	8e-80	98.79	165	FPOON388-16	PLANT
6_1D_INSECT.OTU_tax_assignments.txt	OTU_53	33	Arthropoda;Insecta;Lepidoptera;Geometridae;Protoboarmia;Protoboarmia_porcelaria	2e-77	100	145	LPMN425-08	INSECT
6_1D_PLANT.OTU_tax_assignments.txt	OTU_53	17	Magnoliophyta;Magnoliopsida;Ericales;Ericaceae;Chamaedaphne;Chamaedaphne calyculata	3e-76	96.93	163	FPOON406-16	PLANT
2_20_Clarke_Lake_Apr_30_2017_INSECT.OTU_tax_assignments.txt	OTU_530	11	Arthropoda;Insecta;Lepidoptera;Geometridae;Cladara;Cladara_limitaria	5e-75	96.89	193	LPSOD713-09	INSECT
11_Boslpoyr_TDSN_May_6_2016_INSECT.OTU_tax_assignments.txt	OTU_531	28	Arthropoda;Arachnida;Araneae;Amaurobiidae;Callobius;Callobius_bennetti	5e-78	97.03	202	ARONW130-11	INSECT
6_1D_PLANT.OTU_tax_assignments.txt	OTU_531	22	Magnoliophyta;Magnoliopsida;Fagales;Fagaceae;Quercus;Quercus robur	3e-73	96.3	162	PMH022-16	PLANT
6_1D_PLANT.OTU_tax_assignments.txt	OTU_536	13	Pinophyta;Pinidae;Pinales;Pinaceae;Pinus;Pinus	3e-64	94.48	163	LTRBN101-13	PLANT
10_Tosl_Woyr_Centennial_Ridges_Apr-19_2015_INSECT.OTU_tax_assignments.txt	OTU_54	49	Arthropoda;Insecta;Diptera;Sciaridae;Cratyna;Cratyna_longispina	2e-70	97.93	145	CNGSG1824-15	INSECT
11_Boslpoyr_TDSN_May_6_2016_INSECT.OTU_tax_assignments.txt	OTU_54	149	Arthropoda;Arachnida;Araneae;Philodromidae;Tibellus;Tibellus_maritimus	8e-77	97.51	201	BBCAN499-09	INSECT
6_1D_INSECT.OTU_tax_assignments.txt	OTU_54	68	Arthropoda;Insecta;Coleoptera;Dytiscidae;Ilybius;Ilybius_gagates	5e-75	99.31	145	BBCEC265-09	INSECT
6_1D_PLANT.OTU_tax_assignments.txt	OTU_54	101	Magnoliophyta;Magnoliopsida;Ericales;Ericaceae;Epigaea;Epigaea repens	5e-78	97.53	162	FPOON345-16	PLANT
11_Boslpoyr_TDSN_May_6_2016_INSECT.OTU_tax_assignments.txt	OTU_542	30	Arthropoda;Arachnida;Araneae;Philodromidae;Tibellus;Tibellus_maritimus	5e-75	97.46	197	BBCAN499-09	INSECT
6_1D_INSECT.OTU_tax_assignments.txt	OTU_542	14	Arthropoda;Insecta;Diptera;Ceratopogonidae;Forcipomyia;Forcipomyia	4e-17	100	44	SSJAB2898-13	INSECT
2_20_Clarke_Lake_Apr_30_2017_INSECT.OTU_tax_assignments.txt	OTU_544	10	Arthropoda;Insecta;Lepidoptera;Geometridae;Cladara;Cladara_limitaria	1e-59	96.6	147	LPSOD713-09	INSECT
6_1D_INSECT.OTU_tax_assignments.txt	OTU_544	12	Arthropoda;Arachnida;Araneae;Araneidae;Araneus;Araneus_nordmanni	5e-66	95.6	182	ARONW091-11	INSECT
11_Boslpoyr_TDSN_May_6_2016_INSECT.OTU_tax_assignments.txt	OTU_545	10	Arthropoda;Arachnida;Araneae;Gnaphosidae;Gnaphosa;Gnaphosa_antipola	3e-58	95.24	189	ARBCM3035-15	INSECT
11_Boslpoyr_TDSN_May_6_2016_INSECT.OTU_tax_assignments.txt	OTU_546	10	Arthropoda;Insecta;Lepidoptera;Noctuidae;Anaplectoides;Anaplectoides_pressus	1e-75	97.94	194	BBLEC855-09	INSECT
2_20_Clarke_Lake_Apr_30_2017_INSECT.OTU_tax_assignments.txt	OTU_549	25	Arthropoda;Insecta;Lepidoptera;Geometridae;Cladara;Cladara_limitaria	2e-61	95.89	146	LPSOD713-09	INSECT
6_1D_INSECT.OTU_tax_assignments.txt	OTU_549	38	Arthropoda;Insecta;Lepidoptera;Geometridae;Protoboarmia;Protoboarmia_porcelaria	6e-81	97.55	204	LPMN425-08	INSECT
10_Tosl_Woyr_Centennial_Ridges_Apr-19_2015_INSECT.OTU_tax_assignments.txt	OTU_55	34	Arthropoda;Arachnida;Araneae;Araneidae;Araneus;Araneus_marmoreus	1e-72	96.39	194	BBCNP1162-14	INSECT
11_Boslpoyr_TDSN_May_6_2016_INSECT.OTU_tax_assignments.txt	OTU_55	91	Arthropoda;Arachnida;Araneae;Tetragnathidae;Pachygnatha;Pachygnatha_dorothea	7e-62	96.89	193	PPELE043-11	INSECT
6_1D_PLANT.OTU_tax_assignments.txt	OTU_55	194	Magnoliophyta;Magnoliopsida;Ericales;Ericaceae;Chamaedaphne;Chamaedaphne calyculata	1e-78	97.55	163	FPOON406-16	PLANT
6_1D_INSECT.OTU_tax_assignments.txt	OTU_552	61	Arthropoda;Insecta;Coleoptera;Dytiscidae;Ilybius;Ilybius_gagates	5e-75	97.45	196	BBCEC265-09	INSECT
11_Boslpoyr_TDSN_May_6_2016_INSECT.OTU_tax_assignments.txt	OTU_553	13	Arthropoda;Insecta;Lepidoptera;Noctuidae;Anaplectoides;Anaplectoides_pressus	4e-91	100	192	BBLEC855-09	INSECT
6_1D_INSECT.OTU_tax_assignments.txt	OTU_558	10	Arthropoda;Insecta;Coleoptera;Dytiscidae;Ilybius;Ilybius_gagates	8e-74	96.98	199	BBCEC265-09	INSECT
6_1D_PLANT.OTU_tax_assignments.txt	OTU_558	10	Pinophyta;Pinidae;Pinales;Pinaceae;Pinus;Pinus	4e-66	94.94	158	LTRBN101-13	PLANT
1_North_Bog_2016_INSECT.OTU_tax_assignments.txt	OTU_56	16	Arthropoda;Insecta;Lepidoptera;Geometridae;Cladara;Cladara_limitaria	7e-68	97.24	145	LPSOD713-09	INSECT
10_Tosl_Woyr_Centennial_Ridges_Apr-19_2015_INSECT.OTU_tax_assignments.txt	OTU_56	20	Arthropoda;Arachnida;Araneae;Pisauridae;Dolomedes;Dolomedes_striatus	2e-77	96.91	194	SSPAA9923-13	INSECT
11_Boslpoyr_TDSN_May_6_2016_INSECT.OTU_tax_assignments.txt	OTU_56	191	Arthropoda;Arachnida;Araneae;Philodromidae;Tibellus;Tibellus_maritimus	1e-72	97.99	149	BBCAN499-09	INSECT
12_North_Bog_2016_INSECT.OTU_tax_assignments.txt	OTU_56	11	Arthropoda;Insecta;Coleoptera;Carabidae;Pterostichus;Pterostichus_pensylvanicus	2e-86	97.97	197	BBCCM254-10	INSECT
6_1D_INSECT.OTU_tax_assignments.txt	OTU_56	58	Arthropoda;Insecta;Lepidoptera;Geometridae;Protoboarmia;Protoboarmia_porcelaria	3e-79	98.2	167	LPMN425-08	INSECT
6_1D_PLANT.OTU_tax_assignments.txt	OTU_56	26	Magnoliophyta;Magnoliopsida;Ericales;Ericaceae;Vaccinium;Vaccinium angustifolium	8e-86	99.39	163	FPOON388-16	PLANT
11_Boslpoyr_TDSN_May_6_2016_INSECT.OTU_tax_assignments.txt	OTU_562	11	Arthropoda;Arachnida;Araneae;Amaurobiidae;Callobius;Callobius_bennetti	2e-77	98.41	189	ARONW130-11	INSECT
6_1D_INSECT.OTU_tax_assignments.txt	OTU_565	11	Arthropoda;Insecta;Lepidoptera;Geometridae;Protoboarmia;Protoboarmia_porcelaria	1e-75	99.33	150	LPMN425-08	INSECT
1_North_Bog_2016_INSECT.OTU_tax_assignments.txt	OTU_57	16	Arthropoda;Insecta;Lepidoptera;Geometridae;Cladara;Cladara_limitaria	4e-40	96.04	101	LPSOD713-09	INSECT
10_Tosl_Woyr_Centennial_Ridges_Apr-19_2015_INSECT.OTU_tax_assignments.txt	OTU_57	57	Arthropoda;Insecta;Lepidoptera;Noctuidae;Lithophane;Lithophane_baileyi	2e-83	98.47	196	LALPA1353-12	INSECT
11_Boslpoyr_TDSN_May_6_2016_INSECT.OTU_tax_assignments.txt	OTU_57	346	Arthropoda;Arachnida;Araneae;Amaurobiidae;Callobius;Callobius_bennetti	5e-78	97.94	194	ARONW130-11	INSECT
20_2E_PLANT.OTU_tax_assignments.txt	OTU_57	16	Magnoliophyta;Magnoliopsida;Ericales;Ericaceae;Vaccinium;Vaccinium angustifolium	1e-27	100	61	FPOON388-16	PLANT
6_1D_INSECT.OTU_tax_assignments.txt	OTU_57	35	Arthropoda;Insecta;Coleoptera;Dytiscidae;Ilybius;Ilybius_gagates	6e-84	98.96	192	BBCEC265-09	INSECT
6_1D_PLANT.OTU_tax_assignments.txt	OTU_57	24	Magnoliophyta;Magnoliopsida;Ericales;Ericaceae;Gaultheria;Gaultheria hispidula	4e-88	100	163	FPOON399-16	PLANT
6_1D_INSECT.OTU_tax_assignments.txt	OTU_572	10	Arthropoda;Insecta;Coleoptera;Dytiscidae;Ilybius;Ilybius_gagates	3e-76	97.86	187	BBCEC265-09	INSECT
11_Boslpoyr_TDSN_May_6_2016_INSECT.OTU_tax_assignments.txt	OTU_573	11	Arthropoda;Arachnida;Araneae;Philodromidae;Tibellus;Tibellus_maritimus	2e-71	96.53	202	BBCAN499-09	INSECT
11_Boslpoyr_TDSN_May_6_2016_INSECT.OTU_tax_assignments.txt	OTU_575	12	Arthropoda;Arachnida;Araneae;Philodromidae;Tibellus;Tibellus_maritimus	2e-61	97.76	134	BBCAN499-09	INSECT
11_Boslpoyr_TDSN_May_6_2016_INSECT.OTU_tax_assignments.txt	OTU_576	47	Arthropoda;Insecta;Lepidoptera;Noctuidae;Phlogophora;Phlogophora_periculosa	6e-87	98.98	197	LPMNB531-09	INSECT
1_North_Bog_2016_INSECT.OTU_tax_assignments.txt	OTU_58	45	Arthropoda;Insecta;Coleoptera;Carabidae;Pterostichus;Pterostichus_pensylvanicus	2e-80	97.91	191	BBCCM254-10	INSECT
10_Tosl_Woyr_Centennial_Ridges_Apr-19_2015_INSECT.OTU_tax_assignments.txt	OTU_58	41	Arthropoda;Arachnida;Araneae;Dictynidae;Cicurina;Cicurina_arcuata	2e-65	95.52	201	KEJSP073-15	INSECT
11_Boslpoyr_TDSN_May_6_2016_INSECT.OTU_tax_assignments.txt	OTU_58	385	Arthropoda;Arachnida;Araneae;Amaurobiidae;Callobius;Callobius_bennetti	2e-89	98.51	201	ARONW130-11	INSECT
2_20_Clarke_Lake_Apr_30_2017_INSECT.OTU_tax_assignments.txt	OTU_58	26	Arthropoda;Insecta;Lepidoptera;Geometridae;Cladara;Cladara_limitaria	4e-50	94.52	146	LPSOD713-09	INSECT
20_2E_PLANT.OTU_tax_assignments.txt	OTU_58	12	Magnoliophyta;Magnoliopsida;Ericales;Ericaceae;Vaccinium;Vaccinium angustifolium	8e-74	100	139	FPOON388-16	PLANT
6_1D_INSECT.OTU_tax_assignments.txt	OTU_58	39	Arthropoda;Arachnida;Trombidiformes;Tarsonemidae;;Tarsonemidae	4e-45	90.91	143	MSSCA985-16	INSECT
6_1D_PLANT.OTU_tax_assignments.txt	OTU_58	53	Magnoliophyta;Magnoliopsida;Ericales;Ericaceae;Vaccinium;Vaccinium angustifolium	3e-88	100	163	FPOON388-16	PLANT
2_20_Clarke_Lake_Apr_30_2017_INSECT.OTU_tax_assignments.txt	OTU_580	11	Arthropoda;Arachnida;Araneae;Amaurobiidae;Callobius;Callobius_bennetti	1e-69	98.57	140	ARONW130-11	INSECT
6_1D_INSECT.OTU_tax_assignments.txt	OTU_580	14	Arthropoda;Insecta;Coleoptera;Dytiscidae;Ilybius;Ilybius_gagates	7e-64	97.1	138	BBCEC265-09	INSECT
6_1D_INSECT.OTU_tax_assignments.txt	OTU_583	21	Arthropoda;Insecta;Coleoptera;Dytiscidae;Ilybius;Ilybius_gagates	6e-84	98.96	192	BBCEC265-09	INSECT
11_Boslpoyr_TDSN_May_6_2016_INSECT.OTU_tax_assignments.txt	OTU_588	13	Arthropoda;Arachnida;Araneae;Amaurobiidae;Callobius;Callobius_bennetti	8e-71	100	134	ARONW130-11	INSECT
11_Boslpoyr_TDSN_May_6_2016_INSECT.OTU_tax_assignments.txt	OTU_589	42	Arthropoda;Arachnida;Araneae;Amaurobiidae;Callobius;Callobius_bennetti	8e-71	98	150	ARONW130-11	INSECT
10_Tosl_Woyr_Centennial_Ridges_Apr-19_2015_INSECT.OTU_tax_assignments.txt	OTU_59	35	Arthropoda;Insecta;Lepidoptera;Erebidae;Idia;Idia_scobialis	4e-85	97.98	198	XAJ859-06	INSECT
11_Boslpoyr_TDSN_May_6_2016_INSECT.OTU_tax_assignments.txt	OTU_59	12	Arthropoda;Arachnida;Araneae;Amaurobiidae;Callobius;Callobius_bennetti	9e-38	98.78	82	ARONW130-11	INSECT
2_20_Clarke_Lake_Apr_30_2017_INSECT.OTU_tax_assignments.txt	OTU_59	16	Arthropoda;Insecta;Lepidoptera;Depressariidae;Semioscopis;Semioscopis_inornata	5e-84	98.8	167	LOWCE449-06	INSECT
6_1D_PLANT.OTU_tax_assignments.txt	OTU_59	29	Magnoliophyta;Magnoliopsida;Ericales;Ericaceae;Vaccinium;Vaccinium angustifolium	3e-88	100	163	FPOON388-16	PLANT
11_Boslpoyr_TDSN_May_6_2016_INSECT.OTU_tax_assignments.txt	OTU_590	10	Arthropoda;Arachnida;Araneae;Amaurobiidae;Callobius;Callobius_bennetti	7e-48	97.3	111	ARONW130-11	INSECT
6_1D_PLANT.OTU_tax_assignments.txt	OTU_592	12	Magnoliophyta;Magnoliopsida;Ericales;Ericaceae;Gaultheria;Gaultheria hispidula	5e-81	98.16	163	FPOON399-16	PLANT
6_1D_PLANT.OTU_tax_assignments.txt	OTU_594	17	Magnoliophyta;Magnoliopsida;Fagales;Betulaceae;Betula;Betula papyrifera	5e-72	96.34	164	FPOON391-16	PLANT
11_Boslpoyr_TDSN_May_6_2016_INSECT.OTU_tax_assignments.txt	OTU_595	10	Arthropoda;Insecta;Lepidoptera;Noctuidae;Anaplectoides;Anaplectoides_pressus	1e-72	98.66	149	BBLEC855-09	INSECT
11_Boslpoyr_TDSN_May_6_2016_INSECT.OTU_tax_assignments.txt	OTU_597	13	Arthropoda;Insecta;Lepidoptera;Noctuidae;Phlogophora;Phlogophora_periculosa	9e-86	98.47	196	LPMNB531-09	INSECT
11_Boslpoyr_TDSN_May_6_2016_INSECT.OTU_tax_assignments.txt	OTU_598	14	Arthropoda;Insecta;Hemiptera;Pentatomidae;Podisus;Podisus_serieventris	4e-85	96.77	186	HCNC786-09	INSECT
1_North_Bog_2016_INSECT.OTU_tax_assignments.txt	OTU_6	2285	Arthropoda;Arachnida;Araneae;Lycosidae;Piratula;Piratula_cantralli	4e-82	97.46	197	ARONW070-11	INSECT
10_Tosl_Woyr_Centennial_Ridges_Apr-19_2015_INSECT.OTU_tax_assignments.txt	OTU_6	1244	Arthropoda;Insecta;Lepidoptera;Noctuidae;Lithophane;Lithophane_lanei	1e-84	98.96	193	CNCLB3547-16	INSECT
11_Boslpoyr_TDSN_May_6_2016_INSECT.OTU_tax_assignments.txt	OTU_6	6018	Arthropoda;Insecta;Lepidoptera;Noctuidae;Xestia;Xestia	1e-88	99.48	192	HEAUG1809-12	INSECT
11_Boslpoyr_TDSN_May_6_2016_PLANT.OTU_tax_assignments.txt	OTU_6	83	Pinophyta;Pinidae;Pinales;Pinaceae;Pinus;Pinus	7e-74	96.32	163	LTRBN101-13	PLANT
12_North_Bog_2016_INSECT.OTU_tax_assignments.txt	OTU_6	383	Arthropoda;Arachnida;Araneae;Araneidae;Araneus;Araneus_nordmanni	9e-86	98.46	195	ARONW091-11	INSECT
16_2B_PLANT.OTU_tax_assignments.txt	OTU_6	33	Magnoliophyta;Magnoliopsida;Ericales;Ericaceae;Vaccinium;Vaccinium angustifolium	2e-74	96.93	163	FPOON388-16	PLANT
2_20_Clarke_Lake_Apr_30_2017_INSECT.OTU_tax_assignments.txt	OTU_6	4913	Arthropoda;Arachnida;Araneae;Amaurobiidae;Callobius;Callobius_bennetti	6e-81	97.54	203	ARONW130-11	INSECT
2_20_Clarke_Lake_Apr_30_2017_PLANT.OTU_tax_assignments.txt	OTU_6	29	Magnoliophyta;Liliopsida;Poales;Poaceae;Elymus;Elymus trachycaulus	2e-77	98.18	165	FPOON390-16	PLANT
20_2E_PLANT.OTU_tax_assignments.txt	OTU_6	215	Magnoliophyta;Magnoliopsida;Ericales;Ericaceae;Vaccinium;Vaccinium angustifolium	4e-88	100	163	FPOON388-16	PLANT
4_North_Bog_2016_INSECT.OTU_tax_assignments.txt	OTU_6	324	Arthropoda;Arachnida;Araneae;Amaurobiidae;Callobius;Callobius_bennetti	6e-81	97.95	195	ARONW130-11	INSECT
6_1D_INSECT.OTU_tax_assignments.txt	OTU_6	11801	Arthropoda;Insecta;Lepidoptera;Geometridae;Protoboarmia;Protoboarmia_porcelaria	3e-92	99.49	198	LPMN425-08	INSECT
6_1D_PLANT.OTU_tax_assignments.txt	OTU_6	1528	Magnoliophyta;Magnoliopsida;Malpighiales;Salicaceae;Populus;Populus tremuloides	4e-88	100	163	FPOON105-16	PLANT
8_North_Bog_2016_INSECT.OTU_tax_assignments.txt	OTU_6	15	Arthropoda;Insecta;Diptera;Sciaridae;Pseudolycoriella;Pseudolycoriella	8e-09	100	30	CNKJF1084-14	INSECT
8_North_Bog_2016_PLANT.OTU_tax_assignments.txt	OTU_6	113	Pinophyta;Pinidae;Pinales;Pinaceae;Pinus;Pinus	3e-61	93.21	162	LTRBN101-13	PLANT
Negative-Extraction_INSECT.OTU_tax_assignments.txt	OTU_6	108	No blast hit	NA	NA	NA	None	INSECT
1_North_Bog_2016_INSECT.OTU_tax_assignments.txt	OTU_60	27	Arthropoda;Diplopoda;Polydesmida;Polydesmidae;;Polydesmidae	8e-64	97.1	138	SWNCC141-16	INSECT
10_Tosl_Woyr_Centennial_Ridges_Apr-19_2015_INSECT.OTU_tax_assignments.txt	OTU_60	16	Arthropoda;Arachnida;Araneae;Dictynidae;Cicurina;Cicurina_arcuata	1e-75	97.31	186	KEJSP073-15	INSECT
11_Boslpoyr_TDSN_May_6_2016_INSECT.OTU_tax_assignments.txt	OTU_60	189	Arthropoda;Arachnida;Araneae;Philodromidae;Tibellus;Tibellus_maritimus	4e-85	98.49	199	BBCAN499-09	INSECT
12_North_Bog_2016_INSECT.OTU_tax_assignments.txt	OTU_60	15	Arthropoda;Insecta;Coleoptera;Carabidae;Pterostichus;Pterostichus_pensylvanicus	1e-78	97.92	192	BBCCM254-10	INSECT
2_20_Clarke_Lake_Apr_30_2017_INSECT.OTU_tax_assignments.txt	OTU_60	65	Arthropoda;Arachnida;Araneae;Amaurobiidae;Callobius;Callobius_bennetti	2e-68	96.46	198	ARONW130-11	INSECT
6_1D_INSECT.OTU_tax_assignments.txt	OTU_60	10	Arthropoda;Insecta;Coleoptera;Anthribidae;;Anthribidae	3e-10	100	32	CNSLR035-13	INSECT
6_1D_PLANT.OTU_tax_assignments.txt	OTU_60	53	Pinophyta;Pinidae;Pinales;Pinaceae;Pinus;Pinus	1e-63	93.83	162	LTRBN101-13	PLANT
6_1D_INSECT.OTU_tax_assignments.txt	OTU_601	28	Arthropoda;Arachnida;Araneae;Lycosidae;Piratula;Piratula_cantralli	1e-66	98.56	139	ARONW070-11	INSECT
11_Boslpoyr_TDSN_May_6_2016_INSECT.OTU_tax_assignments.txt	OTU_602	20	Arthropoda;Arachnida;Araneae;Amaurobiidae;Callobius;Callobius_bennetti	3e-70	97.99	149	ARONW130-11	INSECT
11_Boslpoyr_TDSN_May_6_2016_INSECT.OTU_tax_assignments.txt	OTU_606	11	Arthropoda;Arachnida;Araneae;Amaurobiidae;Callobius;Callobius_bennetti	2e-68	97.33	150	ARONW130-11	INSECT
6_1D_INSECT.OTU_tax_assignments.txt	OTU_608	21	Arthropoda;Arachnida;Araneae;Lycosidae;Piratula;Piratula_insularis	6e-84	97.96	196	PPELE280-11	INSECT
6_1D_PLANT.OTU_tax_assignments.txt	OTU_609	12	Magnoliophyta;Magnoliopsida;Ericales;Ericaceae;Epigaea;Epigaea repens	2e-83	98.77	163	FPOON345-16	PLANT
1_North_Bog_2016_INSECT.OTU_tax_assignments.txt	OTU_61	63	Arthropoda;Insecta;Coleoptera;Carabidae;Pterostichus;Pterostichus_pensylvanicus	9e-80	97.46	197	BBCCM254-10	INSECT
10_Tosl_Woyr_Centennial_Ridges_Apr-19_2015_INSECT.OTU_tax_assignments.txt	OTU_61	34	Arthropoda;Insecta;Lepidoptera;Geometridae;Protoboarmia;Protoboarmia_porcelaria	5e-81	97.95	195	LPMN425-08	INSECT
11_Boslpoyr_TDSN_May_6_2016_INSECT.OTU_tax_assignments.txt	OTU_61	129	Arthropoda;Insecta;Lepidoptera;Noctuidae;Anaplectoides;Anaplectoides_pressus	2e-83	97.96	196	BBLEC855-09	INSECT
2_20_Clarke_Lake_Apr_30_2017_INSECT.OTU_tax_assignments.txt	OTU_61	13	Arthropoda;Arachnida;Araneae;Amaurobiidae;Callobius;Callobius_bennetti	9e-83	97.52	202	ARONW130-11	INSECT
20_2E_PLANT.OTU_tax_assignments.txt	OTU_61	14	Marchantiophyta;Jungermanniopsida;Jungermanniales;Herbertaceae;Herbertus;Herbertus aduncus	4e-54	93.21	162	HERB037-11	PLANT
6_1D_PLANT.OTU_tax_assignments.txt	OTU_61	17	Magnoliophyta;Magnoliopsida;Ericales;Ericaceae;Vaccinium;Vaccinium angustifolium	4e-88	100	163	FPOON388-16	PLANT
11_Boslpoyr_TDSN_May_6_2016_INSECT.OTU_tax_assignments.txt	OTU_611	29	Arthropoda;Arachnida;Araneae;Philodromidae;Tibellus;Tibellus_maritimus	2e-77	96.57	204	BBCAN499-09	INSECT
11_Boslpoyr_TDSN_May_6_2016_INSECT.OTU_tax_assignments.txt	OTU_613	14	Arthropoda;Arachnida;Araneae;Amaurobiidae;Callobius;Callobius_bennetti	2e-71	96.12	206	ARONW130-11	INSECT
6_1D_INSECT.OTU_tax_assignments.txt	OTU_613	10	Arthropoda;Insecta;Coleoptera;Dytiscidae;Ilybius;Ilybius_gagates	3e-76	97.89	190	BBCEC265-09	INSECT
6_1D_PLANT.OTU_tax_assignments.txt	OTU_613	12	Magnoliophyta;Magnoliopsida;Fagales;Myricaceae;Comptonia;Comptonia peregrina	4e-57	92.45	159	FPOON396-16	PLANT
6_1D_INSECT.OTU_tax_assignments.txt	OTU_617	28	Arthropoda;Insecta;Coleoptera;Dytiscidae;Ilybius;Ilybius_gagates	1e-84	98.48	197	BBCEC265-09	INSECT
11_Boslpoyr_TDSN_May_6_2016_INSECT.OTU_tax_assignments.txt	OTU_619	11	Arthropoda;Arachnida;Araneae;Amaurobiidae;Callobius;Callobius_bennetti	2e-64	96.39	166	ARONW130-11	INSECT
1_North_Bog_2016_INSECT.OTU_tax_assignments.txt	OTU_62	70	Arthropoda;Insecta;Lepidoptera;Noctuidae;Hemipachnobia;Hemipachnobia_monochromatea	6e-81	98.43	191	TMNBB390-06	INSECT
11_Boslpoyr_TDSN_May_6_2016_INSECT.OTU_tax_assignments.txt	OTU_62	223	Arthropoda;Arachnida;Araneae;Lycosidae;Trochosa;Trochosa_terricola	2e-74	96.5	200	ARONW122-11	INSECT
20_2E_PLANT.OTU_tax_assignments.txt	OTU_62	23	Magnoliophyta;Magnoliopsida;Ericales;Ericaceae;Vaccinium;Vaccinium angustifolium	5e-81	98.77	163	FPOON388-16	PLANT
6_1D_INSECT.OTU_tax_assignments.txt	OTU_62	98	Arthropoda;Arachnida;Araneae;Linyphiidae;Pityohyphantes;Pityohyphantes_subarcticus	2e-77	96.97	198	PHSEP1953-11	INSECT
1_North_Bog_2016_INSECT.OTU_tax_assignments.txt	OTU_63	11	Arthropoda;Insecta;Lepidoptera;Nymphalidae;Phyciodes;Phyciodes_cocyta	1e-88	98.51	201	LPABB662-08	INSECT
11_Boslpoyr_TDSN_May_6_2016_INSECT.OTU_tax_assignments.txt	OTU_63	29	Arthropoda;Insecta;Lepidoptera;Noctuidae;Pronoctua;Pronoctua	2e-86	98.96	192	RDMAB629-06	INSECT
12_North_Bog_2016_INSECT.OTU_tax_assignments.txt	OTU_63	10	Arthropoda;Insecta;Coleoptera;Carabidae;Pterostichus;Pterostichus_pensylvanicus	9e-86	98.47	196	BBCCM254-10	INSECT
2_20_Clarke_Lake_Apr_30_2017_INSECT.OTU_tax_assignments.txt	OTU_63	19	Arthropoda;Insecta;Lepidoptera;Geometridae;Cladara;Cladara_limitaria	1e-66	96.26	187	LPSOD713-09	INSECT
6_1D_INSECT.OTU_tax_assignments.txt	OTU_63	185	Arthropoda;Insecta;Coleoptera;Dytiscidae;Ilybius;Ilybius_gagates	4e-85	99.46	186	BBCEC265-09	INSECT
11_Boslpoyr_TDSN_May_6_2016_INSECT.OTU_tax_assignments.txt	OTU_634	12	Arthropoda;Arachnida;Araneae;Philodromidae;Tibellus;Tibellus_maritimus	2e-87	98.51	202	BBCAN499-09	INSECT
6_1D_PLANT.OTU_tax_assignments.txt	OTU_637	16	Magnoliophyta;Magnoliopsida;Ericales;Ericaceae;Chamaedaphne;Chamaedaphne calyculata	4e-66	94.44	162	FPOON406-16	PLANT
11_Boslpoyr_TDSN_May_6_2016_INSECT.OTU_tax_assignments.txt	OTU_639	12	Arthropoda;Arachnida;Araneae;Philodromidae;Tibellus;Tibellus_maritimus	3e-73	98.67	150	BBCAN499-09	INSECT
10_Tosl_Woyr_Centennial_Ridges_Apr-19_2015_INSECT.OTU_tax_assignments.txt	OTU_64	18	Arthropoda;Insecta;Lepidoptera;Erebidae;Euparthenos;Euparthenos_nubilis	3e-73	95.54	202	XAB190-04	INSECT
11_Boslpoyr_TDSN_May_6_2016_INSECT.OTU_tax_assignments.txt	OTU_64	40	Arthropoda;Insecta;Lepidoptera;Noctuidae;Pseudohermonassa;Pseudohermonassa_tenuicula	4e-82	97.97	197	BBLPC417-09	INSECT
2_20_Clarke_Lake_Apr_30_2017_INSECT.OTU_tax_assignments.txt	OTU_64	19	Arthropoda;Insecta;Lepidoptera;Geometridae;Cladara;Cladara_limitaria	1e-60	96.64	149	LPSOD713-09	INSECT
6_1D_INSECT.OTU_tax_assignments.txt	OTU_64	122	Arthropoda;Insecta;Coleoptera;Dytiscidae;Ilybius;Ilybius_gagates	1e-84	98.96	193	BBCEC265-09	INSECT
6_1D_PLANT.OTU_tax_assignments.txt	OTU_64	14	Magnoliophyta;Magnoliopsida;Ericales;Ericaceae;Chamaedaphne;Chamaedaphne calyculata	6e-62	93.25	163	FPOON406-16	PLANT
6_1D_INSECT.OTU_tax_assignments.txt	OTU_640	31	Arthropoda;Insecta;Coleoptera;Dytiscidae;Ilybius;Ilybius_gagates	9e-86	98.46	195	BBCEC265-09	INSECT
6_1D_INSECT.OTU_tax_assignments.txt	OTU_643	19	Arthropoda;Insecta;Coleoptera;Dytiscidae;Ilybius;Ilybius_gagates	6e-90	99.48	194	BBCEC265-09	INSECT
6_1D_INSECT.OTU_tax_assignments.txt	OTU_648	18	Arthropoda;Insecta;Coleoptera;Dytiscidae;Ilybius;Ilybius_gagates	9e-80	98.41	189	BBCEC265-09	INSECT
11_Boslpoyr_TDSN_May_6_2016_INSECT.OTU_tax_assignments.txt	OTU_649	12	Arthropoda;Insecta;Lepidoptera;Noctuidae;Phlogophora;Phlogophora_periculosa	3e-79	97.95	195	LPMNB531-09	INSECT
10_Tosl_Woyr_Centennial_Ridges_Apr-19_2015_INSECT.OTU_tax_assignments.txt	OTU_65	23	Arthropoda;Insecta;Lepidoptera;Geometridae;Protoboarmia;Protoboarmia_porcelaria	3e-70	97.99	149	LPMN425-08	INSECT
11_Boslpoyr_TDSN_May_6_2016_INSECT.OTU_tax_assignments.txt	OTU_65	13	Arthropoda;Insecta;Lepidoptera;Noctuidae;Orthosia;Orthosia_revicta	2e-86	98.47	196	LOWCE267-06	INSECT
6_1D_INSECT.OTU_tax_assignments.txt	OTU_65	66	Arthropoda;Arachnida;Trombidiformes;Tarsonemidae;;Tarsonemidae	2e-49	91.78	146	MSSCA985-16	INSECT
6_1D_PLANT.OTU_tax_assignments.txt	OTU_65	14	Magnoliophyta;Magnoliopsida;Ericales;Ericaceae;Vaccinium;Vaccinium angustifolium	1e-21	100	51	FPOON388-16	PLANT
8_North_Bog_2016_PLANT.OTU_tax_assignments.txt	OTU_65	11	Magnoliophyta;Magnoliopsida;Ericales;Ericaceae;Vaccinium;Vaccinium angustifolium	8e-64	100	122	FPOON388-16	PLANT
11_Boslpoyr_TDSN_May_6_2016_INSECT.OTU_tax_assignments.txt	OTU_66	53	Arthropoda;Insecta;Lepidoptera;Noctuidae;Anaplectoides;Anaplectoides_pressus	1e-81	99.45	181	BBLEC855-09	INSECT
12_North_Bog_2016_INSECT.OTU_tax_assignments.txt	OTU_66	10	Arthropoda;Insecta;Coleoptera;Carabidae;Pterostichus;Pterostichus_adstrictus	7e-58	97.66	128	BBCCM245-10	INSECT
2_20_Clarke_Lake_Apr_30_2017_INSECT.OTU_tax_assignments.txt	OTU_66	67	Arthropoda;Arachnida;Araneae;Amaurobiidae;Callobius;Callobius_bennetti	8e-71	96.97	198	ARONW130-11	INSECT
20_2E_PLANT.OTU_tax_assignments.txt	OTU_66	12	Magnoliophyta;Magnoliopsida;Ericales;Ericaceae;Vaccinium;Vaccinium angustifolium	2e-83	98.77	163	FPOON388-16	PLANT
6_1D_INSECT.OTU_tax_assignments.txt	OTU_66	32	Arthropoda;Arachnida;Araneae;Lycosidae;Piratula;Piratula_insularis	8e-71	96.79	187	PPELE280-11	INSECT
6_1D_PLANT.OTU_tax_assignments.txt	OTU_66	32	Magnoliophyta;Magnoliopsida;Ericales;Ericaceae;Vaccinium;Vaccinium angustifolium	7e-74	98.16	163	FPOON388-16	PLANT
11_Boslpoyr_TDSN_May_6_2016_INSECT.OTU_tax_assignments.txt	OTU_663	23	Arthropoda;Insecta;Lepidoptera;Noctuidae;Anaplectoides;Anaplectoides_pressus	2e-77	100	145	BBLEC855-09	INSECT
6_1D_INSECT.OTU_tax_assignments.txt	OTU_667	10	Arthropoda;Insecta;Coleoptera;Dytiscidae;Ilybius;Ilybius_gagates	2e-77	97.46	197	BBCEC265-09	INSECT
10_Tosl_Woyr_Centennial_Ridges_Apr-19_2015_INSECT.OTU_tax_assignments.txt	OTU_67	60	Arthropoda;Insecta;Lepidoptera;Geometridae;Protoboarmia;Protoboarmia_porcelaria	5e-78	96.5	200	LPMN425-08	INSECT
11_Boslpoyr_TDSN_May_6_2016_INSECT.OTU_tax_assignments.txt	OTU_67	119	Arthropoda;Arachnida;Araneae;Philodromidae;Tibellus;Tibellus_maritimus	3e-73	98.67	150	BBCAN499-09	INSECT
2_20_Clarke_Lake_Apr_30_2017_INSECT.OTU_tax_assignments.txt	OTU_67	35	Arthropoda;Insecta;Lepidoptera;Geometridae;Cladara;Cladara_limitaria	1e-62	95.92	147	LPSOD713-09	INSECT
6_1D_INSECT.OTU_tax_assignments.txt	OTU_67	10	Arthropoda;Insecta;Diptera;;;Diptera	6e-18	100	45	GMOVE619-15	INSECT
6_1D_PLANT.OTU_tax_assignments.txt	OTU_67	112	Pinophyta;Pinidae;Pinales;Pinaceae;Pinus;Pinus	2e-71	96.86	159	LTRBN101-13	PLANT
11_Boslpoyr_TDSN_May_6_2016_INSECT.OTU_tax_assignments.txt	OTU_672	13	Arthropoda;Arachnida;Araneae;Dictynidae;Cicurina;Cicurina_placida	7e-71	98.63	146	BBCAN154-09	INSECT
6_1D_PLANT.OTU_tax_assignments.txt	OTU_674	22	Magnoliophyta;Magnoliopsida;Fagales;Myricaceae;Comptonia;Comptonia peregrina	3e-64	94.34	159	FPOON396-16	PLANT
11_Boslpoyr_TDSN_May_6_2016_INSECT.OTU_tax_assignments.txt	OTU_675	10	Arthropoda;Insecta;Lepidoptera;Noctuidae;Ponometia;Ponometia_tortricina	9e-80	95.94	197	RDNMF125-08	INSECT
11_Boslpoyr_TDSN_May_6_2016_INSECT.OTU_tax_assignments.txt	OTU_678	51	Arthropoda;Arachnida;Araneae;Philodromidae;Tibellus;Tibellus_maritimus	2e-90	99.01	203	BBCAN499-09	INSECT
10_Tosl_Woyr_Centennial_Ridges_Apr-19_2015_INSECT.OTU_tax_assignments.txt	OTU_68	42	Arthropoda;Insecta;Lepidoptera;Noctuidae;Deltote;Deltote_bellicula	1e-84	97.28	184	LNAUT3669-15	INSECT
11_Boslpoyr_TDSN_May_6_2016_INSECT.OTU_tax_assignments.txt	OTU_68	155	Arthropoda;Arachnida;Araneae;Amaurobiidae;Callobius;Callobius_bennetti	2e-80	98.9	182	ARONW130-11	INSECT
12_North_Bog_2016_INSECT.OTU_tax_assignments.txt	OTU_68	13	Arthropoda;Insecta;Coleoptera;Carabidae;Pterostichus;Pterostichus_pensylvanicus	1e-75	99.32	146	BBCCM254-10	INSECT
2_20_Clarke_Lake_Apr_30_2017_INSECT.OTU_tax_assignments.txt	OTU_68	10	Arthropoda;Insecta;Coleoptera;Cerambycidae;Anthophylax;Anthophylax_attenuatus	2e-62	95.21	188	TTCFW250-08	INSECT
6_1D_INSECT.OTU_tax_assignments.txt	OTU_68	119	Arthropoda;Insecta;Coleoptera;Dytiscidae;Acilius;Acilius_mediatus	2e-77	96.45	197	SSKJC2535-15	INSECT
6_1D_PLANT.OTU_tax_assignments.txt	OTU_68	89	Magnoliophyta;Magnoliopsida;Ericales;Ericaceae;Vaccinium;Vaccinium angustifolium	3e-76	96.93	163	FPOON388-16	PLANT
11_Boslpoyr_TDSN_May_6_2016_INSECT.OTU_tax_assignments.txt	OTU_680	20	Arthropoda;Arachnida;Araneae;Lycosidae;Alopecosa;Alopecosa_aculeata	8e-71	95.48	199	SPICA754-10	INSECT
11_Boslpoyr_TDSN_May_6_2016_INSECT.OTU_tax_assignments.txt	OTU_681	11	Arthropoda;Insecta;Lepidoptera;Noctuidae;Xestia;Xestia	5e-65	97.86	140	HEAUG1809-12	INSECT
11_Boslpoyr_TDSN_May_6_2016_INSECT.OTU_tax_assignments.txt	OTU_684	22	Arthropoda;Insecta;Lepidoptera;Noctuidae;Xestia;Xestia	6e-81	98.93	187	HEAUG1809-12	INSECT
11_Boslpoyr_TDSN_May_6_2016_INSECT.OTU_tax_assignments.txt	OTU_687	27	Arthropoda;Insecta;Lepidoptera;Noctuidae;Phlogophora;Phlogophora_periculosa	3e-98	97.96	196	LPMNB531-09	INSECT
6_1D_INSECT.OTU_tax_assignments.txt	OTU_687	13	Arthropoda;Insecta;Lepidoptera;Geometridae;Protoboarmia;Protoboarmia_porcelaria	3e-73	100	138	LPMN425-08	INSECT
1_North_Bog_2016_INSECT.OTU_tax_assignments.txt	OTU_69	42	Arthropoda;Diplopoda;Polydesmida;Polydesmidae;;Polydesmidae	8e-64	97.1	138	SWNCC141-16	INSECT
10_Tosl_Woyr_Centennial_Ridges_Apr-19_2015_INSECT.OTU_tax_assignments.txt	OTU_69	27	Arthropoda;Insecta;Diptera;Sciaridae;Cratyna;Cratyna_longispina	2e-86	98.48	197	CNGLC430-13	INSECT
11_Boslpoyr_TDSN_May_6_2016_INSECT.OTU_tax_assignments.txt	OTU_69	101	Arthropoda;Arachnida;Araneae;Amaurobiidae;Callobius;Callobius_bennetti	1e-87	98.97	194	ARONW130-11	INSECT
12_North_Bog_2016_INSECT.OTU_tax_assignments.txt	OTU_69	28	Arthropoda;Insecta;Coleoptera;Carabidae;Pterostichus;Pterostichus_adstrictus	3e-66	98.51	134	BBCCM245-10	INSECT
2_20_Clarke_Lake_Apr_30_2017_INSECT.OTU_tax_assignments.txt	OTU_69	17	Arthropoda;Insecta;Lepidoptera;Depressariidae;Semioscopis;Semioscopis_inornata	2e-65	97.24	145	LOWCE449-06	INSECT
6_1D_INSECT.OTU_tax_assignments.txt	OTU_69	18	Arthropoda;Insecta;Lepidoptera;Geometridae;Protoboarmia;Protoboarmia_porcelaria	3e-76	97.49	199	LPMN425-08	INSECT
6_1D_PLANT.OTU_tax_assignments.txt	OTU_69	37	Magnoliophyta;Magnoliopsida;Ericales;Ericaceae;Vaccinium;Vaccinium angustifolium	3e-79	98.78	164	FPOON388-16	PLANT
6_1D_PLANT.OTU_tax_assignments.txt	OTU_691	24	Magnoliophyta;Magnoliopsida;Fagales;Myricaceae;Comptonia;Comptonia peregrina	6e-62	93.71	159	FPOON396-16	PLANT
6_1D_INSECT.OTU_tax_assignments.txt	OTU_697	39	Arthropoda;Arachnida;Trombidiformes;Stigmaeidae;;Stigmaeidae	7e-65	93.6	203	MYMCE516-12	INSECT
11_Boslpoyr_TDSN_May_6_2016_INSECT.OTU_tax_assignments.txt	OTU_699	15	Arthropoda;Insecta;Lepidoptera;Noctuidae;Pseudohermonassa;Pseudohermonassa_tenuicula	9e-80	100	149	BBLPC417-09	INSECT
1_North_Bog_2016_INSECT.OTU_tax_assignments.txt	OTU_7	1787	Arthropoda;Insecta;Lepidoptera;Geometridae;Cladara;Cladara_limitaria	2e-70	97.32	149	LPSOD713-09	INSECT
10_Tosl_Woyr_Centennial_Ridges_Apr-19_2015_INSECT.OTU_tax_assignments.txt	OTU_7	1067	Arthropoda;Arachnida;Araneae;Thomisidae;Xysticus;Xysticus_elegans	1e-75	97.85	186	ARSO760-10	INSECT
11_Boslpoyr_TDSN_May_6_2016_INSECT.OTU_tax_assignments.txt	OTU_7	2488	Arthropoda;Insecta;Diptera;Tabanidae;Hybomitra;Hybomitra	5e-106	99.49	197	TTDFW009-08	INSECT
11_Boslpoyr_TDSN_May_6_2016_PLANT.OTU_tax_assignments.txt	OTU_7	72	Magnoliophyta;Magnoliopsida;Ericales;Ericaceae;Vaccinium;Vaccinium angustifolium	4e-88	100	163	FPOON388-16	PLANT
12_North_Bog_2016_INSECT.OTU_tax_assignments.txt	OTU_7	307	Arthropoda;Insecta;Hymenoptera;Crabronidae;Tachysphex;Tachysphex_tarsatus	2e-12	97.5	40	WASPS185-11	INSECT
12_North_Bog_2016_PLANT.OTU_tax_assignments.txt	OTU_7	10	Pinophyta;Pinidae;Pinales;Pinaceae;Pinus;Pinus	1e-66	94.48	163	LTRBN101-13	PLANT
13_North_Bog_2016_INSECT.OTU_tax_assignments.txt	OTU_7	11	Arthropoda;Insecta;Diptera;Chironomidae;Cryptochironomus;Cryptochironomus_psittacinus	3e-64	93.88	196	CNTGA724-15	INSECT
16_2B_PLANT.OTU_tax_assignments.txt	OTU_7	20	Magnoliophyta;Magnoliopsida;Ericales;Ericaceae;Vaccinium;Vaccinium angustifolium	4e-88	100	163	FPOON388-16	PLANT
2_20_Clarke_Lake_Apr_30_2017_INSECT.OTU_tax_assignments.txt	OTU_7	968	Arthropoda;Insecta;Diptera;Syrphidae;Eristalis;Eristalis_dimidiata	5e-103	98.5	200	NCCA2519-11	INSECT
20_2E_PLANT.OTU_tax_assignments.txt	OTU_7	270	Magnoliophyta;Magnoliopsida;Ericales;Ericaceae;Vaccinium;Vaccinium angustifolium	3e-88	100	163	FPOON388-16	PLANT
4_North_Bog_2016_INSECT.OTU_tax_assignments.txt	OTU_7	17	Arthropoda;Arachnida;Araneae;Amaurobiidae;Callobius;Callobius_enus	2e-61	97.01	134	SPRMA296-10	INSECT
6_1D_INSECT.OTU_tax_assignments.txt	OTU_7	3413	Chordata;Mammalia;Soricomorpha;Soricidae;Sorex;Sorex_cinereus	7e-96	99.44	180	ABRCI270-06	INSECT
6_1D_PLANT.OTU_tax_assignments.txt	OTU_7	1499	Magnoliophyta;Magnoliopsida;Fagales;Betulaceae;Betula;Betula papyrifera	4e-88	100	163	FPOON391-16	PLANT
8_North_Bog_2016_INSECT.OTU_tax_assignments.txt	OTU_7	10	Arthropoda;Insecta;Diptera;Sciaridae;Pseudolycoriella;Pseudolycoriella	5e-09	100	30	CNKJF1084-14	INSECT
8_North_Bog_2016_PLANT.OTU_tax_assignments.txt	OTU_7	100	Pinophyta;Pinidae;Pinales;Pinaceae;Pinus;Pinus	4e-54	91.36	162	LTRBN101-13	PLANT
2_20_Clarke_Lake_Apr_30_2017_INSECT.OTU_tax_assignments.txt	OTU_70	26	Arthropoda;Arachnida;Araneae;Amaurobiidae;Callobius;Callobius_bennetti	4e-85	98.02	202	ARONW130-11	INSECT
6_1D_INSECT.OTU_tax_assignments.txt	OTU_70	28	Arthropoda;Insecta;Coleoptera;Dytiscidae;Acilius;Acilius_sylvanus	6e-68	97.87	141	INRMA1579-14	INSECT
6_1D_PLANT.OTU_tax_assignments.txt	OTU_70	20	Magnoliophyta;Magnoliopsida;Ericales;Ericaceae;Gaultheria;Gaultheria hispidula	1e-78	97.55	163	FPOON399-16	PLANT
11_Boslpoyr_TDSN_May_6_2016_INSECT.OTU_tax_assignments.txt	OTU_702	15	Arthropoda;Arachnida;Araneae;Amaurobiidae;Callobius;Callobius_bennetti	8e-71	98.59	142	ARONW130-11	INSECT
11_Boslpoyr_TDSN_May_6_2016_INSECT.OTU_tax_assignments.txt	OTU_708	11	Arthropoda;Arachnida;Araneae;Amaurobiidae;Callobius;Callobius_bennetti	5e-81	98.4	187	ARONW130-11	INSECT
10_Tosl_Woyr_Centennial_Ridges_Apr-19_2015_INSECT.OTU_tax_assignments.txt	OTU_71	69	Arthropoda;Insecta;Lepidoptera;Noctuidae;Deltote;Deltote_bellicula	8e-77	97.45	196	LNAUT3669-15	INSECT
11_Boslpoyr_TDSN_May_6_2016_INSECT.OTU_tax_assignments.txt	OTU_71	136	Arthropoda;Insecta;Diptera;Tabanidae;Hybomitra;Hybomitra	7e-102	98.51	202	TTDFW009-08	INSECT
2_20_Clarke_Lake_Apr_30_2017_INSECT.OTU_tax_assignments.txt	OTU_71	48	Arthropoda;Insecta;Lepidoptera;Geometridae;Eupithecia;Eupithecia_annulata	2e-87	98.54	205	XAJ194-06	INSECT
6_1D_PLANT.OTU_tax_assignments.txt	OTU_71	11	Magnoliophyta;Magnoliopsida;Malpighiales;Salicaceae;Populus;Populus tremuloides	2e-77	97.52	161	FPOON105-16	PLANT
11_Boslpoyr_TDSN_May_6_2016_INSECT.OTU_tax_assignments.txt	OTU_715	15	Arthropoda;Arachnida;Araneae;Amaurobiidae;Callobius;Callobius_bennetti	3e-70	98.58	141	ARONW130-11	INSECT
11_Boslpoyr_TDSN_May_6_2016_INSECT.OTU_tax_assignments.txt	OTU_72	21	Arthropoda;Arachnida;Araneae;Amaurobiidae;Callobius;Callobius_bennetti	8e-77	97.06	204	ARONW130-11	INSECT
2_20_Clarke_Lake_Apr_30_2017_INSECT.OTU_tax_assignments.txt	OTU_72	14	Arthropoda;Insecta;Lepidoptera;Geometridae;Eupithecia;Eupithecia_annulata	9e-70	99.29	140	XAJ194-06	INSECT
6_1D_INSECT.OTU_tax_assignments.txt	OTU_72	14	Arthropoda;Insecta;Coleoptera;Dytiscidae;Ilybius;Ilybius_gagates	2e-77	99.33	149	BBCEC265-09	INSECT
11_Boslpoyr_TDSN_May_6_2016_INSECT.OTU_tax_assignments.txt	OTU_725	23	Arthropoda;Arachnida;Araneae;Philodromidae;Tibellus;Tibellus_maritimus	1e-72	98.62	145	BBCAN499-09	INSECT
11_Boslpoyr_TDSN_May_6_2016_INSECT.OTU_tax_assignments.txt	OTU_729	12	Arthropoda;Insecta;Coleoptera;Dytiscidae;Ilybius;Ilybius_pleuriticus	2e-77	100	145	COLNF2420-15	INSECT
10_Tosl_Woyr_Centennial_Ridges_Apr-19_2015_INSECT.OTU_tax_assignments.txt	OTU_73	26	Arthropoda;Insecta;Lepidoptera;Erebidae;Arctia;Arctia_caja	4e-82	97.01	201	XAG615-05	INSECT
11_Boslpoyr_TDSN_May_6_2016_INSECT.OTU_tax_assignments.txt	OTU_73	30	Arthropoda;Insecta;Diptera;Tipulidae;Tipula;Tipula_senega	1e-84	98.42	190	BBTIP235-10	INSECT
12_North_Bog_2016_INSECT.OTU_tax_assignments.txt	OTU_73	15	Arthropoda;Insecta;Coleoptera;Carabidae;Pterostichus;Pterostichus_pensylvanicus	1e-75	96.98	199	BBCCM254-10	INSECT
2_20_Clarke_Lake_Apr_30_2017_INSECT.OTU_tax_assignments.txt	OTU_73	30	Arthropoda;Insecta;Lepidoptera;Geometridae;Cladara;Cladara_limitaria	2e-61	96.58	146	LPSOD713-09	INSECT
20_2E_PLANT.OTU_tax_assignments.txt	OTU_73	75	Magnoliophyta;Magnoliopsida;Ericales;Ericaceae;Vaccinium;Vaccinium angustifolium	5e-81	98.77	163	FPOON388-16	PLANT
6_1D_PLANT.OTU_tax_assignments.txt	OTU_73	15	Magnoliophyta;Magnoliopsida;Ericales;Ericaceae;Vaccinium;Vaccinium angustifolium	7e-74	96.32	163	FPOON388-16	PLANT
11_Boslpoyr_TDSN_May_6_2016_INSECT.OTU_tax_assignments.txt	OTU_733	22	Arthropoda;Insecta;Diptera;Tipulidae;Tipula;Tipula_senega	1e-91	98.99	198	BBTIP235-10	INSECT
11_Boslpoyr_TDSN_May_6_2016_INSECT.OTU_tax_assignments.txt	OTU_736	10	Arthropoda;Insecta;Lepidoptera;Noctuidae;Xestia;Xestia	7e-99	98.94	189	HEAUG1809-12	INSECT
6_1D_INSECT.OTU_tax_assignments.txt	OTU_737	14	Arthropoda;Insecta;Diptera;Syrphidae;Criorhina;Criorhina_nigriventris	2e-65	93.4	197	CNPAB172-13	INSECT
11_Boslpoyr_TDSN_May_6_2016_INSECT.OTU_tax_assignments.txt	OTU_74	40	Arthropoda;Insecta;Lepidoptera;Noctuidae;Agrotis;Agrotis_ipsilon	1e-84	97.51	201	BLTIB545-08	INSECT
16_2B_PLANT.OTU_tax_assignments.txt	OTU_74	10	Magnoliophyta;Magnoliopsida;Ericales;Ericaceae;Vaccinium;Vaccinium angustifolium	8e-80	98.79	165	FPOON388-16	PLANT
20_2E_PLANT.OTU_tax_assignments.txt	OTU_74	77	Magnoliophyta;Magnoliopsida;Ericales;Ericaceae;Pyrola;Pyrola asarifolia	1e-78	97.55	163	FPOON001-16	PLANT
11_Boslpoyr_TDSN_May_6_2016_INSECT.OTU_tax_assignments.txt	OTU_742	11	Arthropoda;Arachnida;Araneae;Amaurobiidae;Callobius;Callobius_bennetti	1e-78	97.44	195	ARONW130-11	INSECT
10_Tosl_Woyr_Centennial_Ridges_Apr-19_2015_INSECT.OTU_tax_assignments.txt	OTU_75	12	Arthropoda;Insecta;Lepidoptera;Noctuidae;Lithophane;Lithophane_petulca	2e-77	97.93	193	LALPA1143-11	INSECT
11_Boslpoyr_TDSN_May_6_2016_INSECT.OTU_tax_assignments.txt	OTU_75	192	Arthropoda;Insecta;Lepidoptera;Noctuidae;Orthosia;Orthosia_revicta	6e-87	98.98	197	LOWCE267-06	INSECT
11_Boslpoyr_TDSN_May_6_2016_INSECT.OTU_tax_assignments.txt	OTU_754	13	Arthropoda;Insecta;Lepidoptera;Erebidae;Zanclognatha;Zanclognatha_pedipilalis	2e-89	98.51	201	LPSO571-08	INSECT
11_Boslpoyr_TDSN_May_6_2016_INSECT.OTU_tax_assignments.txt	OTU_759	18	Arthropoda;Arachnida;Araneae;Philodromidae;Tibellus;Tibellus_maritimus	1e-72	96.59	205	BBCAN499-09	INSECT
6_1D_INSECT.OTU_tax_assignments.txt	OTU_759	17	Arthropoda;Insecta;Coleoptera;Dytiscidae;Ilybius;Ilybius_gagates	7e-71	98.63	146	BBCEC265-09	INSECT
1_North_Bog_2016_INSECT.OTU_tax_assignments.txt	OTU_76	17	Arthropoda;Insecta;Coleoptera;Carabidae;Pterostichus;Pterostichus_pensylvanicus	2e-80	97.95	195	BBCCM254-10	INSECT
10_Tosl_Woyr_Centennial_Ridges_Apr-19_2015_INSECT.OTU_tax_assignments.txt	OTU_76	19	Arthropoda;Insecta;Hemiptera;Nabidae;Nabis;Nabis_rufusculus	1e-100	98.47	196	CNFNE1499-14	INSECT
11_Boslpoyr_TDSN_May_6_2016_INSECT.OTU_tax_assignments.txt	OTU_76	75	Arthropoda;Insecta;Lepidoptera;Coleophoridae;Coleophora;Coleophora_JFL207	2e-80	97.03	202	MNAO750-11	INSECT
6_1D_PLANT.OTU_tax_assignments.txt	OTU_76	20	Magnoliophyta;Magnoliopsida;Ericales;Ericaceae;Gaultheria;Gaultheria hispidula	3e-88	100	163	FPOON399-16	PLANT
11_Boslpoyr_TDSN_May_6_2016_INSECT.OTU_tax_assignments.txt	OTU_760	17	Arthropoda;Arachnida;Araneae;Amaurobiidae;Callobius;Callobius_bennetti	4e-88	97.85	186	ARONW130-11	INSECT
6_1D_INSECT.OTU_tax_assignments.txt	OTU_765	22	Arthropoda;Insecta;Hymenoptera;Braconidae;;Braconidae	1e-20	93.88	98	SSJAE7261-13	INSECT
11_Boslpoyr_TDSN_May_6_2016_INSECT.OTU_tax_assignments.txt	OTU_77	86	Arthropoda;Insecta;Lepidoptera;Momphidae;Mompha;Mompha_solomoni	1e-81	97.46	197	BBLPA674-10	INSECT
6_1D_INSECT.OTU_tax_assignments.txt	OTU_77	21	Arthropoda;Insecta;Coleoptera;Dytiscidae;Ilybius;Ilybius_gagates	5e-66	97.67	172	BBCEC265-09	INSECT
8_North_Bog_2016_PLANT.OTU_tax_assignments.txt	OTU_77	10	Pinophyta;Pinidae;Pinales;Pinaceae;Pinus;Pinus	2e-71	95.71	163	LTRBN101-13	PLANT
11_Boslpoyr_TDSN_May_6_2016_INSECT.OTU_tax_assignments.txt	OTU_771	14	Arthropoda;Arachnida;Araneae;Lycosidae;Trochosa;Trochosa_terricola	5e-65	95.95	148	ARONW122-11	INSECT
11_Boslpoyr_TDSN_May_6_2016_INSECT.OTU_tax_assignments.txt	OTU_775	15	Arthropoda;Insecta;Lepidoptera;Noctuidae;Anhimella;Anhimella_contrahens	1e-91	96.02	201	RDNMG945-08	INSECT
11_Boslpoyr_TDSN_May_6_2016_INSECT.OTU_tax_assignments.txt	OTU_776	20	Arthropoda;Insecta;Lepidoptera;Noctuidae;Orthosia;Orthosia_revicta	5e-78	99.44	178	LOWCE267-06	INSECT
11_Boslpoyr_TDSN_May_6_2016_INSECT.OTU_tax_assignments.txt	OTU_778	10	Arthropoda;Insecta;Lepidoptera;Noctuidae;Protogygia;Protogygia_enalaga	9e-83	97.52	202	LEPNF952-14	INSECT
11_Boslpoyr_TDSN_May_6_2016_INSECT.OTU_tax_assignments.txt	OTU_78	188	Arthropoda;Insecta;Lepidoptera;Noctuidae;Xestia;Xestia	6e-84	98.49	199	HEAUG1809-12	INSECT
2_20_Clarke_Lake_Apr_30_2017_INSECT.OTU_tax_assignments.txt	OTU_78	132	Arthropoda;Insecta;Lepidoptera;Geometridae;Cladara;Cladara_limitaria	7e-59	95.89	146	LPSOD713-09	INSECT
6_1D_PLANT.OTU_tax_assignments.txt	OTU_78	15	Magnoliophyta;Magnoliopsida;Ericales;Ericaceae;Gaultheria;Gaultheria hispidula	1e-78	97.55	163	FPOON399-16	PLANT
11_Boslpoyr_TDSN_May_6_2016_INSECT.OTU_tax_assignments.txt	OTU_780	16	Arthropoda;Arachnida;Araneae;Amaurobiidae;Callobius;Callobius_bennetti	8e-71	98.59	142	ARONW130-11	INSECT
6_1D_INSECT.OTU_tax_assignments.txt	OTU_780	38	Arthropoda;Insecta;Coleoptera;Dytiscidae;Acilius;Acilius_mediatus	9e-80	97.88	189	SSKJC2535-15	INSECT
11_Boslpoyr_TDSN_May_6_2016_INSECT.OTU_tax_assignments.txt	OTU_79	50	Arthropoda;Arachnida;Araneae;Amaurobiidae;Callobius;Callobius_bennetti	1e-75	96.02	201	ARONW130-11	INSECT
2_20_Clarke_Lake_Apr_30_2017_INSECT.OTU_tax_assignments.txt	OTU_79	84	Arthropoda;Insecta;Lepidoptera;Geometridae;Cladara;Cladara_limitaria	2e-68	96.79	187	LPSOD713-09	INSECT
6_1D_INSECT.OTU_tax_assignments.txt	OTU_79	18	Arthropoda;Arachnida;Araneae;Araneidae;Araneus;Araneus_nordmanni	1e-75	95.98	199	ARONW091-11	INSECT
6_1D_PLANT.OTU_tax_assignments.txt	OTU_79	37	Magnoliophyta;Magnoliopsida;Ericales;Ericaceae;Vaccinium;Vaccinium angustifolium	5e-72	97.01	167	FPOON388-16	PLANT
11_Boslpoyr_TDSN_May_6_2016_INSECT.OTU_tax_assignments.txt	OTU_792	12	Arthropoda;Arachnida;Araneae;Amaurobiidae;Callobius;Callobius_bennetti	2e-74	98.37	184	ARONW130-11	INSECT
11_Boslpoyr_TDSN_May_6_2016_INSECT.OTU_tax_assignments.txt	OTU_793	10	Arthropoda;Arachnida;Araneae;Gnaphosidae;Gnaphosa;Gnaphosa_antipola	2e-74	97.3	185	ARBCM3035-15	INSECT
1_North_Bog_2016_INSECT.OTU_tax_assignments.txt	OTU_8	1719	Arthropoda;Arachnida;Araneae;Amaurobiidae;Cybaeopsis;Cybaeopsis_tibialis	9e-80	97.01	201	ARSO213-08	INSECT
10_Tosl_Woyr_Centennial_Ridges_Apr-19_2015_INSECT.OTU_tax_assignments.txt	OTU_8	454	Arthropoda;Arachnida;Araneae;Linyphiidae;Pityohyphantes;Pityohyphantes_subarcticus	2e-86	98	200	PHSEP1953-11	INSECT
11_Boslpoyr_TDSN_May_6_2016_INSECT.OTU_tax_assignments.txt	OTU_8	7248	Arthropoda;Insecta;Lepidoptera;Noctuidae;Phlogophora;Phlogophora_periculosa	1e-88	99.48	192	LPMNB531-09	INSECT
11_Boslpoyr_TDSN_May_6_2016_PLANT.OTU_tax_assignments.txt	OTU_8	36	Magnoliophyta;Magnoliopsida;Ericales;Ericaceae;Vaccinium;Vaccinium angustifolium	4e-88	100	163	FPOON388-16	PLANT
12_North_Bog_2016_INSECT.OTU_tax_assignments.txt	OTU_8	224	Arthropoda;Insecta;Diptera;Cecidomyiidae;;Cecidomyiidae	6e-19	94.03	67	RRMFC1023-15	INSECT
13_North_Bog_2016_INSECT.OTU_tax_assignments.txt	OTU_8	11	Arthropoda;Arachnida;Araneae;Amaurobiidae;Callobius;Callobius_bennetti	6e-81	97.95	195	ARONW130-11	INSECT
16_2B_PLANT.OTU_tax_assignments.txt	OTU_8	35	Magnoliophyta;Magnoliopsida;Ericales;Ericaceae;Vaccinium;Vaccinium angustifolium	3e-88	100	163	FPOON388-16	PLANT
2_20_Clarke_Lake_Apr_30_2017_INSECT.OTU_tax_assignments.txt	OTU_8	1330	Arthropoda;Insecta;Lepidoptera;Geometridae;Eupithecia;Eupithecia_annulata	4e-94	99.5	201	XAJ194-06	INSECT
20_2E_PLANT.OTU_tax_assignments.txt	OTU_8	145	Magnoliophyta;Magnoliopsida;Ericales;Ericaceae;Vaccinium;Vaccinium angustifolium	3e-88	100	163	FPOON388-16	PLANT
4_North_Bog_2016_INSECT.OTU_tax_assignments.txt	OTU_8	41	Arthropoda;Arachnida;Araneae;Amaurobiidae;Callobius;Callobius_bennetti	3e-70	97.31	186	ARONW130-11	INSECT
6_1D_INSECT.OTU_tax_assignments.txt	OTU_8	3294	Arthropoda;Arachnida;Araneae;Lycosidae;Piratula;Piratula_insularis	4e-82	97.46	197	PPELE280-11	INSECT
6_1D_PLANT.OTU_tax_assignments.txt	OTU_8	3749	Pinophyta;Pinidae;Pinales;Pinaceae;Pinus;Pinus	1e-66	95.09	163	LTRBN101-13	PLANT
8_North_Bog_2016_PLANT.OTU_tax_assignments.txt	OTU_8	71	Pinophyta;Pinidae;Pinales;Pinaceae;Pinus;Pinus	3e-61	93.83	162	LTRBN101-13	PLANT
1_North_Bog_2016_INSECT.OTU_tax_assignments.txt	OTU_80	20	Arthropoda;Insecta;Diptera;Chironomidae;;Orthocladiinae	3e-79	97.92	192	SMTPF660-14	INSECT
11_Boslpoyr_TDSN_May_6_2016_INSECT.OTU_tax_assignments.txt	OTU_80	44	Arthropoda;Insecta;Lepidoptera;Erebidae;Catocala;Catocala_umbrosa	2e-83	97.04	203	LPMNB308-09	INSECT
6_1D_INSECT.OTU_tax_assignments.txt	OTU_80	267	Arthropoda;Insecta;Coleoptera;Dytiscidae;Ilybius;Ilybius_gagates	6e-71	98.63	146	BBCEC265-09	INSECT
6_1D_PLANT.OTU_tax_assignments.txt	OTU_80	14	Magnoliophyta;Magnoliopsida;Ericales;Ericaceae;Chamaedaphne;Chamaedaphne calyculata	1e-63	93.83	162	FPOON406-16	PLANT
8_North_Bog_2016_PLANT.OTU_tax_assignments.txt	OTU_80	10	Pinophyta;Pinidae;Pinales;Pinaceae;Pinus;Pinus	2e-71	95.71	163	LTRBN101-13	PLANT
11_Boslpoyr_TDSN_May_6_2016_INSECT.OTU_tax_assignments.txt	OTU_805	39	Arthropoda;Arachnida;Araneae;Gnaphosidae;Gnaphosa;Gnaphosa_antipola	4e-82	97.01	201	ARBCM3035-15	INSECT
11_Boslpoyr_TDSN_May_6_2016_INSECT.OTU_tax_assignments.txt	OTU_809	11	Arthropoda;Insecta;Lepidoptera;Noctuidae;Pseudohermonassa;Pseudohermonassa_tenuicula	5e-81	98.47	196	BBLPC417-09	INSECT
1_North_Bog_2016_INSECT.OTU_tax_assignments.txt	OTU_81	17	Arthropoda;Insecta;Lepidoptera;Noctuidae;Egira;Egira_dolosa	9e-83	98.48	198	LOWCD634-06	INSECT
11_Boslpoyr_TDSN_May_6_2016_INSECT.OTU_tax_assignments.txt	OTU_81	22	Arthropoda;Insecta;Lepidoptera;Noctuidae;Diarsia;Diarsia_esurialis	5e-69	97.9	143	LBCS135-07	INSECT
6_1D_INSECT.OTU_tax_assignments.txt	OTU_81	129	Arthropoda;Insecta;Coleoptera;Dytiscidae;Ilybius;Ilybius_gagates	2e-80	99.44	178	BBCEC265-09	INSECT
6_1D_PLANT.OTU_tax_assignments.txt	OTU_81	13	Magnoliophyta;Magnoliopsida;Ericales;Ericaceae;Chamaedaphne;Chamaedaphne calyculata	1e-66	94.48	163	FPOON406-16	PLANT
11_Boslpoyr_TDSN_May_6_2016_INSECT.OTU_tax_assignments.txt	OTU_816	13	Arthropoda;Insecta;Lepidoptera;Noctuidae;Anaplectoides;Anaplectoides_pressus	2e-71	98.68	151	BBLEC855-09	INSECT
1_North_Bog_2016_INSECT.OTU_tax_assignments.txt	OTU_82	24	Arthropoda;Diplopoda;Polydesmida;Polydesmidae;;Polydesmidae	1e-65	97.87	141	SWNCC141-16	INSECT
11_Boslpoyr_TDSN_May_6_2016_INSECT.OTU_tax_assignments.txt	OTU_82	81	Arthropoda;Arachnida;Araneae;Philodromidae;Tibellus;Tibellus_maritimus	4e-75	98.66	149	BBCAN499-09	INSECT
11_Boslpoyr_TDSN_May_6_2016_INSECT.OTU_tax_assignments.txt	OTU_822	49	Arthropoda;Arachnida;Araneae;Philodromidae;Tibellus;Tibellus_maritimus	9e-86	98.52	203	BBCAN499-09	INSECT
11_Boslpoyr_TDSN_May_6_2016_INSECT.OTU_tax_assignments.txt	OTU_823	22	Arthropoda;Insecta;Lepidoptera;Noctuidae;Anaplectoides;Anaplectoides_pressus	1e-81	98.94	188	BBLEC855-09	INSECT
11_Boslpoyr_TDSN_May_6_2016_INSECT.OTU_tax_assignments.txt	OTU_83	86	Arthropoda;Insecta;Lepidoptera;Erebidae;Phragmatobia;Phragmatobia_fuliginosa	5e-72	96.48	199	TMNBB017-06	INSECT
2_20_Clarke_Lake_Apr_30_2017_INSECT.OTU_tax_assignments.txt	OTU_83	123	Arthropoda;Arachnida;Araneae;Dictynidae;Cicurina;Cicurina_arcuata	2e-77	96.89	193	KEJSP073-15	INSECT
6_1D_INSECT.OTU_tax_assignments.txt	OTU_83	17	Arthropoda;Insecta;Coleoptera;Dytiscidae;Ilybius;Ilybius_gagates	2e-65	100	125	BBCEC265-09	INSECT
11_Boslpoyr_TDSN_May_6_2016_INSECT.OTU_tax_assignments.txt	OTU_84	30	Arthropoda;Insecta;Lepidoptera;Noctuidae;Pseudohermonassa;Pseudohermonassa_tenuicula	5e-103	98.98	196	BBLPC417-09	INSECT
2_20_Clarke_Lake_Apr_30_2017_INSECT.OTU_tax_assignments.txt	OTU_84	42	Arthropoda;Arachnida;Araneae;Amaurobiidae;Callobius;Callobius_bennetti	2e-80	96.57	204	ARONW130-11	INSECT
6_1D_INSECT.OTU_tax_assignments.txt	OTU_84	30	Arthropoda;Insecta;Coleoptera;Dytiscidae;Ilybius;Ilybius_gagates	9e-83	99.45	182	BBCEC265-09	INSECT
6_1D_PLANT.OTU_tax_assignments.txt	OTU_84	13	Magnoliophyta;Magnoliopsida;Ericales;Ericaceae;Vaccinium;Vaccinium angustifolium	1e-78	98.16	163	FPOON388-16	PLANT
11_Boslpoyr_TDSN_May_6_2016_INSECT.OTU_tax_assignments.txt	OTU_849	10	Arthropoda;Insecta;Lepidoptera;Noctuidae;Phlogophora;Phlogophora_periculosa	2e-77	100	145	LPMNB531-09	INSECT
1_North_Bog_2016_INSECT.OTU_tax_assignments.txt	OTU_85	13	Arthropoda;Arachnida;Araneae;Amaurobiidae;Cybaeopsis;Cybaeopsis_tibialis	1e-69	97.97	148	ARSO213-08	INSECT
11_Boslpoyr_TDSN_May_6_2016_INSECT.OTU_tax_assignments.txt	OTU_85	70	Arthropoda;Arachnida;Araneae;Amaurobiidae;Callobius;Callobius_bennetti	5e-66	98.51	134	ARONW130-11	INSECT
2_20_Clarke_Lake_Apr_30_2017_INSECT.OTU_tax_assignments.txt	OTU_85	25	Arthropoda;Insecta;Lepidoptera;Depressariidae;Semioscopis;Semioscopis_inornata	1e-66	97.28	147	LOWCE449-06	INSECT
1_North_Bog_2016_INSECT.OTU_tax_assignments.txt	OTU_86	16	Arthropoda;Diplopoda;Polydesmida;Polydesmidae;;Polydesmidae	2e-70	97.93	145	SWNCC141-16	INSECT
10_Tosl_Woyr_Centennial_Ridges_Apr-19_2015_INSECT.OTU_tax_assignments.txt	OTU_86	11	Arthropoda;Insecta;Lepidoptera;Saturniidae;Dryocampa;Dryocampa_rubicunda	8e-74	97.81	183	BBLPE587-09	INSECT
11_Boslpoyr_TDSN_May_6_2016_INSECT.OTU_tax_assignments.txt	OTU_86	16	Arthropoda;Insecta;Lepidoptera;Noctuidae;Orthosia;Orthosia_revicta	8e-77	96.88	192	LOWCE267-06	INSECT
6_1D_PLANT.OTU_tax_assignments.txt	OTU_86	11	Magnoliophyta;Liliopsida;Poales;Poaceae;Triticum;Triticum aestivum	3e-76	97.48	159	GRASS1138-07	PLANT
11_Boslpoyr_TDSN_May_6_2016_INSECT.OTU_tax_assignments.txt	OTU_87	126	Arthropoda;Arachnida;Araneae;Amaurobiidae;Callobius;Callobius_bennetti	3e-73	95.54	202	ARONW130-11	INSECT
2_20_Clarke_Lake_Apr_30_2017_INSECT.OTU_tax_assignments.txt	OTU_87	21	Arthropoda;Arachnida;Araneae;Amaurobiidae;Callobius;Callobius_bennetti	3e-70	96.1	205	ARONW130-11	INSECT
11_Boslpoyr_TDSN_May_6_2016_INSECT.OTU_tax_assignments.txt	OTU_870	10	Arthropoda;Insecta;Lepidoptera;Noctuidae;Protogygia;Protogygia_enalaga	1e-84	97.97	197	LEPNF952-14	INSECT
11_Boslpoyr_TDSN_May_6_2016_INSECT.OTU_tax_assignments.txt	OTU_872	39	Arthropoda;Insecta;Diptera;Tipulidae;Tipula;Tipula_senega	1e-84	98.02	202	BBTIP235-10	INSECT
1_North_Bog_2016_INSECT.OTU_tax_assignments.txt	OTU_88	30	Arthropoda;Insecta;Lepidoptera;Noctuidae;Hemipachnobia;Hemipachnobia_monochromatea	2e-64	97.28	147	TMNBB390-06	INSECT
10_Tosl_Woyr_Centennial_Ridges_Apr-19_2015_INSECT.OTU_tax_assignments.txt	OTU_88	12	Arthropoda;Arachnida;Araneae;Lycosidae;Alopecosa;Alopecosa_aculeata	4e-60	95.27	148	SPICA754-10	INSECT
11_Boslpoyr_TDSN_May_6_2016_INSECT.OTU_tax_assignments.txt	OTU_88	25	Arthropoda;Insecta;Coleoptera;Dytiscidae;Ilybius;Ilybius_fuliginosus	9e-80	96.45	197	BBCEC408-10	INSECT
20_2E_PLANT.OTU_tax_assignments.txt	OTU_88	15	Magnoliophyta;Magnoliopsida;Ericales;Ericaceae;Vaccinium;Vaccinium angustifolium	2e-80	98.18	165	FPOON388-16	PLANT
6_1D_PLANT.OTU_tax_assignments.txt	OTU_88	38	Magnoliophyta;Magnoliopsida;Ericales;Ericaceae;Vaccinium;Vaccinium angustifolium	8e-83	98.77	162	FPOON388-16	PLANT
1_North_Bog_2016_INSECT.OTU_tax_assignments.txt	OTU_89	14	Arthropoda;Arachnida;Araneae;Dictynidae;Cicurina;Cicurina_arcuata	5e-43	96.26	107	KEJSP073-15	INSECT
10_Tosl_Woyr_Centennial_Ridges_Apr-19_2015_INSECT.OTU_tax_assignments.txt	OTU_89	51	Arthropoda;Insecta;Lepidoptera;Noctuidae;Deltote;Deltote_bellicula	5e-72	96.92	195	LNAUT3669-15	INSECT
11_Boslpoyr_TDSN_May_6_2016_INSECT.OTU_tax_assignments.txt	OTU_89	222	Arthropoda;Insecta;Lepidoptera;Noctuidae;Hemipachnobia;Hemipachnobia_monochromatea	6e-87	98.98	197	TMNBB390-06	INSECT
2_20_Clarke_Lake_Apr_30_2017_INSECT.OTU_tax_assignments.txt	OTU_89	11	Arthropoda;Arachnida;Araneae;Dictynidae;Cicurina;Cicurina_arcuata	5e-72	95.5	200	KEJSP073-15	INSECT
6_1D_PLANT.OTU_tax_assignments.txt	OTU_89	18	Pinophyta;Pinidae;Pinales;Pinaceae;Pinus;Pinus	9e-52	90.74	162	LTRBN101-13	PLANT
6_1D_INSECT.OTU_tax_assignments.txt	OTU_898	12	Arthropoda;Insecta;Diptera;Syrphidae;Criorhina;Criorhina_nigriventris	2e-70	98.62	145	CNPAB172-13	INSECT
1_North_Bog_2016_INSECT.OTU_tax_assignments.txt	OTU_9	804	Arthropoda;Arachnida;Araneae;Araneidae;Araneus;Araneus_nordmanni	9e-86	98.46	195	ARONW091-11	INSECT
10_Tosl_Woyr_Centennial_Ridges_Apr-19_2015_INSECT.OTU_tax_assignments.txt	OTU_9	1704	Arthropoda;Arachnida;Araneae;Dictynidae;Cicurina;Cicurina_arcuata	1e-72	95.96	198	KEJSP073-15	INSECT
11_Boslpoyr_TDSN_May_6_2016_INSECT.OTU_tax_assignments.txt	OTU_9	4238	Arthropoda;Arachnida;Araneae;Gnaphosidae;Gnaphosa;Gnaphosa_antipola	2e-77	96.52	201	ARBCM3035-15	INSECT
11_Boslpoyr_TDSN_May_6_2016_PLANT.OTU_tax_assignments.txt	OTU_9	24	Magnoliophyta;Magnoliopsida;Ericales;Ericaceae;Vaccinium;Vaccinium angustifolium	2e-74	96.93	163	FPOON388-16	PLANT
12_North_Bog_2016_INSECT.OTU_tax_assignments.txt	OTU_9	47	Arthropoda;Insecta;Hymenoptera;Crabronidae;Tachysphex;Tachysphex_tarsatus	2e-12	97.5	40	WASPS185-11	INSECT
16_2B_PLANT.OTU_tax_assignments.txt	OTU_9	22	Magnoliophyta;Magnoliopsida;Ericales;Ericaceae;Vaccinium;Vaccinium angustifolium	4e-88	100	163	FPOON388-16	PLANT
2_20_Clarke_Lake_Apr_30_2017_INSECT.OTU_tax_assignments.txt	OTU_9	950	Arthropoda;Insecta;Coleoptera;Oedemeridae;Calopus;Calopus_angustus	9e-80	97.01	201	SSWLC3659-13	INSECT
2_20_Clarke_Lake_Apr_30_2017_PLANT.OTU_tax_assignments.txt	OTU_9	22	Magnoliophyta;Liliopsida;Poales;Poaceae;Elymus;Elymus trachycaulus	9e-86	99.39	163	FPOON390-16	PLANT
20_2E_PLANT.OTU_tax_assignments.txt	OTU_9	109	Magnoliophyta;Magnoliopsida;Ericales;Ericaceae;Vaccinium;Vaccinium angustifolium	6e-49	97.41	116	FPOON388-16	PLANT
4_North_Bog_2016_INSECT.OTU_tax_assignments.txt	OTU_9	10	Arthropoda;Arachnida;Araneae;Amaurobiidae;Callobius;Callobius_bennetti	1e-53	97.6	125	ARONW130-11	INSECT
6_1D_INSECT.OTU_tax_assignments.txt	OTU_9	2212	Arthropoda;Arachnida;Araneae;Linyphiidae;Pityohyphantes;Pityohyphantes_subarcticus	2e-86	98	200	PHSEP1953-11	INSECT
6_1D_PLANT.OTU_tax_assignments.txt	OTU_9	528	Pinophyta;Pinidae;Pinales;Taxaceae;Taxus;Taxus canadensis	4e-69	95.09	163	CPRG008-09	PLANT
8_North_Bog_2016_PLANT.OTU_tax_assignments.txt	OTU_9	114	Magnoliophyta;Magnoliopsida;Ericales;Ericaceae;Vaccinium;Vaccinium angustifolium	4e-88	100	163	FPOON388-16	PLANT
10_Tosl_Woyr_Centennial_Ridges_Apr-19_2015_INSECT.OTU_tax_assignments.txt	OTU_90	35	Arthropoda;Arachnida;Araneae;Araneidae;Araneus;Araneus_marmoreus	2e-68	98.55	138	BBCNP1162-14	INSECT
11_Boslpoyr_TDSN_May_6_2016_INSECT.OTU_tax_assignments.txt	OTU_90	254	Arthropoda;Arachnida;Araneae;Amaurobiidae;Callobius;Callobius_bennetti	6e-81	99.44	179	ARONW130-11	INSECT
12_North_Bog_2016_INSECT.OTU_tax_assignments.txt	OTU_90	13	Arthropoda;Insecta;Coleoptera;Carabidae;Pterostichus;Pterostichus_adstrictus	8e-74	97.38	191	BBCCM245-10	INSECT
6_1D_INSECT.OTU_tax_assignments.txt	OTU_90	120	Arthropoda;Arachnida;Araneae;Araneidae;Araneus;Araneus_nordmanni	5e-69	95.81	191	ARONW091-11	INSECT
1_North_Bog_2016_INSECT.OTU_tax_assignments.txt	OTU_91	33	Chordata;Amphibia;Anura;Ranidae;Rana;Rana_sylvatica	4e-85	97.25	182	ASCRA015-08	INSECT
20_2E_PLANT.OTU_tax_assignments.txt	OTU_91	16	Magnoliophyta;Magnoliopsida;Ericales;Ericaceae;Vaccinium;Vaccinium angustifolium	1e-69	100	132	FPOON388-16	PLANT
6_1D_PLANT.OTU_tax_assignments.txt	OTU_91	26	Magnoliophyta;Magnoliopsida;Ericales;Ericaceae;Vaccinium;Vaccinium angustifolium	7e-36	96.67	90	FPOON388-16	PLANT
1_North_Bog_2016_INSECT.OTU_tax_assignments.txt	OTU_92	33	Arthropoda;Insecta;Lepidoptera;Noctuidae;Egira;Egira_dolosa	8e-71	98.63	146	LOWCD634-06	INSECT
11_Boslpoyr_TDSN_May_6_2016_INSECT.OTU_tax_assignments.txt	OTU_92	168	Arthropoda;Arachnida;Araneae;Amaurobiidae;Callobius;Callobius_bennetti	1e-69	96.86	191	ARONW130-11	INSECT
6_1D_PLANT.OTU_tax_assignments.txt	OTU_92	10	Magnoliophyta;Magnoliopsida;Fagales;Betulaceae;Betula;Betula papyrifera	1e-75	96.91	162	FPOON391-16	PLANT
11_Boslpoyr_TDSN_May_6_2016_INSECT.OTU_tax_assignments.txt	OTU_923	14	Arthropoda;Arachnida;Araneae;Philodromidae;Tibellus;Tibellus_maritimus	8e-71	98	150	BBCAN499-09	INSECT
1_North_Bog_2016_INSECT.OTU_tax_assignments.txt	OTU_93	12	Arthropoda;Insecta;Diptera;Cecidomyiidae;;Cecidomyiidae	3e-15	100	41	CNGCF026-15	INSECT
10_Tosl_Woyr_Centennial_Ridges_Apr-19_2015_INSECT.OTU_tax_assignments.txt	OTU_93	238	Arthropoda;Insecta;Lepidoptera;Geometridae;Protoboarmia;Protoboarmia_porcelaria	1e-91	99.49	197	LPMN425-08	INSECT
11_Boslpoyr_TDSN_May_6_2016_INSECT.OTU_tax_assignments.txt	OTU_93	66	Arthropoda;Insecta;Lepidoptera;Gelechiidae;Gnorimoschema;Gnorimoschema_VNG013	4e-85	98.02	202	MNAK277-10	INSECT
12_North_Bog_2016_INSECT.OTU_tax_assignments.txt	OTU_93	11	Arthropoda;Insecta;Coleoptera;Carabidae;Pterostichus;Pterostichus_pensylvanicus	6e-93	97.04	203	BBCCM254-10	INSECT
8_North_Bog_2016_PLANT.OTU_tax_assignments.txt	OTU_93	20	Magnoliophyta;Magnoliopsida;Ericales;Ericaceae;Vaccinium;Vaccinium angustifolium	1e-62	98.47	131	FPOON388-16	PLANT
11_Boslpoyr_TDSN_May_6_2016_INSECT.OTU_tax_assignments.txt	OTU_931	17	Arthropoda;Arachnida;Araneae;Amaurobiidae;Callobius;Callobius_bennetti	1e-81	99.44	180	ARONW130-11	INSECT
11_Boslpoyr_TDSN_May_6_2016_INSECT.OTU_tax_assignments.txt	OTU_94	17	Arthropoda;Insecta;Coleoptera;Dytiscidae;Ilybius;Ilybius_gagates	6e-84	98.47	196	BBCEC265-09	INSECT
6_1D_PLANT.OTU_tax_assignments.txt	OTU_94	55	Magnoliophyta;Magnoliopsida;Ericales;Ericaceae;Vaccinium;Vaccinium angustifolium	3e-85	99.38	162	FPOON388-16	PLANT
11_Boslpoyr_TDSN_May_6_2016_INSECT.OTU_tax_assignments.txt	OTU_95	21	Arthropoda;Insecta;Hemiptera;Nabidae;Nabis;Nabis_rufusculus	1e-100	98.47	196	CNFNE1499-14	INSECT
12_North_Bog_2016_INSECT.OTU_tax_assignments.txt	OTU_95	25	Arthropoda;Insecta;Coleoptera;Carabidae;Pterostichus;Pterostichus_pensylvanicus	1e-87	98.82	170	BBCCM254-10	INSECT
6_1D_INSECT.OTU_tax_assignments.txt	OTU_95	15	Arthropoda;Insecta;Coleoptera;Dytiscidae;Ilybius;Ilybius_gagates	3e-79	97.46	197	BBCEC265-09	INSECT
6_1D_PLANT.OTU_tax_assignments.txt	OTU_95	25	Magnoliophyta;Magnoliopsida;Ericales;Ericaceae;Gaultheria;Gaultheria hispidula	2e-80	98.15	162	FPOON399-16	PLANT
11_Boslpoyr_TDSN_May_6_2016_INSECT.OTU_tax_assignments.txt	OTU_950	22	Arthropoda;Arachnida;Araneae;Amaurobiidae;Callobius;Callobius_bennetti	8e-74	97.91	191	ARONW130-11	INSECT
11_Boslpoyr_TDSN_May_6_2016_INSECT.OTU_tax_assignments.txt	OTU_96	17	Arthropoda;Insecta;Coleoptera;Dytiscidae;Ilybius;Ilybius_gagates	1e-78	97.45	196	BBCEC265-09	INSECT
6_1D_PLANT.OTU_tax_assignments.txt	OTU_96	12	Magnoliophyta;Magnoliopsida;Ericales;Ericaceae;Gaultheria;Gaultheria hispidula	1e-78	97.55	163	FPOON399-16	PLANT
11_Boslpoyr_TDSN_May_6_2016_INSECT.OTU_tax_assignments.txt	OTU_97	131	Arthropoda;Insecta;Lepidoptera;Pyralidae;Dioryctria;Dioryctria_abietivorella	9e-83	98.48	198	LALPA307-10	INSECT
2_20_Clarke_Lake_Apr_30_2017_INSECT.OTU_tax_assignments.txt	OTU_97	26	Arthropoda;Insecta;Lepidoptera;Noctuidae;Feralia;Feralia_jocosa	2e-71	98.6	143	XAJ182-06	INSECT
6_1D_INSECT.OTU_tax_assignments.txt	OTU_97	12	Arthropoda;Arachnida;Araneae;Lycosidae;Piratula;Piratula_cantralli	2e-77	97.37	190	ARONW070-11	INSECT
10_Tosl_Woyr_Centennial_Ridges_Apr-19_2015_INSECT.OTU_tax_assignments.txt	OTU_98	12	Arthropoda;Arachnida;Araneae;Dictynidae;Cicurina;Cicurina_placida	2e-80	96.97	198	BBCAN154-09	INSECT
11_Boslpoyr_TDSN_May_6_2016_INSECT.OTU_tax_assignments.txt	OTU_98	12	Arthropoda;Arachnida;Araneae;Amaurobiidae;Callobius;Callobius_bennetti	7e-68	96.64	149	ARONW130-11	INSECT
12_North_Bog_2016_INSECT.OTU_tax_assignments.txt	OTU_98	63	Arthropoda;Insecta;Coleoptera;Carabidae;Pterostichus;Pterostichus_pensylvanicus	4e-82	97	200	BBCCM254-10	INSECT
2_20_Clarke_Lake_Apr_30_2017_INSECT.OTU_tax_assignments.txt	OTU_98	16	Arthropoda;Arachnida;Araneae;Amaurobiidae;Callobius;Callobius_bennetti	1e-68	100	130	ARONW130-11	INSECT
20_2E_PLANT.OTU_tax_assignments.txt	OTU_98	10	Magnoliophyta;Magnoliopsida;Ericales;Ericaceae;Vaccinium;Vaccinium angustifolium	9e-86	99.39	163	FPOON388-16	PLANT
11_Boslpoyr_TDSN_May_6_2016_INSECT.OTU_tax_assignments.txt	OTU_986	15	Arthropoda;Arachnida;Araneae;Philodromidae;Tibellus;Tibellus_maritimus	5e-66	98.51	134	BBCAN499-09	INSECT
1_North_Bog_2016_INSECT.OTU_tax_assignments.txt	OTU_99	18	Arthropoda;Insecta;Coleoptera;Carabidae;Pterostichus;Pterostichus_pensylvanicus	1e-87	96.97	198	BBCCM254-10	INSECT
10_Tosl_Woyr_Centennial_Ridges_Apr-19_2015_INSECT.OTU_tax_assignments.txt	OTU_99	14	Arthropoda;Insecta;Lepidoptera;Geometridae;Protoboarmia;Protoboarmia_porcelaria	9e-83	97.54	203	LPMN425-08	INSECT
11_Boslpoyr_TDSN_May_6_2016_INSECT.OTU_tax_assignments.txt	OTU_99	14	Arthropoda;Arachnida;Araneae;Philodromidae;Tibellus;Tibellus_maritimus	9e-83	98.92	186	BBCAN499-09	INSECT
6_1D_PLANT.OTU_tax_assignments.txt	OTU_99	18	Magnoliophyta;Magnoliopsida;Ericales;Ericaceae;Vaccinium;Vaccinium angustifolium	2e-74	96.95	164	FPOON388-16	PLANT
